# Supplementary material for: Genetic variations associated with adaptation in Acrocomia palms: A comparative study across the Neotropics for crop improvement
Source: PLoS One. 2025 Jun 13;20(6):e0324340. doi: 10.1371/journal.pone.0324340 (PMC12165397; doi:10.1371/journal.pone.0324340)
Supplement: S1 Table — For Pcadapt, “PC” refers to the principal component associated to the outlier locus. For FstHet, estimates of total genetic diversity (Ht) and genetic divergence (Fst) are presented. For LFMM, values within cells are the p-values estimated for the association between loci and the given bioclimatic variable (Excel spreadsheet). (XLSX) [file pone.0324340.s004.xlsx]

## Sheet: S1 Table
PCADPT Results			FSTHET Results				LFMM Results											Final set of putative outliers (indicated by at least 2 of the 3 methods)
Acrocomia aculeata			Acrocomia aculeata				Acrocomia aculeata											Acrocomia aculeata
SNP number	PC		SNP number	Ht	Fst		SNP number	BIO1	BIO11	BIO12	BIO14	BIO15	BIO18	BIO19	BIO2	BIO3		SNP number	FstHet	LFMM	Pcadapt	Total	SNP ID	REF	ALT	Locus name	Sequence
7	1		146	0.047619	0.103896		1813	1.90742e-06	4.76152e-06	0.0012756	NA	NA	NA	0.0013556	0.00387568	0.000758643		136	1	1	1	3	1808_53	C	T	CLocus_1808	TGCATTTTAGTCAAGTTGATGTCTGTTCTTTCTTGATTAATTTGACAGCTGGTCCGTAATGAAAATTTTTATCAGCATCTAACATGAAGC
17	1		175	0.047619	0.103896		1196	6.51027e-06	0.000440836	NA	0.00251746	0.00231294	NA	NA	0.000171526	NA		220	1	1	1	3	4721_41	T	A	CLocus_4721	TGCATTCTATTCAAGCCAACACCCAATTAGAAGTACTGTTCTGTGTTGCATGCCAAAAAAAACTGATGCGTAGTACCACCAAGACCTAAT
20	2		276	0.047619	0.103896		701	6.91887e-06	2.97488e-05	NA	NA	0.00545422	NA	NA	0.00419766	NA		306	1	1	1	3	6518_39	A	C	CLocus_6518	TGCATGATGTACGGTGGACGCATGCCAGCGGTGGTAACCACGTTTGTGGCATATGTTCCCACGGGGAGCCTCGACTCCCCCACAGTCCGT
22	3		366	0.00641026	-0.0253497		892	7.84504e-06	1.75027e-05	NA	NA	NA	NA	0.000957528	0.00122182	NA		466	1	1	1	3	10071_52	G	A	CLocus_10071	TGCATACATAGTTCTATGCCAATTAATGTTGGACGAGCCGCAAACTTGGCCTGGCCGCGGGACGAGCTACAGCATCTCAAGCCTGAGCTG
23	1		710	0.00641026	-0.0253497		1053	8.31178e-06	2.33749e-05	NA	NA	NA	NA	NA	0.000768929	NA		499	1	1	1	3	10656_56	G	A	CLocus_10656	TGCATGCAACAAAACAAAACCGACTCAAAAACATTATTAAGCTTCAATTACATACCGCAAGAGCCCCAAAGACCTTCATCAAGAATGAGC
29	2		826	0.00641026	-0.0253497		1235	9.87615e-06	1.43284e-05	0.000720783	NA	NA	NA	0.000753955	0.00359274	7.72782e-05		582	1	1	1	3	12310_32	C	T	CLocus_12310	TGCATCTTGAAGTATAAAATAAGGGAGAGGAACTTTCTTTTCCTCTTTGGCAAGTGGGCCTTTGCACCTTGCTAGAACTCCAAGCCAAGG
31	2		864	0.047619	0.103896		1206	1.10845e-05	3.94722e-05	NA	0.00853369	0.0141686	NA	0.00298815	0.000887825	NA		687	1	1	1	3	14285_20	G	A	CLocus_14285	TGCATTTATGAAGGGGAGGTAGAAGGAAGGATCTCGTGTGACCGATAGAACACGAAACATCGATCGATTGACCAATCAACACATTGCATT
35	1		935	0.047619	0.103896		1877	1.20185e-05	5.17063e-05	NA	NA	NA	NA	NA	0.0011559	NA		703	1	1	1	3	14569_30	G	C	CLocus_14569	TGCATGGAGGTGGTGCTGCGCTACGGTTAGGCTTAGGGTTTCGGGGGAGCTCTTGCAGGAAAGAGGGATCCGAGAAGGCGAGAACACCGA
36	2		966	0.047619	0.103896		666	1.34327e-05	4.71345e-05	NA	NA	NA	NA	NA	0.0014136	NA		756	1	1	1	3	15569_85	C	T	CLocus_15569	TGCATATCGACATTGCCACCCTATCATGTTTATCCACCCTTACGTCCTGGGTCGACACCGACCCTGTCCCGTATTCCCTGTCCTCCTGGA
37	1		998	0.00641026	-0.0253497		395	1.42506e-05	4.28387e-05	NA	0.00700439	0.00958858	NA	0.00372642	0.00230959	NA		809	1	1	1	3	16512_14	G	A	CLocus_16512	TGCATTTGAGGAAAAAGACACACTCGGCAATGTGAACATCCAATTTCAGGCTTCAGTTTGCTCTTACCAGTGGTTCAATTTCCAGAAGAT
39	1		1010	0.00641026	-0.0253497		1962	1.62492e-05	3.94994e-05	0.00211285	NA	NA	NA	0.00239958	0.00187327	NA		890	1	1	1	3	18023_65	A	G	CLocus_18023	TGCATGTCGAGCAGCGACGAGCAGCAAGAACATGAAGAGTTGGCATCACAACCTTGGATCAGCACAGAAGAGCAAACACTGCATATCTCC
41	1		1172	0.00641026	-0.0253497		822	1.81879e-05	8.10327e-05	NA	NA	NA	NA	NA	0.000999943	NA		971	1	1	1	3	19616_38	A	G	CLocus_19616	TGCATTGCATTGATCCGAGAACAGGGTTGATAGCAACTAGAACAGAGTTGGCATCAACAAGCGAGGACAGTGGTCATCATGGCCTGAGAT
51	3		1386	0.00641026	-0.0253497		727	2.1273e-05	6.01118e-05	NA	NA	NA	NA	NA	0.00090172	NA		983	1	1	1	3	19757_82	C	T	CLocus_19757	TGCATATTAATGGTGGCTTGTTATTAGCTCTCGGTGCATTTGTTTCTTCTTTGCCAGATTCATTCATGTCCATCAGGTTGGACGATGACC
60	1		1459	0.0490196	0.108289		823	2.25482e-05	3.24034e-05	0.00253071	NA	NA	NA	0.00340263	NA	0.000640984		996	1	1	1	3	19988_62	G	A	CLocus_19988	TGCATGTCTGACTTCAAGGAAGTGAAGCTGAGATGTGCTATTTGTATGGACACCATGAAAGAGGAGACATCCACACTTTGTGGGCATGTA
62	2		1467	0.00641026	-0.0253497		1939	2.31112e-05	1.07188e-07	7.67258e-06	1.18624e-05	1.09453e-12	0.000433101	1.11805e-08	2.50425e-10	1.21655e-10		1045	1	1	1	3	20891_76	A	T	CLocus_20891	TGCATCTCTTCCTTCCATGCGTATTTCGACGGTCCAGATCTTCTTCCGCATAAACAACTATGTAAACTTCGTAAGGAGATAATCGTGGTC
68	1		1475	0.00641026	-0.0253497		915	4.22209e-05	8.93847e-05	NA	NA	NA	NA	NA	0.00132584	NA		1065	1	1	1	3	21217_78	G	T	CLocus_21217	TGCATATGTCTTTTGCAACAGAAATTGTATTATGATTCAAAAAGTAGTTACATACTTCCATGGACACTAATTAGCAAATATCGCCGACTC
75	3		1572	0.047619	0.103896		1613	4.46637e-05	7.70725e-05	NA	NA	NA	NA	NA	0.000868465	NA		1117	1	1	1	3	21930_77	G	T	CLocus_21930	TGCATGTTGGAATGCAGTGAAAACTAACTGAACTAATGAACATGTGGGAACTTGTAATCATGATAAGAACATTTGTTGGGAGTTCATATG
76	1		1861	0.0490196	0.108289		1710	6.161e-05	0.0002317	NA	NA	NA	NA	NA	0.00360767	NA		1272	1	1	1	3	24544_15	C	A	CLocus_24544	TGCATTGCTTTTATTATTTCTGAATATGCCTTTTATTTGCTTTTGTGTGTAATGCTGAGACCATCTCCTATGTTTGTCAGTCTATCCTCC
77	1		3	0.0733333	0.184545		1215	6.63722e-05	8.94707e-05	NA	NA	NA	NA	0.00319184	NA	NA		1289	1	1	1	3	24743_66	C	T	CLocus_24743	TGCATCATCAGCATGCAACTACTACAGTGTATCATGAATGCTAGTTTATGTATTTCAGTAGATTATTCACGGGACTGATTCGACGGCCCT
79	2		5	0.0479167	0.0183081		268	7.00091e-05	0.000142192	NA	NA	NA	NA	NA	0.00574921	NA		1290	1	1	1	3	24748_62	T	A	CLocus_24748	TGCATCTTTTCAGAGATCAACAAAATTGGTGCCCGCAAAGTTGGCGTCGTTATTGGTGAAGGTTCGGCAGCATCCATTCTGTAAGTTCTG
89	1		184	0.0733333	0.184545		461	7.17339e-05	0.00034471	NA	NA	NA	NA	NA	0.00693051	NA		1325	1	1	1	3	25408_40	A	G	CLocus_25408	TGCATATATATGACTTGGATGTAGGTGATGAGTGAAGGTCGGGCCCGCCTTCACAGTGTTGGCGACCATATGCTACATACTAGTTGGATG
101	2		257	0.0740741	0.186869		724	7.74721e-05	7.88095e-05	0.00267963	NA	NA	NA	0.00211328	NA	0.000708007		1422	1	1	1	3	27100_50	C	T	CLocus_27100	TGCATGTTCAACGGGTGTTCGAAAGGTGCTAGGGGAGCTTCTCGGCTCTGCATAGCCCATGGAGGTGGGCAGCGGTGCCAAAAACCTGGG
105	1		301	0.0403333	0.00644018		496	8.6736e-05	7.93936e-05	0.00257414	NA	NA	NA	0.00211166	NA	0.000745579		1487	1	1	1	3	28157_33	A	T	CLocus_28157	TGCATCACCGCTCGCGTCACATGGATATTTTTTAAACAGCTAATGAAGTCTGATTCCTCACGTTTGTGACGCCGTCGTGGAGTGGGCCGT
106	2		385	0.0724638	0.181818		1373	0.000120897	0.000115322	0.000429386	NA	NA	NA	0.000579724	0.00776419	5.84943e-05		1569	1	1	1	3	30231_32	T	C	CLocus_30231	TGCATGGGGCGTTGATCCTTTAGACCCGATGTTTAAACGGCCGTTATTTCTCCTGGGACAGTAAATCACCGTTTTGCTGAAATGCCGTTA
110	1		634	0.0733333	0.184545		1911	0.000129882	0.000254249	NA	NA	NA	NA	NA	0.00216249	NA		1585	1	1	1	3	30716_56	C	T	CLocus_30716	TGCATGCAAGAAGACCGTCGGGAATAGCCCATAGGAAAACAACTCATCTCATCTGCTGTGCCACTCCACAATTTGAGGGAAAGAAAAAGA
111	2		650	0.0463675	0.0172999		274	0.000141874	0.00028257	NA	NA	0.0154963	NA	0.00546116	0.00189824	NA		1614	1	1	1	3	31421_73	C	T	CLocus_31421	TGCATGGTTGCATAATATCTGATATCATGATAAACGCAACTCTACTTTAATCCAGTGCACTCCTCTTGCTTCTCACCTTCAAGGAGTTCA
117	2		780	0.0733333	0.184545		1195	0.000189134	0.000120915	NA	3.07267e-09	5.62781e-21	NA	0.00171078	5.87836e-11	NA		1661	1	1	1	3	32708_63	A	G	CLocus_32708	TGCATGAAATGATCATGCACCTTCTTTCCACGGATAACTGATCCAGGCTCTCCTTGAATTACCATATACTTTGTTGACCCAAGAAACAAG
120	2		969	0.0431217	0.0161641		895	0.000231627	0.000374203	NA	NA	NA	NA	NA	0.00617571	NA		1664	1	1	1	3	32752_7	G	C	CLocus_32752	TGCATGACGATGTATCGGATTATCTTAAGGTCGCAGATATCATTCTTTCTTCTTTGGAATATCGATCCTAGCTATTTACCACCTTCGTCC
122	2		1085	0.0356061	0.00187654		1512	0.000252807	0.000367874	NA	NA	NA	NA	NA	0.00154106	NA		1967	1	1	1	3	45846_35	T	G	CLocus_45846	TGCATAATGATCATGTTTCAGATTTATGTTGATTTTATGATGGTGATCTGATTAAATTTAAGCGTTCAACCATTCAAGTCTGCTTGCTTA
125	1		1133	0.0733333	0.184545		778	0.000258373	0.000276059	NA	NA	NA	NA	NA	NA	NA		1981	1	1	1	3	48293_19	T	A	CLocus_48293	TGCATTATCCTTTAGGGACAATGCCTTCCTTTCTTCATCCAATTGGTAAAAATGGGCCGCCTTTGGACCATTTTTATAATATGGCCTGTT
130	1		1294	0.0302857	0.0112799		47	0.000269608	0.000340494	NA	NA	NA	NA	NA	0.00124598	NA		11	1	1	NA	2	47_51	G	A	CLocus_47	TGCATAGTTTAAGAACCACTAATTGTTGCATGAGGCCAGCAGCATGAAGACGGATCATTTTTGTTTTCCATGGAGAGATCTTTTTAACTG
133	1		1360	0.0401709	0.0164999		1097	0.000288847	0.000641037	NA	NA	NA	NA	NA	0.00355485	NA		20	NA	1	1	2	97_42	T	A	CLocus_97	TGCATATTTTGTTGGATAAATTCAAGTTCTTGGAATGCTGCTTGGATTATGCCCTTGTTACGTTGGAGAATGGTGCTGGTGGCTTGGAAC
136	2		1577	0.0724638	0.181818		4	0.000358248	4.8364e-06	5.25744e-07	0.00110694	1.27226e-07	0.00192405	1.95718e-06	5.26424e-06	5.74656e-11		22	NA	1	1	2	107_34	A	G	CLocus_107	TGCATCTTGCTCAAATACTTCTTGAGCAATCATCGGCTTTAGAAACTGCACGACCTACAAAAAGCGCACGCTTGTGATCTTCTCCGAGAT
138	2		1647	0.0724638	0.181818		1828	0.000438283	0.000228951	NA	2.80232e-10	8.75245e-09	NA	NA	2.93036e-09	1.54507e-05		23	NA	1	1	2	116_36	T	C	CLocus_116	TGCATGAAGGCAGACGTTCTTAATTTGTTCTTCTTGCGTCGAATAATAGAGAGTGTGGCAAACCATGAGAAGAGGAAGGGCTCATCGAGG
140	1		1972	0.0471111	0.0177494		87	0.000468334	0.000503356	NA	NA	NA	NA	NA	0.00235819	NA		29	NA	1	1	2	152_15	C	T	CLocus_152	TGCATTTTCGTTACGCCTTTCAATTCACGGACTCATGATGCAATACGTGGTAGACTTTGAGATTCGTGTTGAACGAGCCACTCGCACATG
147	1		583	0.0570707	0.0289104		1466	0.000625747	0.00100993	NA	NA	NA	NA	NA	0.00781729	NA		31	NA	1	1	2	161_45	A	G	CLocus_161	TGCATGTTCCTTGCTTTTGTGCATTTTAAGTTGTGCTTGAAAGTGACTTCTCTACTGCTTGTTTGTTTATGATTGTTCTACTGCATGCTT
160	2		625	0.0587607	0.0315533		1907	0.000626728	0.00149831	NA	NA	0.00965982	NA	NA	0.00861225	NA		36	NA	1	1	2	192_58	C	A	CLocus_192	TGCATAATTTTTTTCTTGCTTTCTCACGTTGACTTGCAAGTTCACTGGTCAACGACATATTCTTTCTTTGAAATACTAATTGAAAGGCAA
169	2		646	0.0984848	0.26343		164	0.000652837	0.0010098	NA	NA	NA	NA	NA	0.00139233	NA		51	NA	1	1	2	261_30	G	A	CLocus_261	TGCATTGCGAAGCCATAATTTGGCTACAATGTTGGGAATAAGATACGAAGAAAAGGCAAAAAAGACTAAAATCCGAACTTAAAGTGCAAT
172	2		763	0.06	0.0335999		392	0.000674869	0.000734433	NA	NA	NA	NA	NA	NA	NA		62	NA	1	1	2	301_16	A	G	CLocus_301	TGCATTTATTGTTGCCATTCTATGCCTTCTGCTGTAAACTGTCTGGTTAGGTTATGAAATTCATACTGCAAATGCCTTATTTCTCCGAGA
177	3		940	0.0570707	0.0289104		1299	0.000726388	0.000453214	0.00238034	NA	NA	NA	NA	0.00659171	8.96373e-05		68	NA	1	1	2	317_7	G	T	CLocus_317	TGCATATTGGAAAATGTTACCATTATCCTCTGAATCATTACAGTACTCCACGATCGCTAGCCACCTGACTGGAGGTTCACATGTGTTTTC
178	1		1147	0.0587607	0.0315533		1607	0.000745271	0.000881689	NA	NA	NA	NA	NA	0.00370375	NA		72	1	1	NA	2	325_61	T	C	CLocus_325	TGCATAACCGTCACAAATGTTAGCTCTCCACTTTCGACATACCACGCGAAGGTTACACCCTTCAAGGAGAGATTATTGCAAGCACCAGGT
179	1		1170	0.0972222	0.25947		1931	0.000754376	0.00126548	NA	NA	NA	NA	NA	0.00461258	NA		75	NA	1	1	2	338_31	T	A	CLocus_338	TGCATATAGATTCTCAATATGCACGCTTGTATTACAAAGGAGGGGTTTTGCTAAGGTACAATGCCAAGCTTGGTCTAAGTTGGAGCCCGA
183	1		1204	0.0984848	0.26343		861	0.000794614	0.00155175	NA	NA	0.0143629	NA	NA	0.00202444	NA		79	NA	1	1	2	353_70	T	A	CLocus_353	TGCATTTCTTTTGCGCGTCTTTGCAGAGTTTGTTTGTTATAAGCTTTGCAGTGTTCTTAGCTAAAAGTGGTAAGAACCTTTCGCTTTTTT
191	3		1318	0.0961538	0.256119		668	0.000812347	0.000396975	NA	4.44488e-06	1.28306e-21	NA	0.000119228	1.41036e-07	NA		89	NA	1	1	2	406_10	T	C	CLocus_406	TGCATTTCAACGGCTTTTCCTCTGTTTTTTGAGTAGCAGCACAATGATAGTTGTACACCATAATGATCAACGGTCCACAACCAACTGCAG
203	2		1494	0.0961538	0.256119		1515	0.000830601	0.00122317	NA	NA	NA	NA	NA	0.00424064	NA		101	NA	1	1	2	461_86	A	G	CLocus_461	TGCATAATCGCCTTGCAAGGGTGAGACCAAAAATTAAAGTGACATGTCAGTCGGGACTCTCTATCTCTAGCTCGATTGAATTTGAGGGGT
207	2		1680	0.0980392	0.262032		1650	0.000890982	0.00205998	NA	NA	0.0158178	NA	NA	0.00806445	NA		106	NA	1	1	2	469_11	A	G	CLocus_469	TGCATTCATGAACTATTGCTATTTTTGTTGTCGTGCTGTTGTTGTTTTAGATAATTTTTTTTCCCTTTTGTAGAACCGTTTTGTTGTCAT
215	1		1969	0.0525641	0.0228149		436	0.00090171	0.00145929	NA	NA	NA	NA	NA	0.00673951	NA		111	NA	1	1	2	489_39	G	C	CLocus_489	TGCATGGTGGGTGGACGTATCAACGAACCGCGCTTCTCAGTGGACTGTGGACGGGACAAACCTCGAGGCCTAGAAATATGAGGAGTCCAC
220	2		941	0.076087	0.0553301		1394	0.000934464	0.000828249	NA	NA	NA	NA	NA	NA	NA		117	NA	1	1	2	1004_15	G	A	CLocus_1004	TGCATTAGTTGAAAAAGACCAATTTGTCCAACTCCAAACAATTTGTGCGGTGTTTCAAAGTGGAGAGAGAAGAATTGGGAAACCCAAGCC
222	2		1339	0.115476	0.0506269		844	0.00126522	0.0011899	NA	NA	NA	NA	NA	0.00287249	NA		120	NA	1	1	2	1056_38	C	T	CLocus_1056	TGCATCCATCCGAGGGTGGGCCCTCCGCTGCCAACGCGCGTTACTATTTGTGGAAAAGCCCGTGAGCCGCGTCGGAGCCGCTGTGGGCGG
225	1		1575	0.123889	0.0485035		1039	0.00126964	0.00265578	NA	NA	NA	NA	NA	0.00269575	NA		122	NA	1	1	2	1172_9	G	A	CLocus_1172	TGCATGGGTGCTTTTCACGGGCTTTCCACCGTTGATACAAAAATATCGGAGTACTCGGTGCTGTTACTCAAGGATCGTGGTTGTATCCTT
232	1		1936	0.0793651	0.0592465		610	0.0012936	NA	NA	NA	NA	NA	NA	NA	NA		130	NA	1	1	2	1586_10	T	C	CLocus_1586	TGCATAACAACGAACGGTTTAGACAGGATCATATTGCTGATGAAAGGCATTTATACTCTCAAATAGGTGCAAGGAGTGTGATCTTTTGTG
234	1		148	0.145833	0.411932		834	0.00130232	0.00220833	9.48055e-08	NA	NA	5.98377e-06	1.46264e-10	NA	NA		138	NA	1	1	2	1869_22	G	A	CLocus_1869	TGCATATGAGATGGAACGTTCAGGGAGAGTTTCATGTTTCTGCTTTGTCCGAAGGATTACTGCTTTTCTAGTGTCCTTCAGAGCAGGTTA
235	1		209	0.147436	0.416958		1568	0.00150187	0.00241488	NA	NA	NA	NA	NA	0.00704065	NA		148	1	1	NA	2	2473_6	T	C	CLocus_2473	TGCATTTCCATATATTGTATGTTATCAACAATGAGATCATCTTACTTGGTGAATTTGTAATTTGGGCTCCAACTAGCTAGGCGTCATTTC
237	2		1512	0.147436	0.416958		929	0.0015033	0.00240542	NA	NA	NA	NA	NA	NA	NA		160	NA	1	1	2	2961_34	A	G	CLocus_2961	TGCATACACATCGAATATAATGGCAATGTAAATTACAACAGGAGGAGATTGCAAGACTCTTATGTTTGCACAGATCAGCCCGAGCTCCGC
238	2		1544	0.145833	0.411932		210	0.00164068	NA	NA	NA	NA	NA	NA	NA	NA		164	1	1	NA	2	3024_20	G	C	CLocus_3024	TGCATAGATCAGTGGCTCTCGATGAGAGATCGGTGCTACATCTTCCACCGTAATAGACATCGACATCCTATTCATCTCCTCTGCTTCTTT
247	1		1664	0.147059	0.415775		1772	0.00167919	NA	NA	NA	NA	NA	NA	NA	NA		169	NA	1	1	2	3317_26	T	C	CLocus_3317	TGCATGGAAGTTAAAGCATCGTTTGTCCCTCTCCTTCCACAGAGACCATAACGTCGTAGCTATGATAGAATCTAGGCCGCCCTGTGAAGA
249	2		1747	0.139251	0.055831		1617	0.00169042	NA	NA	NA	NA	NA	NA	NA	NA		172	NA	1	1	2	3510_14	C	T	CLocus_3510	TGCATGGTGGATAACGCGCAATCGGGAATCCATGAAGTACAAGGGTTAATGTGGGGTGTTATCCACTGTGGGATTTGGGTGATCTACTTG
254	1		1779	0.134623	0.0310994		51	0.0017124	0.00207025	NA	NA	NA	NA	NA	0.00488951	NA		177	NA	1	1	2	3600_85	A	G	CLocus_3600	TGCATTACAATCAGTCGATGCAATAATTTATAATCTAACTGGCCTAAACTCACTTTTCAATTATTTGTGGAGGTATGCAGACGGTACAAG
256	1		164	0.174242	0.501033		597	0.00173706	0.000657107	NA	3.38603e-13	4.63999e-13	NA	NA	1.43974e-09	1.60423e-06		187	1	1	NA	2	3987_18	A	G	CLocus_3987	TGCATCCTTTAAAAAGGTAGGCTTTGGCACGATGGTGACATTGCTTCACAATGATCTAGGTGTCATAGGTTCAAAAGACGGAATAGTCTC
259	1		1671	0.153846	0.0759997		981	0.00175487	0.00303804	6.76468e-06	NA	0.01701	0.000653646	0.000465203	NA	NA		191	NA	1	1	2	4049_29	T	C	CLocus_4049	TGCATGATTCACTGTCTCGGTACCGCACCTGTATCGATAAAATCCTATTATTGGTGTCGGTACATCGTACAGTATGGTATGGTAGTGTCG
265	1		1929	0.147444	0.064376		1923	0.00177126	0.00226008	NA	NA	NA	NA	NA	0.00503734	NA		203	NA	1	1	2	4401_53	A	G	CLocus_4401	TGCATGCTCGTACTTTTCATGGTTAGATGGTGGAGGTCAGCTGTTCGTACGTAGCGCCACTACCAAACTGTGAAACAGCTGGGAGAAAAT
272	2		809	0.196078	0.569519		1144	0.00177193	0.00152644	NA	NA	NA	NA	NA	NA	0.000818367		207	NA	1	1	2	4482_12	T	C	CLocus_4482	TGCATTCTTTCATTCTAACAATTCTTCACCTACTCGTTCATAGACCGAAAACAATGCCCCGATCTTGTTTCAGATGTTGGGGAAGTGAAA
274	1		1159	0.176068	0.096337		1190	0.00182683	0.00219802	NA	NA	NA	NA	NA	NA	NA		209	1	1	NA	2	4516_86	G	T	CLocus_4516	TGCATGTGATCTAAGCAACAGCATGAGATTTTGATGGACAGTTCTAGCCCCATCATTATGGCTGAACATAAGATAGGGCTAAGCTGGCTT
278	2		1585	0.196078	0.569519		1408	0.00195692	NA	NA	NA	NA	NA	NA	NA	NA		222	NA	1	1	2	4742_59	A	G	CLocus_4742	TGCATGAATAAATTTCATGCAGAAAGCCTCGAAAGGAAAGGAGTAAATTCGGGGATAACGCTATTCGGCAACGTATATTTGTCCGCATCC
284	1		1981	0.19697	0.572314		603	0.00198584	0.00259219	NA	NA	NA	NA	NA	0.00517612	NA		225	NA	1	1	2	4776_52	T	A	CLocus_4776	TGCATGCAGCATGTTAGTAACGTATCATTGAGGGAAGAAGTCGTTACTTGAAACCTGGAGGATACTCTGGCCACCTATTCCTAAACGAGA
286	1		131	0.222222	0.651515		1300	0.00234105	0.00267173	NA	NA	NA	NA	NA	0.00514656	NA		232	NA	1	1	2	4872_38	C	T	CLocus_4872	TGCATGTCATAAACCCTGGCCTTCCAGGGGCCTACCATTTCTGTCCTCTCCTGCCTCCTCCATGTCAATTGTGGGAGCAGAACAGCCTGA
304	1		231	0.183167	0.1087		221	0.00235563	0.00309938	NA	NA	NA	NA	NA	0.006295	NA		237	NA	1	1	2	4961_82	C	T	CLocus_4961	TGCATAAAGACAGATAAATCGAAAAAGAATGCAATACACGTGCTTCATATATATTGCCTTGTCGCTGAGCTAGTTTGTCCACCGATCTAG
305	2		507	0.222222	0.651515		671	0.00235775	0.00249367	NA	NA	NA	NA	NA	0.00481537	NA		238	NA	1	1	2	4970_30	A	T	CLocus_4970	TGCATTCTCGCACGTGTAAGCGATTTCGTCTTGTGGCATGCCACGCGTCGGTCGGATGCCCCTATCGACTAGTTTAAAAGGCCGCTCTCA
306	2		1003	0.222222	0.651515		209	0.0023923	NA	NA	NA	NA	NA	NA	0.0074156	NA		247	NA	1	1	2	5149_52	G	A	CLocus_5149	TGCATTATAGATGGGACATCTAAAGAATATTTGGACACGCCATGGCGCTACAAGAATTACGAATAATAACTTCGCCAGCGGCTCCCAGCC
317	1		1051	0.192857	0.105996		362	0.00239987	NA	NA	NA	NA	NA	NA	NA	NA		249	NA	1	1	2	5211_27	G	C	CLocus_5211	TGCATGGTCATGAGCGAGTTCTGAGCAGCAGTATCTAATGGCATTCTTTGCCTTATGACGTAGCCATGGATGGATGCCCCTGCACTAGAC
319	2		1642	0.222222	0.651515		503	0.00264048	0.00332258	NA	NA	NA	NA	NA	NA	NA		257	1	1	NA	2	5375_46	C	T	CLocus_5375	TGCATACCATGATCCTTCAACAATATATTCATGAGTCCAATCCTCTCTGCCGAAGGCTCACAGCTAAATAGGCAGTTAGCGGTTGCCGAG
321	1		1013	0.214352	0.133492		567	0.00270889	0.00210918	NA	NA	NA	NA	NA	NA	NA		272	NA	1	1	2	5655_60	G	A	CLocus_5655	TGCATACAAAACAACTACATTGCCTTGGACAAAAGCAGACTAAGCACAAATGTAAACCATAACGCCAATAAGAGTATAAGACAACGAACA
322	2		1074	0.227315	0.143057		1518	0.00296758	0.0019407	NA	NA	NA	NA	NA	0.00367772	NA		274	NA	1	1	2	5676_72	A	G	CLocus_5676	TGCATACTCTAGTGTTTTCACCCATGTGTTTCTGAATGCTCTTTATTCATGCACGAGGTAACACTTGACTCAAATTAGTTGGTTTCCGAG
330	1		756	0.270833	0.803977		1782	0.00305119	NA	NA	NA	NA	NA	NA	0.00694247	NA		278	NA	1	1	2	5779_21	T	C	CLocus_5779	TGCATGCTAATACCCGCTTACTGTCACCATCCAGACGTCCGAACATGAACAACGGATCAATGACGCAATTATCCAATTATAATGGCTTCG
334	1		996	0.270833	0.803977		1587	0.00307162	0.00338749	NA	NA	NA	NA	NA	0.0073537	NA		304	NA	1	1	2	6451_49	A	G	CLocus_6451	TGCATATTTTCCAAATATACGAGGAGGACCCGAAGATCCGATCGGAAGCGCGATCGAGCGAGGGAGAATCTCTCTCTCCTCTGCCTTGTT
338	2		1426	0.239556	0.154342		1270	0.00317273	0.00332574	NA	NA	NA	NA	NA	NA	NA		305	NA	1	1	2	6455_24	A	G	CLocus_6455	TGCATATGTTACGTATTTAGGTATACGATTGAATGGAACATATGGCCCATCCCATTCATTCAGCCACATGGCAATGTTGGCCCGAAATCG
341	1		1661	0.270833	0.803977		908	0.00320157	NA	NA	NA	NA	NA	NA	NA	NA		317	NA	1	1	2	6774_24	A	G	CLocus_6774	TGCATGGCCACTTGCATGGCCGCTGGGACGACGCACCACAGAAAATTTACTCGCAGTGCAGGTGATAATTTCCCAAATTTTGGTCTACGG
347	1		687	0.296296	0.883838		226	0.00321554	NA	NA	NA	NA	NA	NA	NA	NA		319	NA	1	1	2	6786_25	C	A	CLocus_6786	TGCATATGATGGTATTGTCATCTTACCTTATTTGTGGGAGGCAGATTCAGCTGAGGTGGTTGGATATCTCTTCTTCAAATAGGTTGCTTT
357	2		704	0.257051	0.166279		1213	0.00364626	NA	NA	NA	NA	NA	NA	NA	NA		322	NA	1	1	2	6844_40	T	C	CLocus_6844	TGCATATAATTTCGGAAACTAATACTTGCAAGGAAAGTTGTGAGAAGAAACATCTACTACTACTGTACACAGTGGCTTGGTGTACGACTA
361	2		1043	0.255303	0.194378		993	0.00367302	0.00228551	NA	2.27357e-05	1.07339e-21	NA	0.000523724	6.15906e-06	NA		341	NA	1	1	2	7450_6	G	A	CLocus_7450	TGCATGATATAATGCTGTAAGTTGGGGTACACATGATTTTGGTTGGTTCAGGTGAGAATGAATTTGATCTCGATTGGTCGCTAATTTGTA
364	1		1325	0.297619	0.887987		1403	0.00371495	NA	NA	NA	NA	NA	NA	0.00768035	NA		357	NA	1	1	2	7786_67	G	A	CLocus_7786	TGCATATATCGGCAAGTGGCGTGCCGAGATGGGTTTAAACTCAGATTTGGTTTTTTTAACATTTAACATTAACACCTTAACTTGAGGAAT
370	2		1569	0.291667	0.869318		1481	0.0037436	NA	NA	NA	NA	NA	NA	0.00736756	NA		361	NA	1	1	2	7965_47	T	C	CLocus_7965	TGCATTAAACTCACGTCGTTTTCTTTAGTATATGAGTGCCGTTTATATTGATGGACCTAAGCCATCCATTGGAATGCCGTGCTGCCCGAG
378	2		419	0.316327	0.111926		1323	0.00382524	NA	0.000114252	NA	0.00579065	0.000556592	9.99326e-07	0.00511298	NA		370	NA	1	1	2	8071_10	G	A	CLocus_8071	TGCATGTTAAGTAAACCTGATTTATTAGGATCTCTACTTGCATGCAGTAAATTGCTATTTTTGCAAAAATGCCATCCTCATCAGATTTTG
379	1		430	0.309524	0.925325		901	0.00382676	NA	NA	NA	NA	NA	NA	NA	NA		378	NA	1	1	2	8279_18	G	A	CLocus_8279	TGCATGGAAGAAGGAGAAAAAGAGTTTTTCGGCAATGAACTGGCAGCCGATGATCGCAAGGCATAGAGAGGCTGCGATGGACTTTAAATG
380	2		703	0.3125	0.934659		1409	0.00393826	NA	NA	NA	NA	NA	NA	NA	NA		380	NA	1	1	2	8374_16	A	T	CLocus_8374	TGCATGACATGACCTCATCTGGATTTTGCTGTGGATGCCAGGTTGCAAAAGATTTGGGCATTGCAAATGAGTATGGCCTCAAAAAAAGGG
391	2		1272	0.320513	0.95979		1021	0.00399337	NA	NA	NA	NA	NA	NA	NA	NA		391	NA	1	1	2	8597_60	C	G	CLocus_8597	TGCATGTTGCTTCATGGTTGGATTAGTCTTATTCCAACTAAAAATTATACCTCTCAAAGACTAATGCACGTGGGTTTCCTTGAGCCAGCT
392	1		1883	0.305918	0.089068		1666	0.00403143	0.000533362	2.68109e-08	NA	NA	4.66855e-09	6.29045e-13	NA	0.000326987		392	NA	1	1	2	8624_67	C	T	CLocus_8624	TGCATCAACACCGTCCCCTCCGCGTCTTGCCGATCCGTAAGTATGCTCGTGCTCACCGCCATGTTGTCGTTCAAGTTCAGCACCTCCTCC
394	2		1280	0.33425	0.111955		745	0.00405592	0.00360295	NA	NA	NA	NA	NA	0.00506836	NA		394	NA	1	1	2	8632_19	G	C	CLocus_8632	TGCATTCAATGCTGTTCGTGAAAAAATTAAAATTGAATCTGGAATCCACCACCACACCAAAACCGAAGCCGAAACCAAATGACTTAAAAA
399	1		449	0.373148	0.246247		506	NA	0.00319647	NA	NA	NA	NA	NA	0.00442814	NA		401	NA	1	1	2	8690_23	G	T	CLocus_8690	TGCATGTTGTTGGAGCAATGATATGTTCATGTGACAGAAAAAGGACTTGTGCATGAGAGCCAGGCCAATCCCATAATACTTGCATCCTTT
401	3		1651	0.36087	0.294935		1882	NA	NA	3.31125e-13	0.00301897	NA	NA	9.16541e-05	NA	NA		423	NA	1	1	2	9034_25	A	G	CLocus_9034	TGCATTTAGTCCCAAAAGGAAGTGTGGAACAAAAACTCATGTGGTGAGAATTGGGGGAAGGACTTCAGACTTCTTGCCCTGGACAGGAGC
404	1		11	0.360606	0.88619		187	NA	NA	2.748e-09	NA	NA	NA	0.000598873	NA	NA		430	1	1	NA	2	9228_27	G	T	CLocus_9228	TGCATGGAATCGAACAGTTGGAAAGACGGATGAAATATCGGAGGGATGAATCGCCCCATCCAAAAAGATAAGAAGACAAACTGGCGGTTC
416	1		127	0.38908	0.161826		865	NA	NA	3.42378e-08	0.00224048	NA	NA	0.00556517	NA	NA		447	NA	1	1	2	9631_72	G	C	CLocus_9631	TGCATGCACAGCATGCGCCCTGTGTACACAGAACGTGTATCGTTTGCTGGCCGTCCATCCTGTAATGGACGGGCGGCGCGGTCCTGCGGT
422	1		670	0.35	0.923942		1198	NA	NA	1.78206e-07	0.000245128	NA	NA	0.00348792	NA	NA		449	1	1	NA	2	9704_9	T	A	CLocus_9704	TGCATTCTGTTCCTAATAGATTTATCTTATGTTTCTGGACACAGCCATGAACAGAAGAATGCAACTCATACTGCTTGAAATGGAAAACTG
423	3		1065	0.35	0.923942		1498	NA	NA	2.14311e-07	0.00334124	NA	0.00044707	9.49872e-06	NA	NA		457	NA	1	1	2	9865_15	T	G	CLocus_9865	TGCATTTGAGAGAGGGGGTGGTCCTAAGAAATTTTCTTCTAGTACCTCCCTTTTGCCATCCGCTATGAGACCACCTGGCAGCTACATGCC
435	1		1422	0.352564	0.914097		1327	NA	NA	5.56141e-06	NA	0.00019653	NA	NA	NA	NA		460	NA	1	1	2	9896_34	G	C	CLocus_9896	TGCATATTCATCAACCTTTATTTCGTATCCCCATGATGCGACAATGCTAGATCGAAACGAGCTCTAGAAACAATTCAGTCGCATCCTTAA
447	2		1720	0.360606	0.88619		573	NA	NA	1.24801e-05	NA	NA	3.67567e-06	2.84865e-09	NA	NA		461	NA	1	1	2	9918_33	T	G	CLocus_9918	TGCATTCATTGCTGTAACCGTGCCTTTCCCCACTGAGAGACCCACAGTCTAGCTGTCATTGTCTTGCCATTCTCCACTTCCCTCCCTTCA
457	2		306	0.37619	0.844033		72	NA	NA	1.25834e-05	NA	NA	8.62206e-06	6.33093e-09	NA	NA		465	NA	1	1	2	10019_32	C	A	CLocus_10019	TGCATGCACCACCAGATCTTTTAATCTTTTCCATTTAGATTGTACTGATCACATGACATGTTGATGAACTAGGGTTTACTTGTTGGTGGC
458	1		582	0.40293	0.170182		1773	NA	NA	2.26329e-05	0.00302997	5.94015e-07	NA	NA	NA	NA		470	NA	1	1	2	10126_69	T	C	CLocus_10126	TGCATTTAATAGTGGAGCATGGGGATCAATCATTGACTTGTTAAACTTTTCTTTCTTCCCAACAAAAAGCCCGAACACTTACTCGATGTA
460	3		983	0.383333	0.829545		755	NA	NA	2.59682e-05	NA	NA	NA	NA	NA	NA		489	NA	1	1	2	10527_47	C	G	CLocus_10527	TGCATTTTTAGCATGAGATAAATGATGAAGCACCCATCAAGCAACATCATCGATGCCAATTGTTGGGCATCCAGCTCTCGAGGGAGTTTC
461	1		1254	0.383333	0.829545		1565	NA	NA	2.85258e-05	NA	NA	6.55298e-06	6.20529e-09	NA	NA		490	NA	1	1	2	10531_12	T	C	CLocus_10531	TGCATCCTAGTTTTTATTAGGTTAAATCGAGTCAGGACAGTATCCGACTTGGTTGAAGTAAAGGTTGAGACCGTAGCTGCCTGAACCCTG
465	1		424	0.444444	0.177576		556	NA	NA	3.96345e-05	0.00226966	NA	0.000239224	1.25235e-05	NA	NA		496	NA	1	1	2	10605_45	C	T	CLocus_10605	TGCATCTAGTTTCTATTCTTCCATGGCCATTTCACTTTCTCGCTACCTGATCAACCAAGACAGCAACAAATGAAATTGATGACCCACGCT
466	2		1117	0.447619	0.80934		1776	NA	NA	4.0566e-05	NA	NA	NA	3.64023e-06	NA	NA		513	NA	1	1	2	11053_8	T	A	CLocus_11053	TGCATGCATGGCTGTTGCTAATTTTCAATGAGCCAGACCAGTTTAGAGGGAAAAGATAAAACTACACAATGGTCCGATCAGTGACCGACT
470	2		1268	0.401333	0.80515		1775	NA	NA	4.68367e-05	NA	NA	NA	NA	NA	NA		520	NA	1	1	2	11127_28	C	T	CLocus_11127	TGCATTAGAGATACTTCAAAATTTGGAGTGGCACACGGGGCATGTGTCGTTGTGCCACCTTGCAATGCACCATTGATGGAATACGTGGAA
478	1		1967	0.447619	0.80934		1632	NA	NA	5.10507e-05	NA	2.4245e-10	NA	NA	NA	0.000189136		530	NA	1	1	2	11291_71	T	C	CLocus_11291	TGCATTAGCACATCTGCAGCTCCAACCTATCTCCCTGCCCACCACTTTGAAACAAAAGATGCTAATGGAAACACGCGGTGCTTTAATCTT
482	1		765	0.468757	0.16439		1968	NA	NA	5.48749e-05	NA	2.47364e-10	NA	NA	NA	0.000181671		538	NA	1	1	2	11428_31	T	A	CLocus_11428	TGCATCTGCTATCCACAAGCTGGTCCTATCTACGACCCCACAAAGTCATCCACGCACGCCATGCACGCTTGTGACTCCATGGCATGCAAC
489	2		865	0.471795	0.842657		1919	NA	NA	6.1227e-05	NA	NA	NA	NA	NA	NA		546	NA	1	1	2	11680_34	C	A	CLocus_11680	TGCATTCCCGACTCTTCCGTTCCAATTGCAGAGAAGAACTAAACACTTTGGGAGACACGGCCATCGTTCCAATCCATTCCAATTCCTATT
490	2		1373	0.473333	0.845391		88	NA	NA	6.39322e-05	NA	NA	NA	NA	NA	NA		551	NA	1	1	2	11820_9	A	C	CLocus_11820	TGCATTGCCAACGTGCAAGGTCCATAGCTGGGATGGAGCTTCAATGGGCACTCTCCAATCACGGCCATTATTCGTACTCTCGGAGAATCG
491	1		1045	0.495833	0.892929		990	NA	NA	8.8682e-05	NA	2.37592e-11	NA	NA	NA	NA		560	NA	1	1	2	12017_31	G	A	CLocus_12017	TGCATGCTCATCCAAGATCTAGAAGAAAGAAAAAGAGATCAGATCATGCTGGCAGCTTCAGCTGCTTGTGGTGCACCACATACCCTCAAA
496	1		1614	0.495833	0.892929		825	NA	NA	0.000107435	NA	2.91956e-12	NA	NA	NA	NA		561	NA	1	1	2	12024_18	G	A	CLocus_12024	TGCATCCCACTTGGCATGGTGACCACCCATGTTTGCAGGAGGGAGTGCGACGAGGCATGCAGGCAAGCAGGATTTGCTGGAAAACCCCTG
499	2		1749	0.494872	0.890621		1981	NA	NA	0.000112849	NA	2.88008e-09	NA	NA	NA	0.000401235		564	NA	1	1	2	12046_61	T	A	CLocus_12046	TGCATGCATGCGGCCATGTTCTCGGAGGCTACCCTTTTTGAACCCCCAAAGGACACGCCCCTCTTCCCCACATCATGACAAATATCCGAG
501	1		819	0.5	-0.0449168		947	NA	NA	0.00011416	NA	2.63189e-09	NA	NA	NA	0.000395673		565	NA	1	1	2	12051_80	G	A	CLocus_12051	TGCATACTCTCTTCGTGGCGGAAACTGAAGATATGTGAGGAGCTGTTCACCACATTGCTCAGTGGAATCAGTAAGATAACAGTCTCTCGT
510	1		1227	0.520833	0.960795		180	NA	NA	0.000144837	0.00126606	4.44229e-05	NA	NA	NA	NA		585	NA	1	1	2	12388_89	C	T	CLocus_12388	TGCATCAACCAACGCCTGCCCTTTCTAACCCCGCGTCAAAGTCCACGCGCTCAGCCCACAATCCTTGTGAGAAGCCCCTCGACCAACTCC
512	1		1290	0.520833	0.960795		1688	NA	NA	0.00016555	0.00290824	5.14104e-05	NA	NA	NA	NA		596	NA	1	1	2	12659_87	T	C	CLocus_12659	TGCATGCACCCATTGTGAATTTTCGTTAGGTGTGACCTGGGACGTTGTGTCTTCAACAGAAACATGGATAGGAACCAAGGATAGAAGCTG
513	2		1487	0.520833	0.960795		1648	NA	NA	0.000188777	NA	1.43387e-10	NA	NA	NA	NA		597	NA	1	1	2	12664_28	G	A	CLocus_12664	TGCATTCTTGTTTTAGGAGTTGATAAAGGCAGAGTGGTAGAATTACCTGCTAGCTTGGGCACAGAGCTCCAACACCCATGGCCATATTTA
520	1		466	0.531075	0.327851		1982	NA	NA	0.000189153	NA	1.35236e-10	NA	NA	NA	NA		598	NA	1	1	2	12692_51	A	T	CLocus_12692	TGCATGCAGTACCTGCAAAACAGTGGCGGCAACGACGACAGGAAACACCGCAATGAGGACGAAGGCGAGCCGCCACTGGAGGACAAACCC
522	1		1036	0.5	0.390505		1949	NA	NA	0.000225403	NA	NA	NA	4.74379e-05	NA	8.66077e-05		626	NA	1	1	2	13278_88	G	A	CLocus_13278	TGCATACAAGACAATCCCTGCTCTATCCAAGTCCATAATTGTCCTAACCTACAACTTTCTTTTCAAGACCCTTTTTTATCTCACTCTGAG
530	2		1620	0.511413	0.399857		1178	NA	NA	0.000246706	NA	NA	NA	2.0387e-05	NA	NA		629	NA	1	1	2	13305_62	G	T	CLocus_13305	TGCATATGTTGTCAATTGCAAGTTAGCTTACCATCTGATCATCCGAAATCCCCTCGGTGAATTCTCATCATATTTTTTTGAGAGAAACAA
531	1		1760	0.524869	0.303231		81	NA	NA	0.00026535	NA	NA	NA	NA	NA	NA		658	1	1	NA	2	13836_9	A	C	CLocus_13836	TGCATTCATCAGGCTGAGTAAATGACAAAATAACTATAGACAATACCAAGATGGTGAGAACTAACATGAAGGGTGAGTAAAGATTCTACT
538	2		499	0.528526	0.523667		1410	NA	NA	0.000330355	0.000225745	1.23342e-07	NA	NA	0.00423671	NA		668	NA	1	1	2	13976_19	C	T	CLocus_13976	TGCATGTGATCAGACAATGCAACGGTGTGTACGGCTTTGCCGACGGTGGTTCAGGAGCTTTTGTCCAGAGTTGGTGAGAGGTAAGCATCC
540	1		658	0.548709	0.512842		579	NA	NA	0.000331652	NA	NA	NA	7.29699e-05	NA	NA		676	NA	1	1	2	14116_71	T	A	CLocus_14116	TGCATCAAGCTTCGTTTTTATCACACCACTACGTGGATCTGGTTATTTATTGGGTCAGAGTCCACTGTGCGACAAAGCATGTCCCCGAGA
546	1		890	0.527092	0.467471		598	NA	NA	0.000429874	NA	0.000230403	NA	NA	NA	NA		677	NA	1	1	2	14181_29	G	A	CLocus_14181	TGCATGTTTGATAAACTGGCTGAAAACTGATTAAATGATGTCGGATCCACCCTAGAATTTCAGACACCCATTCTCAAGTAGACTTTGCTT
551	2		72	0.550463	0.589776		389	NA	NA	0.000446652	NA	0.00937536	NA	1.52254e-05	NA	NA		693	NA	1	1	2	14395_78	C	T	CLocus_14395	TGCATAGCCCAAGAAAATCCCTAAAACGAGAAGCAGGCGGAGAAGAAGTAACGGACCCAAAGTACACGAGCTTTTATATGAGGGGAGAAG
552	1		136	0.558333	0.610989		954	NA	NA	0.000530459	NA	2.34589e-07	NA	NA	NA	0.00166829		707	NA	1	1	2	14628_38	T	A	CLocus_14628	TGCATATGTTAATTTGTCCATTTTTGATAGCATTGCCTATAATTCTAACACAATGCCTATCTCTGCAGCTGGCACTGTACACCATTGCAA
558	1		187	0.555487	0.640819		722	NA	NA	0.000531882	NA	2.43005e-07	NA	NA	NA	0.00164096		708	NA	1	1	2	14648_40	A	G	CLocus_14648	TGCATACATAATTATAGTCTAAATGCTAAACTCAAAGCCTGATATGCTCTATACTAGGAGACATAAAAGTGCGATGCAAAGTCGCAGGCC
560	2		220	0.561616	0.643631		1983	NA	NA	0.000590236	NA	8.87412e-13	NA	NA	NA	NA		715	NA	1	1	2	14764_76	C	A	CLocus_14764	TGCATTCTGACTACCAAGTACATAGATCTTCAAGAACGCTCGAAACACGTACCTATCTCGTAGCTGTACATGACTGCGTGTAAGTCATCG
561	2		971	0.55	0.564394		1817	NA	NA	0.000607017	7.62714e-07	9.59686e-07	NA	NA	0.00376836	NA		719	NA	1	1	2	14830_76	G	C	CLocus_14830	TGCATCATCGAGCGGAAAGCCGCTCCCTCACTAAGACAAAGCTGCAGATGTTTATCTTACCTTTAATGCTGCTCACGGATAGATATGGGC
564	2		1251	0.555894	0.6193		905	NA	NA	0.000686644	NA	NA	NA	6.11223e-05	NA	NA		722	NA	1	1	2	14865_57	T	C	CLocus_14865	TGCATCGTGTATGTGAATTGCTTTGTTCCAAAGATGGTCATTCATGGCTGTACAGTATTCTACAATGGATATTCTACGATGTCGTATGCA
565	2		1289	0.561111	0.642027		1377	NA	NA	0.000687102	NA	NA	0.00137856	6.26212e-05	NA	NA		724	NA	1	1	2	14934_14	C	T	CLocus_14934	TGCATACAAGATCACATGTTAACGATCGAATGGCAGATATTCAATAAAAATTAAACATGAATGACAGGATTTGAATGTCAATCTACAAAG
576	1		1565	0.554051	0.62791		333	NA	NA	0.000688041	NA	NA	NA	6.22788e-05	NA	NA		728	NA	1	1	2	14996_57	T	A	CLocus_14996	TGCATAAAGGTACAACATACAGCGTTGGGACTGGCGTGGATCTTTAGAGAAACGACAAGGCGCGCAGGAAACCAAGTTGACTTGACCAAC
578	1						1725	NA	NA	0.00069136	NA	NA	0.00139704	5.88378e-05	NA	NA		735	NA	1	1	2	15089_11	T	C	CLocus_15089	TGCATAATGTATAGTAGCTGGCTCTCCAGCGAGAGAATGAATGTGAGGAAATATTTAGGCAGGCAACATGAACCTCTAGGGTGTCCGAGA
582	3		Acrocomia totai				927	NA	NA	0.000692189	NA	NA	0.00137143	6.19694e-05	NA	NA		739	NA	1	1	2	15225_58	C	G	CLocus_15225	TGCATGGGAACTCTTGTGCGCTGACCCGCTTGTACGGCCACCTAGCCTGCAATACTGGCTCTCCTCAGTCCACTCAAGGTCCTCTTCCGA
585	2		SNP number	Ht	Fst		644	NA	NA	0.000692293	NA	NA	0.00136824	6.12581e-05	NA	NA		755	NA	1	1	2	15567_37	T	C	CLocus_15567	TGCATGATCAGATCTATAATATGCAGATGCTTGAAGCCGCATTTTACAAACTTCCTCAGCCCAAGGATTCCGAACGTGTAAAGAGCTATG
596	1		1	0.0133333	-0.0181818		289	NA	NA	0.000694971	NA	NA	NA	5.8939e-05	NA	NA		766	NA	1	1	2	15748_9	A	T	CLocus_15748	TGCATATGTTCACGAAAGGCAAATGGATATAATGACGTAATGAACCAGCATGGCATATCTTGACATCACCACTGTGGTAGAAATGAGCTG
597	3		28	0.0133333	-0.0181818		1629	NA	NA	0.00069723	NA	NA	0.00137146	5.89444e-05	NA	NA		776	NA	1	1	2	15951_8	G	A	CLocus_15951	TGCATGCAGCGTCGAATCCAAATTCTTCTTTCTCCTTCTCTCCCATTGCTGCTATCAGCTTCTGTGAGTTCCGATCATCGAAGCTGCTCT
598	2		60	0.0133333	-0.0181818		1367	NA	NA	0.000704914	NA	NA	NA	5.79107e-05	NA	NA		778	NA	1	1	2	15991_7	T	C	CLocus_15991	TGCATAGTATTGAATAGGTTTGAGTGTGGAGTTTAAGCAATGAAGTCATTTTATAGGCCTTGCATGTTTTCTAGGGCTTGCCCTAGCATT
600	1		75	0.0133333	-0.0181818		1820	NA	NA	0.000704914	NA	NA	0.00136718	6.10095e-05	NA	NA		781	NA	1	1	2	16017_14	C	A	CLocus_16017	TGCATCAGGATTTGCGAGCAAAAATCCTTCCACAGCCTTCATCATCCCCAACACTGCACCCATAAGCAGGCCCTTCTCCTCTTCGCTGAG
612	1		84	0.0133333	-0.0181818		824	NA	NA	0.000704938	NA	NA	0.0013665	6.10573e-05	NA	NA		782	NA	1	1	2	16022_8	G	T	CLocus_16022	TGCATGCAGAAACAAATCCCTCCGCTCCATGAAGCCTGAACTCCCCCTTCTCCCTTGGACCTCGAAGCACTTCTATTACACCTGCATCCC
614	1		97	0.0434783	0.0287973		1304	NA	NA	0.000709558	NA	NA	0.0013763	5.97121e-05	NA	NA		798	NA	1	1	2	16338_23	A	T	CLocus_16338	TGCATAACTGATCGCTAAAAGCAAGTCTAAATCGAATGATTACATCGAAACAAAAGAAAAGAAAGAGAAAAAGCGATAACGCCTGAGATT
616	1		115	0.0133333	-0.0181818		174	NA	NA	0.000711861	NA	NA	NA	5.98665e-05	NA	NA		804	NA	1	1	2	16405_24	G	A	CLocus_16405	TGCATGATACAAATTCACAGCACTAGCAAGAGTACTTGCTCTCACTTGGCTGCTAACAATTGGTAGCTGATTATGACATGACCTTGCAAA
617	1		117	0.0133333	-0.0181818		738	NA	NA	0.000712334	NA	NA	0.00138812	5.93398e-05	NA	NA		805	NA	1	1	2	16407_13	T	C	CLocus_16407	TGCATCGCACATCCCTTAAAGCACTCCGAATCTCTTTTATCTGTCTGCACAGATCCTATAGCGGATATTGCACGATCGAGTGGTGCATCT
626	2		119	0.0133333	-0.0181818		1447	NA	NA	0.000713684	NA	NA	NA	6.16894e-05	NA	NA		808	NA	1	1	2	16485_11	T	A	CLocus_16485	TGCATATTGCTTGATTAACCTTGGAATTTATCACCTGGTATGTGATATTTTTATTGGGTTGACTGGGTCTTGTTGTGTTTCTGGGGATGA
628	1		136	0.0133333	-0.0181818		1385	NA	NA	0.000717083	NA	NA	0.00137319	6.0698e-05	NA	NA		821	NA	1	1	2	16628_72	A	G	CLocus_16628	TGCATATCCTTCAAATATGGACCAGATTCGGAATCTCCATTTCTTAGACGAGAAATTCACTCCCTTCCCTAAAGTCCAAAAGACCAGTGT
629	2		155	0.0133333	-0.0181818		1055	NA	NA	0.00072627	NA	NA	0.00142716	5.99175e-05	NA	NA		822	NA	1	1	2	16644_12	G	A	CLocus_16644	TGCATTCGAGCTGACGGACTATAATTAAACACATTAAGTGTCTCATGCAAGCGCCTTAGGACCTGAGCTTCCATCAATAAAAGCACAAAT
632	1		177	0.0133333	-0.0181818		989	NA	NA	0.000727259	NA	NA	0.00183706	7.21785e-05	NA	NA		825	NA	1	1	2	16725_87	T	C	CLocus_16725	TGCATGGAAGCCATGATGGAGGGTGCATGTCCACATGGCCATGGATGGCTCCAAATGAACAAGACATCGACCCTGCAAATAGGATCACTG
640	1		185	0.0133333	-0.0181818		1905	NA	NA	0.000746295	NA	1.63729e-12	NA	NA	NA	NA		830	NA	1	1	2	16827_41	A	G	CLocus_16827	TGCATTGTTGTCCAAAAGTACCATCAGGAGACACTGCCACCAAATTATTTGCATAAAGCTCCAATTTCACAAACCAAACATAATGAAGCA
645	1		186	0.0133333	-0.0181818		11	NA	NA	0.000771853	NA	NA	NA	0.000292315	NA	0.00026073		831	NA	1	1	2	16832_41	C	G	CLocus_16832	TGCATCTATCCGTCATCGACGGACACTCTCACGTGCCAAGAGAGCAGCAGGAAACCCAGGCGTCGTCTTCCCCGTGTGGGAGCCCTGCTT
654	3		233	0.0133333	-0.0181818		1491	NA	NA	0.000836566	0.000389183	1.11889e-05	NA	NA	NA	NA		838	NA	1	1	2	16904_85	G	T	CLocus_16904	TGCATGCGCCATATTGGTTCTTGCACGTCACCTTACATCCTTAAGGTAATTATAATCATCTCTAATAATTTCTATCTTCTTTTTTGCAAT
660	1		249	0.0133333	-0.0181818		1749	NA	NA	0.000856008	0.00038269	1.12032e-05	NA	NA	NA	NA		839	NA	1	1	2	16909_6	A	G	CLocus_16909	TGCATAAGGCAATCATCATGGAAAATAAATAAGCATAAGAGGTTGGCTAAATCCAACTCGTGCATGAACGAAGAGATCTATGTGCTCCAT
662	1		255	0.0454545	0.0318772		1065	NA	NA	0.00100612	NA	9.71752e-09	NA	NA	NA	NA		845	NA	1	1	2	16979_28	T	G	CLocus_16979	TGCATACCAGTAGCTATGCCCTGAATACTATAAATTGGCGTCTTTTAGGCGTTCGAGAATGCTTGGATGGCGGCGTGCTTGAACTCTGGG
667	1		278	0.0133333	-0.0181818		1282	NA	NA	0.00109385	NA	0.0175824	0.00200502	9.3638e-05	NA	NA		859	NA	1	1	2	17318_31	G	C	CLocus_17318	TGCATATGAGGAGCGGGATGAGGAGGGTAGGCTGACTTCCATCATCGCCGACTGCTGCGAGCACAACGCCGACACCACGATTCTTGACAA
668	3		286	0.0133333	-0.0181818		430	NA	NA	0.00135538	NA	NA	NA	0.000182132	NA	NA		865	1	1	NA	2	17373_16	T	C	CLocus_17373	TGCATCTTCACTTTCCCAGCAAGGCATGATAATGTATTAAACTACCGACAATAAAAGAGCAGCTGGATATGAGGATATCCCAACAAACAT
676	2		294	0.0133333	-0.0181818		408	NA	NA	0.00138889	NA	NA	NA	0.000467669	NA	0.000497463		869	NA	1	1	2	17410_83	C	T	CLocus_17410	TGCATCAGTTAATGCAGCCTCAGTGGCTCGCTGCCTTACTTTCTCCATATGAGCACTTCGGAGGTTGTAGACATAGAGTTTGATGCCTTC
677	2		295	0.0133333	-0.0181818		266	NA	NA	0.00139644	0.00534628	NA	1.34839e-05	5.6558e-07	NA	NA		870	NA	1	1	2	17427_27	G	A	CLocus_17427	TGCATGACAACCGTCCAATCATGATCTGAGATGCGCGATGGTGCTTGGTCACGCTGAATCATTTGCAATTATAGAAGATCACGCATCTCA
678	3		310	0.0133333	-0.0181818		45	NA	NA	0.00141683	0.00372503	NA	2.21101e-05	7.44571e-07	NA	NA		873	NA	1	1	2	17493_34	A	C	CLocus_17493	TGCATAGTTTTGATCCTCCCTAGCTGTCCTGGATAACATGCTCTTGTGTGGCCCCCAGGAACCAAAACGGCAAAACCTACCCAAGTTCCG
687	1		320	0.0133333	-0.0181818		193	NA	NA	0.00147514	0.00279931	NA	0.000832161	2.08701e-06	NA	NA		884	NA	1	1	2	17815_14	G	T	CLocus_17815	TGCATGAAGAGCATTGACGAGGAAAGTGGGTTTCATCGCTCACTTAAGTGTTTTGTAGAGCAAGCTGAAGCTGATGCCACGTTCCTACTG
693	1		321	0.0133333	-0.0181818		549	NA	NA	0.00152862	NA	4.39742e-06	NA	NA	NA	NA		891	NA	1	1	2	18031_46	G	A	CLocus_18031	TGCATATTGAGTTGGTACAGTGAAAAGGAGCTGAAGCCCTTTGGAAGTGATGATTGTCTGTAGTGAAAAGAGATGGAAGGGTGAATGGGT
703	2		325	0.0133333	-0.0181818		862	NA	NA	0.00163748	NA	0.000149318	NA	NA	0.0033018	8.27747e-06		895	NA	1	1	2	18105_47	C	A	CLocus_18105	TGCATGTAAGTTGCTTTAAGCTCTAAAGATCACAAAGGATGAGTTGACGCTTGTTTTTGTGTGCCTCCATGCTCCCAACAACCCCAACAT
707	2		341	0.0133333	-0.0181818		1388	NA	NA	0.00173593	NA	0.00553741	0.00178185	0.000118049	NA	NA		920	NA	1	1	2	18527_57	T	C	CLocus_18527	TGCATCCATAGGCGAAATAAGCATCTTGCCAAGCATGTTGAGAATTTCTTCCGCCTTTGCATGCAGCCCCTTCCCTTCAAAATCCTCACT
708	1		369	0.0434783	0.0287973		1960	NA	NA	0.00177902	NA	NA	9.97164e-05	1.47606e-05	NA	NA		939	NA	1	1	2	18983_22	G	A	CLocus_18983	TGCATTAACTGACAGAAGAGATACTATTTTTTGGTTAGGCTTAGGATGAATGATGTCTTTCTCAGAGCAACACTTTCAGTGGACTTGGTC
715	2		371	0.0133333	-0.0181818		1680	NA	NA	0.00188741	NA	6.52834e-06	NA	NA	NA	NA		947	NA	1	1	2	19137_5	G	A	CLocus_19137	TGCATATTATGCTCCTCGAACAAAGATAAGAGCATGTGGTGAAAGATGGTATGCCATCTAGATTAACCGATGGTTGAGATGGAGCAAAAA
716	1		375	0.0133333	-0.0181818		30	NA	NA	0.00201958	NA	NA	NA	0.000491059	NA	NA		954	NA	1	1	2	19289_25	G	A	CLocus_19289	TGCATTAATTACGAATAGGAGAGTCAGTTTGGGGGCAGCGTCGTATGGGTGACGTGCCTTGGCGCACGTGTGGTGGTTTTGGCAGGCACA
719	2		380	0.0133333	-0.0181818		868	NA	NA	0.00202064	NA	NA	NA	NA	NA	0.000174326		959	NA	1	1	2	19441_12	C	T	CLocus_19441	TGCATGATTTGGTCTAATAGATGCAAAATCGGGTTGCTGGAGAAAGAAGATGAACAGTCATCCAACTCATGCCGCACACGGTAGCTGTGT
722	2		382	0.0133333	-0.0181818		1759	NA	NA	0.00207884	NA	NA	6.94811e-05	1.14879e-05	NA	NA		964	NA	1	1	2	19544_79	A	G	CLocus_19544	TGCATAGACTTCAGAGAAAGATGGACCTAAGTGTGGTGCTATAAAACCAAGTAAAATAATTATACTAAAGAACATGGTGACTAGTGCCGC
723	1		402	0.0133333	-0.0181818		932	NA	NA	0.00208473	NA	NA	NA	0.000462476	NA	NA		972	NA	1	1	2	19629_48	A	C	CLocus_19629	TGCATGGATGAAAGCGAGGCATTTTTATCCAGGAGCGGAAATAGAGGACGATTGGGCCGTAAATTCATAAATGGAAACACATCACCGAGA
724	1		408	0.0133333	-0.0181818		1785	NA	NA	0.00235033	NA	NA	NA	0.00050214	NA	NA		973	NA	1	1	2	19639_56	G	A	CLocus_19639	TGCATTTATCCATACAAGCAAGAATCCAGTACTTGCTGCTGGAGAGCAAAGATGTGACCAACGCAGCCATAAACGGGATCCCTCAGCCTT
728	1		410	0.0133333	-0.0181818		1352	NA	NA	0.00242221	NA	0.0115047	0.00205038	0.000147276	NA	NA		990	NA	1	1	2	19902_70	T	C	CLocus_19902	TGCATCCCGACGTCAGCCCATCCACCAGCAACCCGACAACTCCATCGACCGCCCGAATTGCCTGCATGCCTTCCTCGAACCTTGCCATGA
731	1		437	0.0133333	-0.0181818		521	NA	NA	0.00245499	NA	0.0142568	NA	0.000350409	NA	NA		992	NA	1	1	2	19928_9	T	C	CLocus_19928	TGCATACCATGCTGCAGCATAAGTCGTGGCATCGTGATTCATCAGAGCCGTTGGGTTCAGCTGACTGACCTGCACTGCATGGTACATTGT
735	2		447	0.0434783	0.0287973		1289	NA	NA	0.00265991	0.000212327	6.06883e-07	NA	NA	NA	NA		993	NA	1	1	2	19935_63	C	T	CLocus_19935	TGCATATGTGGTTGGAAAAGCAAACGCTCCAGGAATAGTGGTGTTGCAGGAGTGGTGGGGGGTCGATTTTGAGATCAAGAACCACGCTTT
739	2		458	0.0133333	-0.0181818		685	NA	NA	0.00268064	0.000364225	NA	0.00197716	1.02651e-05	NA	NA		1017	NA	1	1	2	20273_11	G	A	CLocus_20273	TGCATTGGCCAGCGCTGGAATGAATCCTTCAGTCTCCACAGTTGCCTTCCATTGCTCGAACTGGTTCAGGCATTCCACAAGCTTCTTCCC
741	1		462	0.0133333	-0.0181818		608	NA	NA	0.00268727	NA	NA	9.41613e-06	1.61596e-06	NA	NA		1024	NA	1	1	2	20367_29	C	T	CLocus_20367	TGCATTTGTCCAGGCTTTGGAGCAGGAGGCGTTGGTCGAGGTCTCCAACGAGTTGCCAACGTTGAGCCATAGTATCGATCCTTCAGGCAA
749	1		488	0.0133333	-0.0181818		1272	NA	NA	0.00273307	NA	1.44254e-09	NA	NA	NA	NA		1031	NA	1	1	2	20532_78	A	G	CLocus_20532	TGCATTGATCAGCGGGTTGCTCGACATCTCTGCCAGCTCATGCCCGATCACGCTTATCATGCCGTCGGCCCCGACGTCGCCGTTCGGTGC
755	1		516	0.0434783	0.0287973		999	NA	NA	0.00280672	NA	NA	NA	0.00267803	NA	0.000327515		1041	NA	1	1	2	20786_43	G	A	CLocus_20786	TGCATTCACACAAATCGTCGGGGCCACTGATGATCTGAGCTCCAATATACTAGCTCCGAGTAACTTAGGGAGACCTCTCATACACAATTC
756	2		528	0.0434783	0.0287973		1938	NA	NA	0.00299019	NA	0.0148832	7.32826e-05	1.31527e-07	NA	NA		1058	NA	1	1	2	21153_72	G	T	CLocus_21153	TGCATAAGATGTCACCGTTATTTGCATTTAACTAACCCGCTCTGGTCACAGGTACTCGGACGGATCGACGGCTCAGGGCATCTTCGCGAC
757	1		550	0.0133333	-0.0181818		412	NA	NA	0.00306751	NA	NA	0.000332711	6.34924e-06	NA	NA		1066	NA	1	1	2	21241_45	G	A	CLocus_21241	TGCATTATAGCTTGTTGCAGCGGACGCATTCGAGTTCCCGAAGACACCTTCGCCATCGATGATGTAGACAAAGGCATTCCAGGACTCAGG
766	1		553	0.0133333	-0.0181818		1803	NA	NA	0.00308011	NA	NA	NA	0.000697043	NA	0.000996689		1069	NA	1	1	2	21286_27	C	T	CLocus_21286	TGCATTGCCTACCGAAGGACATGGTGGTAACTCAGGCGCACAAAGCGGGGATGCCACTGAACCTCTCTACCTGAAGGGATCAGAAGAGGA
771	1		556	0.0133333	-0.0181818		15	NA	NA	0.00345858	NA	NA	NA	0.00173668	NA	0.00157412		1071	NA	1	1	2	21316_8	T	C	CLocus_21316	TGCATGGTCCACTACGAAGGAACTCAATGGATCGAACTGCAACTCAATTACCTCTGCTTATTGGGATCACCCCAGTCATTCCAGCCCTGA
776	2		557	0.0133333	-0.0181818		1681	NA	NA	0.00358173	NA	0.00334716	NA	NA	NA	NA		1073	NA	1	1	2	21350_9	A	T	CLocus_21350	TGCATAAAATTTTTTTTCTTGACAGCTCACCTAATTGAGGCCCAGCTTATTGGCCTCGGCGCTCTCTCGAGAGCATGACGACCACGCTCG
778	1		564	0.0133333	-0.0181818		607	NA	NA	0.00376195	NA	0.0021979	NA	0.000124483	NA	NA		1076	NA	1	1	2	21420_34	G	C	CLocus_21420	TGCATGGCTGTTCATGGGAGGAAAAAGCGGATGCCGTTTTAACGAGCTCGCAAGCACGAGAACAAATGCGGAAGAGCTTCGCGCGAAAAT
779	1		577	0.0133333	-0.0181818		1884	NA	NA	0.00406102	NA	NA	NA	0.00119165	NA	NA		1098	NA	1	1	2	21703_50	A	G	CLocus_21703	TGCATGGAAGGAGTGTTTGGAGCAGCGCGAGGGATCGAGAGTGCGAAGCCGCCGAACGCGCATACCTTCCTCCAGCACGTGGTGACCTTC
781	2		581	0.0133333	-0.0181818		641	NA	NA	0.00435546	NA	NA	NA	0.00225935	NA	0.00143983		1110	NA	1	1	2	21894_79	T	A	CLocus_21894	TGCATATTTTTACCAACATGCAGGGAAAAAGATCAGTTCCTTGAAGAGAACTCAACTAAATGAATTGAACACTTAACCAATCCAACAACT
782	2		586	0.0133333	-0.0181818		1760	NA	NA	0.00472652	0.00550094	0.000964219	NA	NA	NA	NA		1124	NA	1	1	2	22012_79	T	C	CLocus_22012	TGCATCATGTGATCATCATGATTGGATCGATTCATGCAGGCTGAACCTCTCCAATTCATCTATGACTTGAAAAGAGTCCTGTCTCATCGT
787	1		602	0.0133333	-0.0181818		983	NA	NA	0.00502829	0.000837866	2.71945e-05	NA	NA	NA	NA		1125	NA	1	1	2	22044_23	C	G	CLocus_22044	TGCATATATTTGAGATTCTCCTGCTGCAACAAGGTTCTAGCTGTTCTCTGAATATAGGCCTTGAGAACATTCATACTGTTTGCGTCAGCC
789	1		643	0.0133333	-0.0181818		735	NA	NA	0.00520831	NA	0.00564896	NA	NA	NA	NA		1150	NA	1	1	2	22404_67	G	T	CLocus_22404	TGCATGGTTCTTTGCAGCCACTCCTGTATAGTAGGATGATGAGGCTTGATTCTTGGAAAATATGCGTTCTGCCTTTGGAATCGCTTCACA
790	1		659	0.0133333	-0.0181818		867	NA	NA	NA	5.49032e-11	1.45947e-14	NA	NA	0.00273441	NA		1155	NA	1	1	2	22454_9	A	G	CLocus_22454	TGCATGCAGATACGAAAATCCGAGAAGGCCGATTTCGAGAGGGTGGTGGGGATTAATCTGGTGGGCAGCTACCTTGGGACGAAGCATGCC
793	1		664	0.0454545	0.0318772		324	NA	NA	NA	1.51622e-10	2.57133e-12	NA	NA	9.44602e-07	NA		1161	NA	1	1	2	22528_64	A	G	CLocus_22528	TGCATGCTGCCGTCTAAAAGAAACCAACCGCGAATTGAAAAATAATAAACTAACTAAGCGATATAAATGCTGTTTCAGGTGATCCACGGC
798	2		717	0.0133333	-0.0181818		1273	NA	NA	NA	2.79803e-10	6.80296e-10	NA	NA	2.59862e-07	NA		1163	NA	1	1	2	22541_43	C	A	CLocus_22541	TGCATGCAATCCATTTCCAAAGCCTTTAAGCATTTTGCCACACCATAATAGCTGCAGGACAAAGGTGGAAACCACAGTCGTTACAACCAA
804	1		729	0.0133333	-0.0181818		401	NA	NA	NA	3.75141e-10	2.21975e-14	NA	NA	2.23357e-09	NA		1164	NA	1	1	2	22561_14	C	T	CLocus_22561	TGCATTTTGTTTGTTTCAGGTGAACATAACACCAGAGGTGGCATCAAAAAATGTGAACAGAAGTATCATAGCAGAGCTGGTGAAACTGTA
805	1		732	0.0133333	-0.0181818		1935	NA	NA	NA	1.21491e-09	1.48981e-27	NA	NA	5.72758e-07	NA		1165	NA	1	1	2	22564_42	C	T	CLocus_22564	TGCATGACGATCTGTGCAAACGTGCATTTAGTCCCATATTCACTGTGCATTGGAGAAATCTTGGATTCGATGCACCAGGTCTCAAGTCCA
806	1		742	0.0133333	-0.0181818		1763	NA	NA	NA	2.72849e-09	1.25395e-13	NA	NA	0.000147201	NA		1169	NA	1	1	2	22677_9	T	G	CLocus_22677	TGCATTCGTGATACGTGGTTCTTGCATAGGTGATCACGGCTTCAAAAGACTGTAAGCGGAATGTGGTTCCGCATCACCAGCAGAATCGGC
808	2		746	0.0133333	-0.0181818		1823	NA	NA	NA	1.43561e-08	2.0986e-12	NA	NA	0.0031356	NA		1185	NA	1	1	2	22974_50	T	C	CLocus_22974	TGCATTCTCGCTTTTGATTCATGTACCTCATTTCTTCCCGAGTCAATAGCTGAACAGGCACCCTGTTACCGAGCAGAGGGTTTGATTGAC
809	2		754	0.0133333	-0.0181818		1876	NA	NA	NA	3.24146e-08	8.62262e-10	NA	NA	5.1997e-05	NA		1195	NA	1	1	2	23135_63	T	C	CLocus_23135	TGCATTCATTAATGGAACAGTCTTGTATAACCTATGCTTGTCTACGTAACTGTGTATCCATTCTCCCAGATCCAATGCACCCAACTGAGC
813	1		764	0.0133333	-0.0181818		75	NA	NA	NA	3.526e-08	1.59054e-13	NA	NA	0.00116585	NA		1196	NA	1	1	2	23139_5	G	A	CLocus_23139	TGCATACTTGAACTTAATTTGAGCCCCTCCAGGGATCGGCTTGCCGTAGTTGACGATACAACGTTTAGCATCCACTGGTTGGATGGCGAA
814	1		809	0.0133333	-0.0181818		839	NA	NA	NA	7.20719e-08	4.67319e-13	NA	NA	0.00120923	NA		1197	NA	1	1	2	23149_85	C	A	CLocus_23149	TGCATTACAACTACAAGGGATTGATCGCTCAGTGAGACTCAAACTCATGATAATCACTGCTTGCTTGCACACAAGCATCATCGGACCGAA
821	2		818	0.0133333	-0.0181818		138	NA	NA	NA	9.32781e-08	8.15046e-13	NA	NA	0.00114123	NA		1199	NA	1	1	2	23186_10	A	G	CLocus_23186	TGCATCATTAACCTTGTCTTCGATGAACATTTTCTTGGCCCCATTCAGACGATGCCTATGTTCCTTGTGACATTTGGAATACCTCAGTAT
822	3		828	0.0133333	-0.0181818		821	NA	NA	NA	1.09977e-07	2.20893e-12	NA	NA	0.00146505	NA		1200	NA	1	1	2	23189_22	G	A	CLocus_23189	TGCATTGAAACCTAGAGAGGTCGAAACCGCCATACCTTAGAGAGATGGAATGGAATACAAGGAGTTGCGGACGAGAGACAGCGGCGTACA
825	2		831	0.0434783	0.0287973		490	NA	NA	NA	1.11745e-07	2.32676e-12	NA	NA	0.00147216	NA		1207	NA	1	1	2	23372_15	T	C	CLocus_23372	TGCATTTAACTGAGCCAATTGATGCACGGATTTTGTTAATAAATGCCCACTTAAAACAAGTGAAATCACATGTAGATGCAGCTATGTGAA
829	1		852	0.0133333	-0.0181818		237	NA	NA	NA	1.12385e-07	2.18992e-12	NA	NA	0.00145154	NA		1208	NA	1	1	2	23382_32	T	G	CLocus_23382	TGCATTAGTAGTTTTACGGATTTCAAAGTCTCTCCCTTGCGGTCGCAGAGTGGGACACACCGAATCCCTGGCCTCAACTCCCACACAGGC
830	2		886	0.0133333	-0.0181818		798	NA	NA	NA	1.13013e-07	2.08781e-12	NA	NA	0.0015027	NA		1209	NA	1	1	2	23395_57	G	T	CLocus_23395	TGCATGAGAGCAAGCATTACATACATGCTCGCAAATTTTAAATAAAGCAGCGGTGGTGACATTTCATAGCATTTTCGACACTTGGATTTG
831	2		894	0.0434783	0.0287973		1345	NA	NA	NA	1.15381e-07	2.48546e-12	NA	NA	0.00142589	NA		1214	NA	1	1	2	23489_6	T	G	CLocus_23489	TGCATCGTGAAGATGGGTGTTATGTCGTGTCATGCCTAACATTAGTTTATTATGGAAGTGGAGCAGATACAATGTTCGTCGTTTTGCTAA
838	2		901	0.0133333	-0.0181818		1658	NA	NA	NA	1.15502e-07	2.33251e-12	NA	NA	0.00148091	NA		1215	NA	1	1	2	23548_10	G	C	CLocus_23548	TGCATTAACAGTGTCCAAAAAATTTCCATTGCTTGATCAATATTGTGTGCAGGGCGAAGCAGTGCAAGACTGGAGAGAGATCGTGACATT
839	2		903	0.0133333	-0.0181818		1625	NA	NA	NA	1.16585e-07	1.98234e-12	NA	NA	0.00147569	NA		1219	NA	1	1	2	23652_33	A	G	CLocus_23652	TGCATCCAACTCAAACTAAAATTAGGGAACTCAACAGCCAGAAGTGGCCTGTCGGTCTAGCGGGGTTCGTTAAATCTGGGTTAGGAGGCC
845	2		906	0.0133333	-0.0181818		394	NA	NA	NA	1.18246e-07	2.16846e-12	NA	NA	0.00147265	NA		1227	1	NA	1	2	23884_11	G	T	CLocus_23884	TGCATCGGCAATGCACCGAAACAACCATCGGCCAAAGAACAATGAAAATAGTACAGGCACTCTGATGGTGGTGGCCACCATTATCGCAAC
850	1		907	0.0133333	-0.0181818		1676	NA	NA	NA	1.19459e-07	2.12705e-12	NA	NA	0.00140634	NA		1240	NA	1	1	2	24050_48	C	T	CLocus_24050	TGCATCCAATGTGGTGTCAGCTGGTGAAGAGAGTTGTTCGGGTTCTGACGTCAAAACTATCCTTGCAGTGTCAAACGGTGAATCCGAGAT
859	1		912	0.0133333	-0.0181818		1786	NA	NA	NA	1.19855e-07	1.99777e-12	NA	NA	0.00139359	NA		1245	NA	1	1	2	24124_61	A	G	CLocus_24124	TGCATGCAACGCATTGTAGCACCAAGAACAAGATTCTTATATACATGATTGCGAATTTGCAGTCCATTCAATAAGTAATTTGTAGTAAAA
869	2		915	0.0434783	0.0287973		1973	NA	NA	NA	1.20032e-07	2.59576e-12	NA	NA	0.00146776	NA		1251	1	1	NA	2	24254_33	A	G	CLocus_24254	TGCATGTCTGGAAGCAGTAAGATTGATCATTTCAGCAAGGAATGATACATACATCAAATTTGTAGTGCCTGGTAATGCCAGTTTGTTGCG
870	2		936	0.0133333	-0.0181818		361	NA	NA	NA	1.21388e-07	1.85434e-12	NA	NA	0.00147119	NA		1258	NA	1	1	2	24346_22	G	A	CLocus_24346	TGCATTGATGTAAATAATTGATAATACGTTGAACTCGATAGTCAGAGAGATTTTCATGACAAATACCCTCAGCAGATTTATTCTGTCAGT
872	1		971	0.0454545	0.0318772		278	NA	NA	NA	1.2229e-07	1.77972e-12	NA	NA	0.00148569	NA		1263	NA	1	1	2	24418_43	G	T	CLocus_24418	TGCATTCCTCCATTGACCAAAGCAATCACATTTATTTGCTTTGGCCCAACTAAAGCGAAAACAGGATAGAATCATACCTTAACAGCTATC
873	2		974	0.0133333	-0.0181818		79	NA	NA	NA	1.22935e-07	2.34912e-12	NA	NA	0.00142893	NA		1268	1	1	NA	2	24480_20	C	T	CLocus_24480	TGCATCCATCAAGGACTCCACTGCATCAATGCAAACTCCAATGATACCAGAATCAAATGGGCAAGCGGTGGCGGTGCCTTGCTTCTATGC
878	1		979	0.0133333	-0.0181818		1463	NA	NA	NA	1.24026e-07	2.3645e-12	NA	NA	0.00145802	NA		1270	NA	1	1	2	24518_14	A	G	CLocus_24518	TGCATATGAAGATCACGATCGCCATCACTGAAAGATCAGCCGATTGATTCAATTAGAAAATCATAAATCATGAAATTCCTCAAGTACAAT
881	1		980	0.0133333	-0.0181818		1912	NA	NA	NA	1.24404e-07	2.34242e-12	NA	NA	0.0014877	NA		1273	NA	1	1	2	24551_57	T	C	CLocus_24551	TGCATATGACTTTATTTGCCATCTTGTGACTGATCCAACAATCCAACGGCAGCAAAGTAAAATTTTCCATGTGCTCTTCTGTACACACAT
884	2		982	0.0133333	-0.0181818		782	NA	NA	NA	1.24547e-07	2.36536e-12	NA	NA	0.00144892	NA		1280	1	1	NA	2	24655_73	T	C	CLocus_24655	TGCATGGAATGGCTGCTGAGGTGCTAAAATTGTTTTCCCGAATGGTCGCAGAAGAAGCATTGCAGCCAGATGACATCACCTTTGTTGGCG
886	1		992	0.0133333	-0.0181818		1580	NA	NA	NA	1.25078e-07	2.17304e-12	NA	NA	0.00145879	NA		1283	NA	1	1	2	24703_69	T	C	CLocus_24703	TGCATTGAAAACTTTAGCCTAATATTCAGGTCCTAAGATGCAATTTACATGATATTCTTATTAATTTGCCGATATCCTCTCAATCAGGCT
888	1		1036	0.0133333	-0.0181818		715	NA	NA	NA	1.25481e-07	2.11065e-12	NA	NA	0.00141476	NA		1296	NA	1	1	2	24836_39	T	A	CLocus_24836	TGCATGATTGTGGAATACTTGCTTAACTTACAAGAAACATGGTTGTTAATTAACATTGTTTCCTTGGCAACCGATCAAGTCTCATCACTC
890	2		1041	0.0133333	-0.0181818		1342	NA	NA	NA	1.26748e-07	2.62356e-12	NA	NA	0.00144045	NA		1300	NA	1	1	2	24911_32	A	G	CLocus_24911	TGCATTCCATGAGTCCAATTGCTGGTAATGGTATGACAGCTAGAGATAGGTGGGTGTCATGTGGGTTCACGTGGGGCCTCGACGATTCGT
891	2		1054	0.0133333	-0.0181818		31	NA	NA	NA	1.27709e-07	1.88853e-12	NA	NA	0.00147796	NA		1310	NA	1	1	2	25086_53	C	A	CLocus_25086	TGCATATGTTGCAATTAACTGTTCATTTCTTGCATGCAGGAATATCATACAGACAAAAACAAGCCCTTAACAAAGGAAGAGTTCAAGAAA
894	1		1056	0.0133333	-0.0181818		513	NA	NA	NA	1.28323e-07	1.97929e-12	NA	NA	0.00142901	NA		1313	NA	1	1	2	25179_40	C	A	CLocus_25179	TGCATAAGGCAAGGTTTTAATTCTTCCCAGCCAACAACATCTTTTCGCTCAAAAATTAATGCTACCCCACACCTGATCATCTTGATAGGT
895	2		1061	0.0133333	-0.0181818		1513	NA	NA	NA	1.29436e-07	2.1423e-12	NA	NA	0.00140586	NA		1324	NA	1	1	2	25370_25	C	T	CLocus_25370	TGCATATGACCCCTCCCACCACCCTCACCATGTGTCCCTCATGCGAGCGTGTCTCCAACTCCACCAACACCGCCACCGCCACCGCTTCCG
907	1		1066	0.0133333	-0.0181818		830	NA	NA	NA	1.31145e-07	2.31991e-12	NA	NA	0.00153558	NA		1326	NA	1	1	2	25413_53	T	C	CLocus_25413	TGCATAAAGGACAATATATGGAGGAGGTGCCCTCATCCAAAAGCTAAGAATGGCCTTAAATTATTTCAATTGATTGCTGTTTTGTTCGAT
913	1		1077	0.0133333	-0.0181818		489	NA	NA	NA	1.3215e-07	2.32494e-12	NA	NA	0.00143738	NA		1331	NA	1	1	2	25463_19	T	A	CLocus_25463	TGCATGCAGAGAAATAAGTAGAGCATTAATGGAGGAGGAGAGACTTTAGCTCGATCGATAACCAGAAGCTTACTTCCTTGCTGCATGTGA
916	1		1084	0.0133333	-0.0181818		1163	NA	NA	NA	1.3828e-07	2.63476e-12	NA	NA	0.00151127	NA		1333	NA	1	1	2	25637_77	C	T	CLocus_25637	TGCATGATCCAACCAGTCTTGACCCCCTTGGGTGGCCTCCCCTTGTAGAACACAAGGGCCTTCTTCACCCCAATGTTCTCATTCCCTTTG
920	2		1085	0.0133333	-0.0181818		959	NA	NA	NA	1.38691e-07	3.9893e-14	NA	NA	0.000380443	NA		1341	NA	1	1	2	25725_86	C	T	CLocus_25725	TGCATGACACACAGAAGGCAGAGCCATGGCAGTTGTGACATTAATCTTGATCCCCAGATTGGGATCATCGCGATCTTTGATGAGAATACA
939	2		1087	0.0133333	-0.0181818		703	NA	NA	NA	4.11876e-07	3.49989e-11	NA	NA	0.00228625	NA		1342	NA	1	1	2	25728_57	G	A	CLocus_25728	TGCATAGGATTGTGAGGAAACAAGTTGCAATCACTAGTCTCTGCATCTATTGGGATTGCTTCCATAGGATTAGAGGTGGTGCTCATCCTG
942	1		1091	0.0133333	-0.0181818		1076	NA	NA	NA	5.98106e-07	5.64421e-14	NA	0.000183424	5.59284e-09	NA		1344	NA	1	1	2	25746_12	G	C	CLocus_25746	TGCATCTGATATGATGGTTATATATGTTTCAATCACCAGCAGGCAGCAGGACTTGGATGATTCGGTTCTAAAGGTGGCCAACGGGCCGGG
945	1		1095	0.0133333	-0.0181818		1879	NA	NA	NA	7.69676e-07	3.33308e-21	NA	NA	7.60876e-07	NA		1345	NA	1	1	2	25779_54	C	T	CLocus_25779	TGCATTGTGTCAGTATATAGCAACAATAGGTCTGGAAAGATCTGAAAGCGTCATCGAGAGGGTCAAGAACAGATCCGAAGTCAAGTTCGC
947	2		1123	0.0133333	-0.0181818		249	NA	NA	NA	7.82644e-07	2.76966e-13	NA	NA	0.00176136	NA		1350	NA	1	1	2	25856_24	C	A	CLocus_25856	TGCATTCAAGCATGGATTTCAGCTAGACACTCGTGTTCAGACTACTCTTATCGAATTCTATGGAAGGTGTAAGTCCTTGGTAGAAGCACG
950	1		1128	0.0133333	-0.0181818		1422	NA	NA	NA	7.98871e-07	1.37057e-10	NA	NA	NA	NA		1358	NA	1	1	2	25974_54	T	C	CLocus_25974	TGCATGCAAACTCACATGCACACGCGCTTATAAACCCTTCCCCTCCTCTCTTTCTAGTGTCCACCCTCCCTCTTGGTTTCGCCTCCATCC
952	1		1135	0.0133333	-0.0181818		1197	NA	NA	NA	1.38563e-06	5.14942e-13	NA	NA	0.00191114	NA		1359	NA	1	1	2	25982_25	C	G	CLocus_25982	TGCATTGATCAGGTGGAGGATTGTGCTCACCCCATCATTCATTATTATTATGCTCATTTGTGTTGACAGCAGCTAAGCTGCATGCCGAGA
953	1		1143	0.0133333	-0.0181818		1943	NA	NA	NA	1.38892e-06	2.54869e-10	NA	NA	0.00295389	NA		1373	1	1	NA	2	26205_85	C	T	CLocus_26205	TGCATGCCCTTCTTGTTCACCAAAAATTGAAAAAAATGGATACCTCTTCCTGTATCCAGCTCACTGCACATGGCTTTGGCCTGGACTTCC
954	2		1155	0.0133333	-0.0181818		1199	NA	NA	NA	1.61204e-06	4.82447e-10	NA	NA	0.00356813	NA		1374	NA	1	1	2	26235_33	C	T	CLocus_26235	TGCATAACGTCCTGACCAATTAGAATATTTTTTTCAATACTTCGACCTAGAACAAAAGCACCTTGTTCAATGGACACTGGTGATGGTAAA
959	1		1165	0.0133333	-0.0181818		1974	NA	NA	NA	1.62916e-06	4.37899e-10	NA	NA	0.00376917	NA		1400	NA	1	1	2	26724_71	C	A	CLocus_26724	TGCATACCAGGGTGTAAACGGGCTGAGTGGAGCCGAATGCCAGGCTCGACATAGAAAATAAATAGGCTGGGATCTGCCAGCGATGAAAGG
964	2		1167	0.0133333	-0.0181818		1634	NA	NA	NA	1.77224e-06	4.29177e-10	NA	NA	0.00358627	NA		1401	NA	1	1	2	26749_79	A	C	CLocus_26749	TGCATATGTGTGCATCTGGTGGGCCATGAGGGCACGGTCCCTGTAACGACCCAGGAGAGTCGCGGATAATTTGCCCTGTACAATGATAAA
971	3		1169	0.0454545	0.0318772		423	NA	NA	NA	1.88697e-06	5.28281e-23	NA	NA	3.01915e-05	NA		1420	NA	1	1	2	27075_56	G	A	CLocus_27075	TGCATCCTATCTTGTTCCAAGATAAATATGAGATTGATGTGGATGATAGCCTATTCAACTCATATCCGATCAGTTGCCATCCTTACCTAA
972	2		1170	0.0133333	-0.0181818		1071	NA	NA	NA	2.79427e-06	1.60403e-06	NA	NA	NA	NA		1427	NA	1	1	2	27247_5	G	A	CLocus_27247	TGCATAGAAAGATCATCCATCATAAAACCTTTGACAAGTGGACTTTCTAATCTTTGGTGTTTTTGGGTCAATCTTAAAGTCTGAGCAAAG
973	2		1176	0.0133333	-0.0181818		306	NA	NA	NA	4.14655e-06	2.23149e-13	NA	NA	0.00208492	NA		1433	NA	1	1	2	27374_46	A	T	CLocus_27374	TGCATATAGGTGGGCTCACTTTAGCCAAAGCTAGTATAGATTGAGGAAGAGTCCATATCCCATCACCGCATATCAAACCAGAGGCAACGG
976	1		1179	0.0133333	-0.0181818		827	NA	NA	NA	5.07759e-06	7.42796e-08	NA	NA	NA	NA		1436	NA	1	1	2	27420_5	C	T	CLocus_27420	TGCATCTCTAATTCACCTAGAGATGACTAAGTACAAACGAGGCCATAGAGAGGTTAATCGGAGTGGAAACTGTCACAATGAAAGTTTAAG
983	2		1180	0.0133333	-0.0181818		739	NA	NA	NA	5.47845e-06	5.65751e-09	NA	NA	0.00565423	NA		1446	NA	1	1	2	27540_14	T	G	CLocus_27540	TGCATTCAAACAAATCTCCCGCATCCAAAGTCAACGACAGGGAGCTTTCGGTATGCCAACTTGACTGACTTGCCTGACTACGTGAGCTGG
985	1		1184	0.0133333	-0.0181818		808	NA	NA	NA	8.22327e-06	7.62737e-12	NA	NA	0.00334442	NA		1452	NA	1	1	2	27667_54	T	C	CLocus_27667	TGCATCTGTAATTTGTTCTAAAGTTGGATCATGTTAAGTGCTTCTAATACCATCCTCTTCCGATGCACCAGTGGCAAAGCAAGTGGCAAG
988	1		1189	0.0133333	-0.0181818		1831	NA	NA	NA	8.33704e-06	1.45274e-11	NA	NA	0.00707922	NA		1453	NA	1	1	2	27674_70	G	A	CLocus_27674	TGCATAATGATGCCATGTATCTCATTCCGTCACTGCTCTACATGGCAGTGTAACGTGAAAGCCTTATAATGTGATAGTTGCTTCTCTAGA
990	2		1196	0.0133333	-0.0181818		1683	NA	NA	NA	8.34453e-06	6.37083e-09	NA	NA	NA	NA		1462	NA	1	1	2	27780_32	G	C	CLocus_27780	TGCATACGTGAACTTAATTTGAGCCCCTCCAGCGATCGGCTTGCCTTCGTTGATGATACAACGGTTAGCATCCACTGGTTTGATGGCCCG
992	2		1201	0.0133333	-0.0181818		1161	NA	NA	NA	8.46901e-06	3.75996e-18	NA	0.00347116	4.80436e-06	NA		1463	NA	1	1	2	27784_10	G	A	CLocus_27784	TGCATAATGTGGACATCTATTTGATGCTTTAAAATTTAACCTGATTGTATGAACAAGCTGGATCTTTTTAGAAAATGTTGAGTCGTCTCT
993	3		1204	0.0133333	-0.0181818		706	NA	NA	NA	8.51821e-06	6.33096e-09	NA	NA	5.4669e-05	7.88609e-06		1496	NA	1	1	2	28386_11	G	A	CLocus_28386	TGCATGCAACTGTATACAATGTTCACCGAACTGGGTGGTTCGAGGCGTGCGGAACCGTATCGGTGGCCAGTGCAGTTCGGACGTCCAATT
995	1		1211	0.0133333	-0.0181818		1995	NA	NA	NA	9.06e-06	1.08981e-08	NA	NA	NA	NA		1497	NA	1	1	2	28389_45	G	A	CLocus_28389	TGCATGATCCAACGGTTGGCGTTGCAAAAAGAAGACCAATCATGCAAAAGATATAATCCCAACCCATAAAAGTGGACGGAATGCAACCTG
996	2		1245	0.0133333	-0.0181818		1569	NA	NA	NA	9.62551e-06	5.92814e-10	NA	NA	0.0053233	NA		1500	NA	1	1	2	28469_53	T	C	CLocus_28469	TGCATTTCTGCTGTTTGACCAAGCTCATGATCATCGAGACATTGTATTGTGGACTGCCATGATCTCGGGTCTTGCCCAAAGCGATGGAGC
1004	1		1254	0.0434783	0.0287973		1125	NA	NA	NA	1.08279e-05	1.82509e-09	NA	NA	0.00714226	NA		1504	NA	1	1	2	28622_17	G	A	CLocus_28622	TGCATGGCATGTGTTTCGTGAGATGATCGAGCCTGACGCTATCTGTTGGACTTCGATGATCTCGGCCTGCACAAGGAACGATAGATTTGA
1007	1		1267	0.0133333	-0.0181818		62	NA	NA	NA	1.10083e-05	1.00886e-13	NA	NA	0.00240882	NA		1508	NA	1	1	2	28750_50	C	G	CLocus_28750	TGCATCTTTCTGTGCTCATTTTGGTCATGTAAGCTTTATGATGATCAAATGGTGGCCAAGACCTGGTCATCCTCCTCATGGCCAGGGAAC
1009	1		1272	0.0434783	0.0287973		1771	NA	NA	NA	1.18927e-05	5.40927e-09	NA	NA	0.00381963	NA		1512	1	1	NA	2	28910_27	C	G	CLocus_28910	TGCATAACCTTGTTGTAGCCATTGTTTCTGCTCATGCGTTATTGGTGGACAATGTCCGTTTCCTCTGGCTACCTCTCATTCTCTTAAATT
1012	1		1274	0.0133333	-0.0181818		1920	NA	NA	NA	1.74158e-05	2.46343e-16	NA	NA	0.00165946	NA		1513	NA	1	1	2	28937_16	T	C	CLocus_28937	TGCATCATTTATTACCTATTTATCACTAGGATGAAGTTTGGAATAGATAGCAAGTCTCTGGCTGGATCTGGGAAGTTTCAAAGCCGAAAG
1017	2		1281	0.0133333	-0.0181818		870	NA	NA	NA	2.15687e-05	3.92632e-14	NA	NA	0.00260367	NA		1515	NA	1	1	2	28973_55	A	G	CLocus_28973	TGCATTTTATTCCACTTTGTACACCCCTCGGTCCTTGAAAAGATGGCCATCTGCTACAAGGCGTCGTAGGCTTGCGAGCTTGGACTTTTC
1023	1		1297	0.0133333	-0.0181818		1333	NA	NA	NA	2.20869e-05	3.70373e-14	NA	NA	0.00263481	NA		1517	NA	1	1	2	28990_17	A	G	CLocus_28990	TGCATGAGAAGCAGGTTACAGGATTTGAACGGGCGGTGAAGAAGGCAAGAAATGGTGCCAAGTTGAGGTTGATGGACATCACCGAGCCTT
1024	2		1302	0.0133333	-0.0181818		317	NA	NA	NA	2.31227e-05	1.21828e-07	NA	NA	NA	NA		1531	NA	1	1	2	29286_51	C	T	CLocus_29286	TGCATAATATATTGATCGGTTACCATGGGGTTGATAAGGTTAAGTCAGTAACAAAAACATACTGAAGTTGGAACTTTTCGTCGGTAGCAC
1031	1		1311	0.0133333	-0.0181818		1508	NA	NA	NA	2.59883e-05	1.5217e-13	NA	NA	0.00685069	NA		1540	NA	1	1	2	29495_33	G	C	CLocus_29495	TGCATATTTAATCTGCTACAATGTTTTGAGATCCTTCCTTACGTACCAATGTATGCTGACGTTGCTCTGGACATGGTTGACCACTTTAAC
1041	1		1319	0.0133333	-0.0181818		756	NA	NA	NA	3.05933e-05	6.87292e-09	NA	NA	0.00837593	NA		1544	1	1	NA	2	29596_75	C	T	CLocus_29596	TGCATGATCCAATCGGATTTTAAACCATGGGGTGCTCTGCCTCTGTAAAAGACCAGTGTCTTCCTCATGCCGATCCGTTTAAAGCGGGTG
1045	2		1325	0.0133333	-0.0181818		1165	NA	NA	NA	4.62827e-05	1.40102e-09	NA	NA	NA	NA		1545	NA	1	1	2	29620_34	C	A	CLocus_29620	TGCATACACACGTACATTGTGGTCACTGTGGTCAAGCTTGTGCGGTGGAACGACCAAATAGAGAAATTTGATGGAAACTTTGATGGAAGG
1058	2		1334	0.0133333	-0.0181818		1326	NA	NA	NA	6.03694e-05	5.83302e-07	NA	NA	NA	NA		1546	NA	1	1	2	29621_30	C	A	CLocus_29621	TGCATTCATCAACTCCACCACGAAATTGATAGCAGGCCGACAAGCATCATGAGCGCACATAGGATCCACACATACCGACACCTCCGAGAT
1065	1		1341	0.0133333	-0.0181818		106	NA	NA	NA	6.06487e-05	6.39586e-07	NA	NA	NA	NA		1565	1	1	NA	2	30184_61	A	G	CLocus_30184	TGCATTCTCAAGGGAAGCATTAATTACCTCGGCACCCGTCTTTTATATAAGGATTGCCTTCAAACCCTTCCAAGCAATTGCATCGGTATC
1066	2		1347	0.0133333	-0.0181818		1574	NA	NA	NA	6.21577e-05	8.07228e-07	NA	NA	NA	NA		1568	NA	1	1	2	30216_18	C	A	CLocus_30216	TGCATATAAGCACAATGACAAGGGACATGGAGCATTCATCAATCAACTAAGGCTTACAAACCAGCCAAATTTTCAAGGTTTGTAAGTTCC
1069	2		1396	0.0133333	-0.0181818		551	NA	NA	NA	6.87961e-05	9.86793e-13	NA	NA	0.00467361	NA		1574	NA	1	1	2	30392_69	C	G	CLocus_30392	TGCATGTGTCATGTATATGTATGACTCGTTCCAAGAGTGGTATAAATGATTTACTCGATGATCGAAGCTGAAACGTATCTTAATCTCAGC
1071	2		1399	0.0133333	-0.0181818		1661	NA	NA	NA	6.93346e-05	9.71583e-09	NA	NA	NA	NA		1580	NA	1	1	2	30624_31	A	G	CLocus_30624	TGCATTGAAGATCTTGAAATACTTCGAGACAACGCAGAATGCTACCGCTACAATTACCTTCAACGGCACACAATTTGGAGAACGTCCGAC
1073	2		1400	0.0133333	-0.0181818		996	NA	NA	NA	7.17743e-05	8.5963e-09	NA	NA	NA	NA		1609	NA	1	1	2	31341_59	C	A	CLocus_31341	TGCATGTTAGGCTGATGGGGAACAAGGGATATCACGTTTGACCAGAGATGAACAAATCTCGGTACTTAAGTGCTTATTTAAAAGGCCGAG
1076	3		1403	0.0133333	-0.0181818		78	NA	NA	NA	7.24436e-05	0.000327415	NA	NA	NA	NA		1615	NA	1	1	2	31447_33	T	G	CLocus_31447	TGCATGTACTTCGATTGTCATGTATACATGATGGATGCACATTTCACATACGCCAATTTAAAATGCAGCTATGTTGCACGCTCCAATGAG
1084	1		1406	0.0133333	-0.0181818		1792	NA	NA	NA	0.000106647	1.42258e-06	NA	NA	NA	NA		1619	NA	1	1	2	31633_14	A	C	CLocus_31633	TGCATGTGATTGAAAGTTAACCAAAGAAAATAGAAGGGTGTTCGGAATTTCTCACTGTAGAAATCCGATGCGGGTGGCGTTCACGAAGGA
1086	1		1430	0.0133333	-0.0181818		89	NA	NA	NA	0.000110047	1.35983e-06	NA	NA	NA	NA		1620	1	1	NA	2	31678_26	A	G	CLocus_31678	TGCATACTGAGAACTCTTGCATCCAAATCCTGCATATAATGCACCGACTTATTGTTTGAAGGAAGCACACAATCAATGGCAACAAACCCC
1098	2		1442	0.047619	0.0352505		859	NA	NA	NA	0.000110379	1.34972e-06	NA	NA	NA	NA		1625	NA	1	1	2	31830_82	G	T	CLocus_31830	TGCATGTATTCCAAGTCTAGTCCACGTCCAGAATCCACTCTTTGGCAACCAAATATTGGGGTAGATGATCGAGTTCGCAAGGGAGGAGAA
1100	1		1457	0.0133333	-0.0181818		1615	NA	NA	NA	0.000111522	1.37232e-06	NA	NA	NA	NA		1626	NA	1	1	2	31831_89	C	G	CLocus_31831	TGCATGCTCATGTAATCCATAGGCATTTTCATCACCAAAAAAATAACACACAGAAACTTACAAATCCTTCTCCTCGGCCACAATGAACTG
1102	1		1484	0.0434783	0.0287973		1832	NA	NA	NA	0.000112695	1.40937e-06	NA	NA	NA	NA		1632	NA	1	1	2	31964_40	A	C	CLocus_31964	TGCATCCTTGAATAGCGGCCATATCACCTATCGCAAAAATCGATGGTTGCAGCTCACTAGTTTGACAGTCAAAGTAACAAATTTGCACGC
1107	1		1492	0.0133333	-0.0181818		341	NA	NA	NA	0.000113687	1.46784e-06	NA	NA	NA	NA		1634	NA	1	1	2	31999_73	C	T	CLocus_31999	TGCATCCTATACCATACCGACCATACCGTACTGAATCAGTAAGGTACTGATGCGGTATCTGATACTATGATTGCGGACACGATGAACATG
1110	1		1518	0.0133333	-0.0181818		1110	NA	NA	NA	0.00011477	1.52578e-06	NA	NA	NA	NA		1645	NA	1	1	2	32354_43	T	A	CLocus_32354	TGCATTGCGTGCTGCTCAGGCTTGGCTTGGAATCATTAACGTGAACAGTATCACCATATCAGCTGCTGGTTGGATCAACTAGGGGCTTGA
1117	2		1527	0.0133333	-0.0181818		232	NA	NA	NA	0.000115327	1.49883e-06	NA	NA	NA	NA		1648	NA	1	1	2	32390_21	C	A	CLocus_32390	TGCATTCAGGACCCCGAGTCTATCTAGATTGGGTCATCATGGTTTGCCTGGCGAGGACAGACTGGTATTGTTGCATCCCAATGCTTGGGA
1118	1		1528	0.0133333	-0.0181818		805	NA	NA	NA	0.000115439	1.52623e-06	NA	NA	NA	NA		1653	NA	1	1	2	32518_49	G	A	CLocus_32518	TGCATGTAATCACAAACACTACAATCTGTTTGTGGTTATCCCTAAAAAAGCCCATATTATAGTGTCCCCTTCGTACCCACATGGGAATGG
1124	2		1540	0.0133333	-0.0181818		1645	NA	NA	NA	0.000115904	1.44949e-06	NA	NA	NA	NA		1658	NA	1	1	2	32688_18	G	A	CLocus_32688	TGCATGCGAGAAAACAAAGGAAAGTAATCAATTCAGCTACAGTAATCAACAAAAGATAATACTAATATCGGCAGTCGCAACAATCGAGAA
1125	2		1581	0.0434783	0.0287973		1031	NA	NA	NA	0.000116372	1.48369e-06	NA	NA	NA	NA		1669	NA	1	1	2	32860_20	C	T	CLocus_32860	TGCATGGAGCAAGGAAGCAATGATGTTTACCTAAATGTTCCCTCAAGCTGTTGTTCCCTACTTGCCAGATCACCAAAATCAGGGGTGACA
1137	1		1582	0.0133333	-0.0181818		1626	NA	NA	NA	0.000117306	1.58428e-06	NA	NA	NA	NA		1676	NA	1	1	2	33113_11	G	T	CLocus_33113	TGCATAATTTTGATATTTGAAAAAACAACTAAAATGTTAAGCTTAAATCTAGCTAAGATTTACGAAGCGAGGTGGAGTTTCCGTTGCGGT
1139	1		1598	0.0133333	-0.0181818		1682	NA	NA	NA	0.000123188	6.67133e-07	NA	NA	NA	NA		1680	1	1	NA	2	33239_78	C	T	CLocus_33239	TGCATGCACAGGAATTTCCTTTAGGCCGCCATGACCATCATCCACTGTGCACTTGTAAAGCTATACCTTCTGTCGGTATGGTGGAACAAA
1150	2		1624	0.0133333	-0.0181818		1496	NA	NA	NA	0.000129931	2.69438e-06	NA	NA	NA	NA		1682	NA	1	1	2	33321_49	A	T	CLocus_33321	TGCATCTCTTTTGTTTTCTGTGAAACGCCACATGAAATATTAAAGAAATACATCTTTTTTGTTGCAGTGCCTCCAGAGCAGCTTTATGCA
1155	2		64	0.0740741	0.0764791		1504	NA	NA	NA	0.000159371	6.11937e-12	NA	NA	7.57803e-06	NA		1683	NA	1	1	2	33336_26	A	G	CLocus_33336	TGCATAGCAAAACCAACTTTCCTTGCAGTGGCAGCTGCTATGCTGGCTTCTCTCGCTTCTTCCTTCTCTATCGAAAGGCATTCTTGTAAA
1157	1		113	0.0740741	0.0764791		1164	NA	NA	NA	0.000180055	6.35209e-07	NA	NA	NA	NA		1703	NA	1	1	2	33647_5	A	G	CLocus_33647	TGCATGTAAGATGCCGTTTGGATTTTGCCGCAAGAGGGACGAGACTCTCGCAAAATTACCAAAATACCCCTGTGCTTCATCCCGATTCCT
1161	3		203	0.0740741	0.0764791		111	NA	NA	NA	0.000185541	4.97973e-06	NA	NA	NA	NA		1707	NA	1	1	2	33810_44	G	T	CLocus_33810	TGCATGGGAAACCGCTTGTGGCGCATGGAACGATGAACTCGCATTGGTACTTGGAAGAGAATTAATAATGCGTAGTTTTACGGGGACTAC
1163	2		225	0.0740741	0.0764791		971	NA	NA	NA	0.000256942	2.40356e-21	NA	NA	2.24333e-05	NA		1710	NA	1	1	2	33895_36	T	A	CLocus_33895	TGCATTGATATCCGTGCAAGTGATTCCTGAGATCCATGCGTCCCTCATTATTGCAGGCAGCTACGTACATATATTTATCTCAATAGTACT
1164	1		238	0.0740741	0.0764791		22	NA	NA	NA	0.000257922	1.39384e-15	NA	0.000492397	2.38753e-06	NA		1717	NA	1	1	2	33984_38	C	A	CLocus_33984	TGCATACAATGCACCTAATAATTTGTCGTCAAAGAGGGCCAAGAGCAAGTTATTTTGATGTTAACATGACTTCCAACAAGAAGTGAGATT
1165	2		252	0.0740741	0.0764791		1967	NA	NA	NA	0.000260184	2.33769e-15	NA	NA	0.00363666	NA		1726	NA	1	1	2	34151_38	C	T	CLocus_34151	TGCATGGTCCTTAGAGCATTTCTGAATTGTTGGGATTTCTCAAAGCCAGCATTCATATGGTCAGTCCAAGAGCGATAGAAGCTTGCTATG
1169	2		253	0.0740741	0.0764791		191	NA	NA	NA	0.000275559	7.21353e-21	NA	NA	0.000158092	NA		1729	NA	1	1	2	34208_12	T	G	CLocus_34208	TGCATGGCTAGCGACTAATATTCGCGCGGTGCATGCTTGCTTGGTTGCAGAGAAGCTGTACAAGGACACCTCCACCGCTGGCGGCCTTGT
1173	3		262	0.0740741	0.0764791		693	NA	NA	NA	0.000342535	1.41428e-08	NA	NA	NA	NA		1731	NA	1	1	2	34261_19	T	A	CLocus_34261	TGCATATTGACCGACCCAAACATTGCGATAAATACACAGGAGGTAAGAGAGACATCACGCGCTCCCAGCTCGAAATCCCTTCCACCCACA
1177	3		282	0.0740741	0.0764791		890	NA	NA	NA	0.000431219	1.18251e-18	NA	NA	NA	NA		1744	NA	1	1	2	34568_80	A	T	CLocus_34568	TGCATACATGAACAAGGGCTTGATTCCATGGCTTTGACCTTGGTGTTTAGTTCAAGTTTAATATAAGGAATTTTTCCACATTGCTCAAGT
1179	1		329	0.0632716	-0.0115088		177	NA	NA	NA	0.000431412	1.40823e-24	NA	NA	0.000216631	NA		1749	1	1	NA	2	34694_11	C	G	CLocus_34694	TGCATCTTTCGGGCGAAAGAAGGATTCACGTTCCTTCGCGCAAATCCACCGTTGGATCGCTCAATAATCGCTTCCACATCTGTGCAAATG
1180	1		340	0.0740741	0.0764791		1024	NA	NA	NA	0.000433052	1.09327e-07	NA	NA	NA	NA		1756	NA	1	1	2	34848_53	C	A	CLocus_34848	TGCATCTATGGCTTCTCCTTCAACAGATGTTTCTTCTTCCCTTCCTCCCCGTTCTCTTCTTCACTTTGTCATCTCTGCTGCCTTCTTTCG
1184	1		409	0.0740741	0.0764791		658	NA	NA	NA	0.000619756	NA	NA	NA	NA	NA		1760	1	1	NA	2	34966_14	C	A	CLocus_34966	TGCATTCATGTAGAAATGAACTTTCTGAGCTGCATGACTGTCTTTCTGAAGGAAGCATCAGTGATAGTGGGTTGGAAAGTAAAAGACACC
1185	2		455	0.0644122	-0.0114185		130	NA	NA	NA	0.000636114	1.52951e-08	NA	NA	NA	NA		1762	NA	1	1	2	34999_26	T	C	CLocus_34999	TGCATTATTTTGCATTTACTGTAAAGTTTTGGTTCGCCTCCACCATCGTAGCCCACAACCGCTCTCTATCTAAGACGGGCACACTGAAGA
1186	1		489	0.0740741	0.0764791		1344	NA	NA	NA	0.00088557	1.92596e-15	NA	NA	0.00440322	NA		1763	NA	1	1	2	35000_23	T	A	CLocus_35000	TGCATGATTCATGCGTGGTGTTTTCTGTGAGAGTATACCATCATAGAGACATTGTTTCCCAGTATCATCCGTGTTGGGAATGCCCGAGAT
1195	3		490	0.0740741	0.0764791		1452	NA	NA	NA	0.000962981	5.64533e-10	NA	NA	NA	NA		1771	NA	1	1	2	35203_72	C	A	CLocus_35203	TGCATACAACAACTCCACCACGAAATTGATCGCAGGTCGGCAAGCATCATGAGCGCACATCGGATCCACACACACCGACACCTCCGAGAT
1196	3		495	0.0740741	0.0764791		1390	NA	NA	NA	0.00102851	0.000623676	NA	NA	0.00207212	NA		1772	NA	1	1	2	35241_9	A	G	CLocus_35241	TGCATTGTAGCCAGTTATGAGCTGGTGCACACGCTCATTCAGCTGGTCATGAGTCTAGGCATATTTTAAATCTAGTCCAACTCAAGGTTA
1197	2		520	0.0740741	0.0764791		20	NA	NA	NA	0.00109231	3.8768e-05	NA	NA	NA	NA		1773	NA	1	1	2	35254_57	T	G	CLocus_35254	TGCATCCACAAAACCCAACCAAAGCTCGTTCAATTCACCCATCCCTCTTCGCTGGGCGCCCGCCCGTCCGTTCACGCTGGCAAAACGCGA
1199	2		531	0.0740741	0.0764791		1826	NA	NA	NA	0.00109564	NA	NA	NA	0.000805959	0.000513316		1786	NA	1	1	2	35703_53	C	A	CLocus_35703	TGCATTCATATGGCTTTACTCTGCGTCCAGGAAGACCGAACAAAGAGACCAAGCATGGAATTGGTTGTTCTCATGCTGAGTAGTCACTCT
1200	1		535	0.0656566	-0.0112446		160	NA	NA	NA	0.00113427	7.83416e-16	NA	NA	0.00478708	NA		1792	NA	1	1	2	35848_53	T	A	CLocus_35848	TGCATTGTTTAAGTGCTAAGGTCATGTATCAGATATCAAACTGATTCAGAAACAAACCTCGTCTAGCAATATGTTAGATGTTTTAAAATC
1203	1		585	0.0740741	0.0764791		1808	NA	NA	NA	0.00116387	3.75611e-06	NA	NA	NA	0.0013602		1807	NA	1	1	2	36254_49	T	C	CLocus_36254	TGCATTGAGAACCACGTAGCAGTAAACCAGCTCCTCCATCTCCTCCCAGTCTCTCACACCCACATCCTGAATCATCTCAAGTATTGACTC
1207	2		617	0.0740741	0.0764791		1112	NA	NA	NA	0.00117341	3.07311e-05	NA	NA	NA	NA		1814	NA	1	1	2	36415_12	A	G	CLocus_36415	TGCATAATCTTCGACTTAGATTTTATCTGATTAGAGCGCAATGAACTTCGCCTCCGTTGTAGTCTAGTTGGTTAGGATACTCGGCTCTCA
1208	2		622	0.0740741	0.0764791		596	NA	NA	NA	0.00119523	7.34549e-09	NA	NA	NA	NA		1817	NA	1	1	2	36445_32	C	G	CLocus_36445	TGCATGTTTACCAATTAGCAATAATAGATTTGCTGATGGTGCCCTTCATCTCCAATAAATGGATTGCACTGGACCACTTCGTGATAGGCA
1209	1		625	0.0644122	-0.0114185		1296	NA	NA	NA	0.00126006	9.46743e-16	NA	NA	0.00487776	NA		1823	NA	1	1	2	36565_31	C	T	CLocus_36565	TGCATTTCACTTAACAACAAATACGTTTTAGTAACAACCACTGGTATCAGCATACACACATCACGCAACTGAGATGGAGCTGACCGAGAT
1214	1		673	0.0740741	0.0764791		1462	NA	NA	NA	0.00132829	6.02072e-18	NA	NA	NA	NA		1825	NA	1	1	2	36592_88	A	G	CLocus_36592	TGCATTCTTGGAACTTCATCCACATAAACAGCCCGATGCTGCCCCATCCCTTTCCTGTCTCCCCTTTCCCTTGAATCGAAGGATTGAGAC
1215	1		680	0.0740741	0.0764791		1693	NA	NA	NA	0.00149793	0.000217222	NA	NA	NA	NA		1828	NA	1	1	2	36633_30	A	G	CLocus_36633	TGCATCATAGAGAAGCCTTCGAGTCGTCTCACCAAGAAATGTGGAAACCCTACATGCGATGGGCGGAATGAACTTATAGTTAGCATTTTA
1219	2		683	0.0622222	-0.0115303		1971	NA	NA	NA	0.00151017	7.40709e-16	NA	NA	0.00488738	NA		1831	NA	1	1	2	36681_48	G	A	CLocus_36681	TGCATGTAAACAACACCAGTTCTCTTCTATAGATGTAGTCTTAAACTTGTACAATCCCTTATGTAGCTAAGGCTATTCTACTTACCGAGA
1220	1		722	0.0740741	0.0764791		589	NA	NA	NA	0.00157885	1.21154e-05	NA	NA	0.000833516	7.35835e-05		1832	NA	1	1	2	36824_32	C	T	CLocus_36824	TGCATTGCACGTGATAATAGCGATCCAAAAGATGAAATAACCGCCATGTAGGCTACATTAAATCAACGCTAGCTGGCTTTCTTATCCATC
1226	3		723	0.0740741	0.0764791		1692	NA	NA	NA	0.00160055	NA	NA	0.000385893	NA	NA		1858	NA	1	1	2	37608_27	C	T	CLocus_37608	TGCATGGTTGCATACGTCACATGAAGCTGAAGTTCACCTTACCAACCTGTATCACCAAGTGTCAGGCATACTGTAGCATACTGGAAACAT
1227	1		771	0.0632716	-0.0115088		1214	NA	NA	NA	0.00186223	2.33366e-09	NA	NA	NA	NA		1865	NA	1	1	2	37769_21	A	C	CLocus_37769	TGCATGGCTTCGAGATCGGCGCAATGGTCTGGGGGAAGGTGAAATCCCATCCATGGTGGCCTGGATACATCTACAACGTTTCTTTTGCCC
1228	1		890	0.0740741	0.0764791		449	NA	NA	NA	0.00186462	NA	NA	NA	NA	NA		1876	NA	1	1	2	38125_30	A	T	CLocus_38125	TGCATGCAGACACTTCTTTGCAGAACCAAAAAAGGGCTTTCAATGTCCATTTTGCCAATCTTTCCAGGTTTGATCACCTTATTCAACAAT
1234	1		893	0.0740741	0.0764791		320	NA	NA	NA	0.00186492	2.56527e-05	NA	NA	NA	0.00201902		1877	NA	1	1	2	38140_33	T	C	CLocus_38140	TGCATGTAGCAAAGGAGCAACCTCTAGCCCACATCAAGTTTCACTCATGCTAACGTAGAAGCTCTCAATGCGTCCATTATGTGGATATCC
1240	3		899	0.0740741	0.0764791		68	NA	NA	NA	0.0019555	3.20935e-09	NA	NA	NA	NA		1879	NA	1	1	2	38177_9	G	A	CLocus_38177	TGCATAACTAATATAGCCTAATTTGACATCATGATCACAATTCTACTGTTTGGTGTTCTTCGGCTAGGTTGGTGACCGTGGAACCCAACT
1245	1		916	0.0740741	0.0764791		781	NA	NA	NA	0.00201457	4.50007e-05	NA	NA	NA	NA		1905	NA	1	1	2	38935_87	C	T	CLocus_38935	TGCATTATCAGCTAGCTGTTATCAGGAGGAGGAAGATAGGGAAGATAGTTTACATGGCTCAAAGTTGACAGTGCATTTGACAGGGAGCTG
1250	1		933	0.0740741	0.0764791		538	NA	NA	NA	0.00206364	6.70168e-19	NA	0.0025426	4.20871e-05	NA		1906	NA	1	1	2	38975_48	C	A	CLocus_38975	TGCATCATGAGATATGGACACCGAACTGCTCTGAGGAATCAAGGCAAGAAACCTGTCTCTATGAACTAATTAGCCAGGGCCAACTCACCC
1258	1		959	0.0740741	0.0764791		1744	NA	NA	NA	0.00207108	4.2524e-13	NA	NA	NA	NA		1912	NA	1	1	2	39065_15	G	A	CLocus_39065	TGCATGAACGTTGTCGTCGTTAAAAACTGCAGCCATCTCATCATCAACTATCACAGAGTAAGCTGGGTCAGGAAAATATCCATACACACT
1263	2		994	0.0622222	-0.0115303		304	NA	NA	NA	0.00242355	6.03542e-10	NA	NA	NA	NA		1917	NA	1	1	2	39291_86	C	T	CLocus_39291	TGCATGGAGGATGGCACTGAACGTAAAATCATCAGGTGTAAGGGAATTCCTCTTCATGCCGATGAAGAGAGAAAGGGCCTCCTCCCTGTA
1270	1		1022	0.0656566	-0.0112446		1240	NA	NA	NA	0.00254761	8.5765e-12	NA	0.000352036	5.04937e-05	0.000170889		1920	NA	1	1	2	39350_48	C	T	CLocus_39350	TGCATATTGTTACTCAGAATTCTACACTTTATGAAGGAAGCTGAAACGCGTATACGTCCAGTTTTGTGACTAAAATTGAAGTTTAAAGGT
1272	1		1023	0.0740741	0.0764791		958	NA	NA	NA	0.00260704	NA	NA	NA	NA	NA		1923	NA	1	1	2	39392_62	G	C	CLocus_39392	TGCATTGAAGACAAAGATGGCGGTGCTGAAAAACCTGCTCTCATTTAAGTCATAAACCTTGGGGATAGTGGCTTCTCCATCCTCTCTGCT
1273	3		1042	0.0740741	0.0764791		719	NA	NA	NA	0.00335149	5.6953e-18	NA	NA	0.00476742	NA		1931	NA	1	1	2	39960_6	T	A	CLocus_39960	TGCATATGCTTGAATCACATGTCTGATAGTTTCTCTTCATCTGGATGGCAGTACCATGTGATCACCACGCAGACGGATACCTACAAGAAA
1275	1		1047	0.0622222	-0.0115303		838	NA	NA	NA	0.00386519	1.09127e-17	NA	NA	0.00293379	NA		1935	NA	1	1	2	40377_7	T	C	CLocus_40377	TGCATGCTATGTAATGCTTCTAGATTTTATCATGGGGTAAACATGCAATTTTCTCAGTTTTACTGAATCGCACAACTGTGAAACAGGCAG
1278	1		1071	0.0740741	0.0764791		766	NA	NA	NA	0.00388602	0.000733674	NA	NA	NA	NA		1939	NA	1	1	2	40887_16	C	A	CLocus_40887	TGCATTAATCAACCACAAACAACGTCTATTTAATCCAAACCATAACCACATGAGAACCAGTAATCAGATCCAAACAGCAGATAACATGGA
1281	1		1102	0.0622222	-0.0115303		1108	NA	NA	NA	0.00389092	0.00112256	NA	NA	NA	NA		1943	NA	1	1	2	41673_83	G	A	CLocus_41673	TGCATCACCTTAAACAACAGTGCTGGTCACTCTTTTCTTGGACTTCCTGCTGGCCAATTTGTACACTATAGTTGGGAGCTGGGGCCTTTG
1283	2		1114	0.0740741	0.0764791		1245	NA	NA	NA	0.00408312	3.25228e-10	NA	NA	NA	NA		1962	NA	1	1	2	45443_19	A	G	CLocus_45443	TGCATATGCAAGAACCTCTACATACGCGTGTATGTGACATCAATATCATTGAATACTTTTCTTATGAAAATAGACAGCCTCCATAGGATG
1284	1		1120	0.0740741	0.0764791		1997	NA	NA	NA	0.00472798	NA	NA	NA	NA	0.000427516		1968	NA	1	1	2	46136_56	A	T	CLocus_46136	TGCATCCTTGAAAAGCCAAATTGAACAGCACCGACCTTCCTGTGGGCACCAGCAGCTGCTGCTGCTGCTGCCGCTGCTACAGCAATTCCA
1289	1		1122	0.0740741	0.0764791		1619	NA	NA	NA	0.00551122	2.85271e-10	NA	NA	0.00233396	0.00160316		1971	NA	1	1	2	46841_23	A	C	CLocus_46841	TGCATGATCGGCTACCAAATATAACCAATCTACCAGCCCGAACTTCTCGGTGACAGGTGGCGGTCTGCCTTAAATAAACCACTTCGAACG
1290	2		1138	0.0740741	0.0764791		225	NA	NA	NA	0.0055565	1.01777e-10	NA	NA	NA	NA		1973	NA	1	1	2	47056_70	A	T	CLocus_47056	TGCATCAATTGACGGTGTTCTCGTCATCTCTCCTGGTCCATTAGGTTCAGTATGTAAAGTCAGAACTTGCAACCTCATTTCCATATAATA
1293	1		1146	0.0622222	-0.0115303		1620	NA	NA	NA	0.0055726	2.50115e-05	NA	NA	NA	NA		1974	NA	1	1	2	47094_80	C	A	CLocus_47094	TGCATCCTGTATTGAGAGAGCTCCCAATACTATTTTCTCAACCCTAATCATGGAACCACCCACAACCAGCTGGTAGAGGTCGGTACAGAG
1296	2		1220	0.0740741	0.0764791		1994	NA	NA	NA	0.00573768	0.000183676	NA	NA	NA	5.48293e-06		1982	NA	1	1	2	48453_42	T	C	CLocus_48453	TGCATCCAAGGACACGGATGAGGAATTAACCCCTGTGGATGTCGATGTAAACCTTGTGAAGAGCTTTCTTGATTCATTTTCTTCCCAACA
1297	1		1259	0.0740741	0.0764791		380	NA	NA	NA	0.00577453	1.739e-06	NA	NA	NA	NA		1983	NA	1	1	2	48550_57	A	T	CLocus_48550	TGCATATCGAAACATCGGGCGTTTCGATCGGATTGTTGTTTCTTAGATGTTGGTCCGTGGCATCCAAGTAACAGATGGCGTCCGAAGGTG
1300	3		1262	0.0622222	-0.0115303		1283	NA	NA	NA	0.00590032	1.82314e-15	NA	NA	NA	NA		1987	NA	1	1	2	49214_70	T	G	CLocus_49214	TGCATCATAACAACATGGACGCATAACTCAGGCTTCAAGAGTGCCTAATGAGGCTTCAGTTTAGACACAATCGGAGAACATCCTGTTTGC
1310	2		1278	0.0740741	0.0764791		1258	NA	NA	NA	0.00633702	8.65776e-07	NA	NA	NA	NA		1990	NA	1	1	2	49823_20	G	C	CLocus_49823	TGCATTTTCGAATTGGAACCCCATACTCAACATGCAGTTTCAAAATCCAAATATCCTACTCATTTTTAAAAGAAATTAAATTCCAAACTA
1311	1		1307	0.0740741	0.0764791		1436	NA	NA	NA	0.0070334	2.51435e-11	NA	NA	NA	NA		1995	NA	1	1	2	82942_82	C	T	CLocus_82942	TGCATTAAAGCAAGAGAAATCACCTGTTGCTTGGCAAACTCCCTTAGGCGAGTGGGTCGGATCACTTGGTTCCCACAAGAGACTGTTTGA
1313	2		1328	0.0622222	-0.0115303		1756	NA	NA	NA	0.00750825	3.09792e-15	NA	NA	0.00810329	NA
1316	1		1336	0.0740741	0.0764791		1433	NA	NA	NA	0.00808112	2.81885e-18	NA	NA	NA	NA		Acrocomia totai
1321	1		1340	0.0740741	0.0764791		1807	NA	NA	NA	0.00840999	1.93662e-08	NA	NA	NA	NA		SNP number	FstHet	LFMM	Pcadapt	Total	SNP ID	REF	ALT	Locus name	Sequence
1324	2		1342	0.0740741	0.0764791		833	NA	NA	NA	0.00876722	2.67081e-06	NA	NA	NA	NA		140	1	1	1	3	7570_48	A	G	CLocus_7570	TGCATGTGAGCTTATGCAATAGATCCTTTCCATTTAAAGGATGCCAGCATGCAGCAGCTTATTCCTTGCCAAGGAACTCGACATCAAAAA
1325	2		1356	0.0740741	0.0764791		1358	NA	NA	NA	NA	2.80764e-17	NA	NA	0.00597319	NA		153	1	1	1	3	8291_42	C	T	CLocus_8291	TGCATGAATCTAGGACATGTCGACACGTGACGCTAGTACGTACCAGGCCATTCAGATACCAGCACGTAGACAATTATTTTGGATTAACGT
1326	1		1359	0.0740741	0.0764791		964	NA	NA	NA	NA	5.22586e-17	NA	NA	0.00726407	NA		255	1	1	1	3	12715_18	A	C	CLocus_12715	TGCATTCACAAGACAGAGATAGAGAGAAGAAAGAAAATGTATGCTCATTACATAAAGGAGACATCTCTAAATCATATTGAGGCTGTCAAA
1331	2		1392	0.0740741	0.0764791		1324	NA	NA	NA	NA	5.56145e-17	NA	NA	0.00726793	NA		301	1	1	1	3	13999_63	C	G	CLocus_13999	TGCATGGTACGCTCCAGCTCTGACCCGAAATTTATTATATTTAGGTTTTGGCTCAGACCGTCCGTAATTCGCTCCGATCTCCCAAGCCCC
1333	2		1394	0.0740741	0.0764791		447	NA	NA	NA	NA	5.7669e-17	NA	NA	0.00710884	NA		355	1	1	1	3	15114_14	A	G	CLocus_15114	TGCATCACAGCCGAAGAGTACCATTCTTCCAAGAGGCCTCTGCTGCAGAGGCTCGCCGTGCAAGGGGCCGAGATCGATTGCAGAGATGTG
1340	1		1437	0.0740741	0.0764791		992	NA	NA	NA	NA	5.82316e-17	NA	NA	0.00704583	NA		422	1	1	1	3	17129_10	T	C	CLocus_17129	TGCATTAAAATGCTGCTGCATTGACGTCAGCCCATTACATTCATACCCTTCGTCTCCAGTCTCATGCGCTAGCTCTAATATTCACATGGA
1341	2		1453	0.0740741	0.0764791		1313	NA	NA	NA	NA	5.8586e-17	NA	NA	0.00717299	NA		425	1	1	1	3	17145_33	T	C	CLocus_17145	TGCATGATTTCATACAACAATGCTGTGGTGGACTACAACAACATGTTGAACCAGACTCTCCATCAAGTCCTAGACATGCTCCAAGATGCT
1342	2		1489	0.0632716	-0.0115088		120	NA	NA	NA	NA	6.55345e-17	NA	NA	0.00734442	NA		466	1	1	1	3	18108_15	G	A	CLocus_18108	TGCATAAAAATTTTTGCTGATTCGAATGCTTGTCATGGGCTGTGCATTTACCGTGGACACTTGCAAGGTAATTATTGCTCCTTCCAGTTT
1344	2		1500	0.0740741	0.0764791		1762	NA	NA	NA	NA	6.712e-17	NA	NA	0.00713275	NA		546	1	1	1	3	19770_5	C	G	CLocus_19770	TGCATCAACGTGCGGTAAATGACTATCCAGGAATATTTGGAGTTTGGCTCTAAATGAACAGCATCAAGCCAAATCTAGGGCCATGAAGAT
1345	2		1515	0.0740741	0.0764791		1310	NA	NA	NA	NA	6.89641e-17	NA	NA	0.00744798	NA		601	1	1	1	3	20976_41	T	C	CLocus_20976	TGCATGGATCCAGCAAAACTCCAATTCAATCCTACTTTATTTCTGAAATGGACCCTAAAAATAGCACAACAATGGATTGTACTTCATCCT
1350	2		1552	0.0622222	-0.0115303		1124	NA	NA	NA	NA	6.99383e-17	NA	NA	0.00701196	NA		747	1	1	1	3	24118_31	C	T	CLocus_24118	TGCATTGACCAGATGAAAAGATGGATCCCTTCAGATCCTAACAGGAAGTTGTCCCAGGTGCATAGCCTTCTTGACAAGCTGGGTGTTGAT
1354	1		1555	0.0740741	0.0764791		1208	NA	NA	NA	NA	7.21149e-17	NA	NA	0.00730338	NA		991	1	1	1	3	29591_40	T	C	CLocus_29591	TGCATGCACCACCAGATCTTTTAATCTTTTCCCTTTAGATTGTACTGATCACATGACATGTTGATGAACTAGGGTTTACTTGTTGGTGGC
1358	2		1590	0.0740741	0.0764791		319	NA	NA	NA	NA	7.56439e-17	NA	NA	0.00704065	NA		1015	1	1	1	3	30197_8	T	G	CLocus_30197	TGCATCCATGGTTGCATTCTGACGGTTGCAACTTATTTATCGTTGCAACTCTTAGCACCAGTAATTTGTCAACATTCTTACTGCGAACCA
1359	2		1609	0.0670194	-0.010969		561	NA	NA	NA	NA	1.53862e-16	NA	NA	NA	NA		1039	1	1	1	3	30839_39	A	C	CLocus_30839	TGCATCAGGTGCAATTGGACCGCTCAAATCCCACGGTGGATAACACGCCATGCTACCTTTTGTATTTCACCCACTGCTCGCTGCGCGCTT
1374	1		158	0.0972222	0.112554		1825	NA	NA	NA	NA	4.61389e-16	NA	NA	NA	NA		1142	1	1	1	3	33163_15	T	C	CLocus_33163	TGCATCCAGTTAACGCCCTTCTGACCGTTTCACTCAACCACCAGACAGCGCATATGCGGGAGATAGTGATGGGATTTGGGACCAACCATA
1378	1		223	0.0972222	0.112554		305	NA	NA	NA	NA	6.01648e-16	NA	NA	NA	NA		1160	1	1	1	3	33639_60	C	T	CLocus_33639	TGCATACCTTCTGGAGCGCCTTGTTCTTAGAAGCTTGGCGAGAGATCTCCCTCTCGACGTCATCCTCATCGCCATCGCCGAAGACCGACG
1397	1		425	0.0972222	0.112554		1290	NA	NA	NA	NA	8.67135e-16	NA	NA	NA	NA		1192	1	1	1	3	34665_27	A	G	CLocus_34665	TGCATATGAATGATGCTGCATAGCCCAACCATGACATCAGAAACTTGTCTGGCTTCCTTGGCATGCCACCTGGCACAATGGTACCGAGAT
1400	2		466	0.0909091	0.102715		1487	NA	NA	NA	NA	1.07392e-15	NA	NA	NA	NA		1236	1	1	1	3	35976_80	C	A	CLocus_35976	TGCATTGGTTGATGTCACTAAGGACAGGGAAATCGAGGTCGAGTTCTTGTATTCAGTGAAGTGGAGGGAGACAAGCACACACTTTGAGAA
1401	1		700	0.0972222	0.112554		391	NA	NA	NA	NA	1.1822e-15	NA	NA	0.00552446	NA		1240	1	1	1	3	36106_32	G	A	CLocus_36106	TGCATGGTTTTAATTGATCTGATTTCTGATTGGCCTTATCAGGGATTTTGTCCGTGTGACCAAGAGAATTCGGATAATACCAGCGAAGGC
1402	1		867	0.0972222	0.112554		560	NA	NA	NA	NA	1.49813e-15	NA	NA	NA	NA		1244	1	1	1	3	36184_88	G	T	CLocus_36184	TGCATTTCTGCTCTTCGACCAATCTCAGGATCATCGGGACATTGTATTGTGGACTGCCATGATCTCAGGTCTCGCCCAAAATGATGGAGC
1413	1		991	0.0933333	0.106494		1531	NA	NA	NA	NA	1.79e-15	NA	NA	NA	NA		1272	1	1	1	3	37003_51	C	T	CLocus_37003	TGCATATTGTACATTCACTGGTGGTTAATTAGCACCGTGCGACCGCTGCACCTAAGCTAATCAAAATGCGACTTTTGATGCAGGTTCCCG
1415	1		1039	0.0933333	0.106494		1446	NA	NA	NA	NA	4.02462e-15	NA	NA	NA	NA		1280	1	1	1	3	37219_6	G	A	CLocus_37219	TGCATCGATAGTTTGCACAGTGGAGCATCGAATCCTCCGATTGAAGAGAATCGAAACTTCATGGTCCGAGTAACCCAAACCACAAACATA
1420	2		1126	0.0933333	0.106494		1987	NA	NA	NA	NA	5.68753e-15	NA	NA	NA	NA		1289	1	1	1	3	37371_7	C	T	CLocus_37371	TGCATGCCAAGCAAGCAAGGTATGACACAGTACGCATACCATGTTGAGCCCAAAAGATATGGACATAAACTGCAACATCTTAAACCTTAA
1422	2		1239	0.0933333	0.106494		1917	NA	NA	NA	NA	6.66333e-15	NA	NA	NA	NA		1313	1	1	1	3	38394_54	A	G	CLocus_38394	TGCATCTCCATCTCCATCTCCACCCTCGTCCTCATCATTCTCGTCGGCCTCGCCATTCTTATCTTCTGGCTCACCGTAAGACCAGCACCG
1424	1		1543	0.0933333	0.106494		122	NA	NA	NA	NA	1.26805e-14	NA	NA	0.00278021	NA		1391	1	1	1	3	40792_16	G	T	CLocus_40792	TGCATCATTGCTGTATGCCATGATATGACTTGTTCATCACATGGACTTTTCACCTCTTCTAACTCACTTCTGCCATTGTGCATTACGGCA
1427	2		1607	0.0972222	0.112554		1017	NA	NA	NA	NA	1.65296e-14	NA	NA	NA	NA		1484	1	1	1	3	45566_42	A	T	CLocus_45566	TGCATGAAATAATCCCCTATCACCATTTCTTCTCAATTGGACAGCCAGGATGATTGATTATTGAAGATTGAAGAACCTGATGGTGAACGA
1429	1		42	0.123951	-0.0352288		101	NA	NA	NA	NA	4.46915e-14	NA	NA	NA	NA		1541	1	1	1	3	49888_19	A	C	CLocus_49888	TGCATTAAGCTTGCCAATGAACTTTTAGAGCCATTTGTGAATAGAATGGTGTCATCGGCAAACAATAAATGAGATATAGATGGGCAGCCA
1430	1		231	0.12	0.148052		1045	NA	NA	NA	NA	1.73511e-13	NA	NA	NA	NA		1543	1	1	1	3	50010_25	C	A	CLocus_50010	TGCATAAATGCGCGGTCCCCATTGCCACAGGCAAAAAAGCAATCTCTGTCATTTCAAATCTCAAATAAGTAACAAGAACAAAGTCATCAT
1433	2		326	0.12	0.148052		1614	NA	NA	NA	NA	2.13011e-13	NA	NA	NA	NA		3	1	1	NA	2	1248_9	A	G	CLocus_1248	TGCATCTCCACTGTGCGCTGTAGAAGCATTCATCTACTTTCCCCCAGTGGATAGATCGATGGGTGGAATATATTCGATGAAATCCTCAAT
1436	2		823	0.123951	-0.0352288		222	NA	NA	NA	NA	3.00333e-13	NA	NA	NA	NA		15	NA	1	1	2	1777_27	T	A	CLocus_1777	TGCATGCAAACATCTTATCTTCTGAGTTGAGAGCATCTGCACAATAGGCAAAGCATAAGCCAGAGTCTTGCCGCTCCCTGTCGGGGAATT
1442	3		881	0.114466	-0.0313794		1731	NA	NA	NA	NA	3.39772e-13	NA	NA	NA	NA		18	NA	1	1	2	2053_14	G	A	CLocus_2053	TGCATGGAGATGTTGGGCTGGCAGAGAGGCTGATGGGATACATTGTCGAGTTGGAGCCTGAATGTGATTCGAATTATGTGCTCTTGTCAA
1446	2		891	0.12	0.148052		1990	NA	NA	NA	NA	3.68479e-13	NA	NA	NA	NA		82	NA	1	1	2	5019_11	C	T	CLocus_5019	TGCATGCAGTACGGAAGAGAGTCGAAACGTTTCACCAGATTAGAAGGAAAAATAAAAAATAGAAAAAGGTCGCTACGCAAGAAAAACCTT
1449	1		1160	0.12	0.148052		1609	NA	NA	NA	NA	7.30999e-13	NA	NA	NA	NA		93	1	1	NA	2	5396_56	C	T	CLocus_5396	TGCATGGAAGTTAAAGCATCGTTTGTTCCTCTCCTTCCACAGAGACCATAACGTCGCAGCTATGATAGCATCTAGGCCGCCCTGTGAAGA
1450	1		1186	0.114466	-0.0313794		457	NA	NA	NA	NA	8.27947e-13	NA	NA	NA	NA		106	1	1	NA	2	6111_52	C	T	CLocus_6111	TGCATGTCTCATGGATCTTGATGAATTTACTTCTGAACTTACCAAAGGTGGCCGAACTGAAAGTGGTGTAACCATCAGGAACATTGCGGT
1452	1		1237	0.121212	0.149941		1331	NA	NA	NA	NA	8.61929e-13	NA	NA	NA	NA		136	1	NA	1	2	7525_47	C	T	CLocus_7525	TGCATATCCAAAAGAAAAAACCACTCTTTTCAATCAGATCTTTGGTTCGCCCATTATGCTAACCTAAGAAGCCAATAGATCATCATGCTG
1453	1		1240	0.12	0.148052		1427	NA	NA	NA	NA	8.66059e-13	NA	NA	NA	NA		155	1	NA	1	2	8525_25	C	A	CLocus_8525	TGCATGGGATCAAATCAAGTGAATTCAAAGGTGCCAACATGAAATCGGCTTCAAATATGTGCAGTCCTAATCTGAAGTCGGCTATAAGCC
1456	1		1265	0.12	0.148052		869	NA	NA	NA	NA	8.66325e-13	NA	NA	NA	NA		160	NA	1	1	2	8860_22	C	A	CLocus_8860	TGCATTAATCAATATTGTGCTGAAAAAGGCAACATAATGATAACAAAAGGTACCACTTAATTTATGGCAATCTAAGTCATGAATCATGGA
1462	2		1427	0.112469	-0.0300578		1066	NA	NA	NA	NA	9.09867e-13	NA	NA	NA	NA		162	1	1	NA	2	8934_19	T	C	CLocus_8934	TGCATCCTATCTGAAAGAATGACAATTGCATTAGTAGCCAGGTGACTCATCTTGCAATGAGCTCTCTGATGAGCAGAACTTTTGCCGAGA
1463	2		55	0.148148	0.191919		520	NA	NA	NA	NA	9.17756e-13	NA	NA	NA	NA		163	1	1	NA	2	9063_8	G	T	CLocus_9063	TGCATACAGTTATTGGTTCTAGTCTAATATTGAAGCTTCATGGTTTGTGGTTGTTGACTTACGAATTTGAAAACCTATGAAGCAAGAGGG
1483	1		77	0.148148	0.191919		470	NA	NA	NA	NA	9.50104e-13	NA	NA	NA	NA		169	NA	1	1	2	9350_37	T	C	CLocus_9350	TGCATGTGTCATGTATATGTATGACTCGTTCCAAGAGCGGTATAAATGATTTACTCGATGATCGAAGCTCAAACGTATCTTAATCTCAGC
1484	3		140	0.148148	0.191919		1207	NA	NA	NA	NA	9.55993e-13	NA	NA	NA	NA		179	NA	1	1	2	9623_55	A	G	CLocus_9623	TGCATCACACATAAGGAAGGCATCAGTTTAGTCGAGAACTCTGGATTTTCGAATCACAGATAGATCTTCACAAGAACAATATTTTACTCA
1487	2		505	0.137346	-0.0350698		1546	NA	NA	NA	NA	9.57691e-13	NA	NA	NA	NA		192	1	1	NA	2	10273_14	G	T	CLocus_10273	TGCATCCTTGAATGGTTTTTCTTATTAGAGAACAAATACATCCTTGATCAAGGTTTTAAAGCCCCACCATCTCTTAACAATCAAGCCGAG
1496	2		542	0.135432	-0.0354315		1058	NA	NA	NA	NA	1.01484e-12	NA	NA	NA	NA		198	1	1	NA	2	10509_57	G	A	CLocus_10509	TGCATCCATGATGGTAGCCCAAATCAGTTTCATACAGCGAAAAAGAGTAAAGAAATGAAGGACAAAATCGCAAGGTCAGGCAGGTAAGGT
1497	1		582	0.148148	0.191919		676	NA	NA	NA	NA	1.02284e-12	NA	NA	NA	NA		220	NA	1	1	2	11261_6	C	T	CLocus_11261	TGCATGCAGGAACTCCAAAGTTACTGTTATAACGCACAATTCTTAATGCCTTTTGGCATCCTATTAAATAAGCTCAACAGAATAATAATT
1500	1		747	0.148148	0.191919		1865	NA	NA	NA	NA	1.07882e-12	NA	NA	NA	NA		223	1	NA	1	2	11460_35	C	T	CLocus_11460	TGCATACCATGATCCTTCAACAATATATTCAGGAGCCCAATCCTCTCTGCCGAAGGCTCACAGCTAAATAGGCAGTTAGCGGTTGCCGAG
1504	3		1072	0.148148	0.191919		728	NA	NA	NA	NA	1.07898e-12	NA	NA	NA	NA		240	1	1	NA	2	12178_54	A	G	CLocus_12178	TGCATCACTGCTGATGGCAAGTTGATTAGTATCTGAACCATTTTCTTGGATCCCGATTTCACCAGAGGTTTCTCCATTCTCTTGATGATT
1507	1		1260	0.148148	0.191919		530	NA	NA	NA	NA	1.08268e-12	NA	NA	NA	NA		242	1	1	NA	2	12197_6	A	G	CLocus_12197	TGCATGAGCCATTAGAATTCACTTCCTCTGATGACAACTGACGCTGCCTTGTGTTATCATTGGTTCCACTGCTAATGTTTCCATTAGTTG
1508	2		1531	0.126946	-0.035706		687	NA	NA	NA	NA	1.10096e-12	NA	NA	NA	NA		243	NA	1	1	2	12264_38	G	A	CLocus_12264	TGCATGAATGGAAATATGGATGCTACAAAATTGGAGATGATGTTGACTTAGATGAAAAATCATGCAAATCAGAGACAGTTGGACATCTTT
1513	2		73	0.16642	-0.035318		1858	NA	NA	NA	NA	1.21232e-12	NA	NA	NA	NA		248	NA	1	1	2	12517_80	G	C	CLocus_12517	TGCATGGTGGCTGCGAATTGTAAGCAAGAGAAGATCGGACAGTTTTAAATGCAGTATGAAATTCTACAGTCCACGTGCATCCGCCGAGAT
1515	3		463	0.173333	0.231169		1350	NA	NA	NA	NA	1.33746e-12	NA	NA	NA	NA		254	NA	1	1	2	12712_10	C	A	CLocus_12712	TGCATGGAAACCACTAATCTTAATCTCAAATCTAACTTTAATCTCCAATTCTCTAGTGGAGAACTAGAGATTACATTTCCACGTCGCGAT
1517	1		1412	0.16821	-0.0357838		1401	NA	NA	NA	NA	2.96662e-12	NA	NA	0.00198426	NA		289	NA	1	1	2	13760_23	A	T	CLocus_13760	TGCATATGTACTGCAACACTGTGATGTTGGATTCAACTTTATGCAGTGTCCTTTTCTTATCCACAAGTAGCTCAAGTTATAACCAAGGTT
1522	1		1488	0.16642	-0.035318		1703	NA	NA	NA	NA	2.98157e-12	NA	NA	NA	NA		300	NA	1	1	2	13973_23	G	A	CLocus_13973	TGCATGCCACGCGTCATTTGTGAACCTACAAAACAGAGACCACAAAGAATTTTTCCAAAAGCATGGCCGCATGATTTCTTGGCACAGAAT
1530	1		540	0.199074	-0.0373234		707	NA	NA	NA	NA	3.14466e-12	NA	NA	NA	NA		308	NA	1	1	2	14123_17	C	A	CLocus_14123	TGCATGCTTTAAAAACCACGTAAAATCACAAAACCTAGCTATGCTGCATTCTTTTATGTGATGCAGGACAAAGCTTAAGCAGACGGAGAT
1531	2		3	0.222222	0.307359		203	NA	NA	NA	NA	3.35015e-12	NA	NA	NA	NA		322	NA	1	1	2	14345_11	C	T	CLocus_14345	TGCATGAAAGACCGTTGCCCCACTCGGTTTCTAAAGTTAGAAAAGACGCCAAAGGAAAGGCACCTCTCCGCCAACTTGCCGAGGGGAATG
1535	1		192	0.205051	-0.0354422		117	NA	NA	NA	NA	6.18181e-12	NA	NA	NA	NA		325	1	NA	1	2	14402_81	A	G	CLocus_14402	TGCATGAAATCAAAATTTAAAATGGCTGACCTTAGAACACCATCCTGCCCACATGTCATCATAACGGCCAATAGGCTGGCCATCACCCAT
1539	1		235	0.186594	-0.0347991		1325	NA	NA	NA	NA	7.08821e-12	NA	NA	NA	NA		326	1	1	NA	2	14422_14	T	A	CLocus_14422	TGCATCCAGTTCAATTTTGGATTCAAGGAATCGCTCCTTGTCCGCTGCATCCACTATATATACAACTGCATCGACCTACAGGTTATACCC
1540	2		242	0.222222	0.307359		1155	NA	NA	NA	NA	9.07864e-12	NA	NA	NA	NA		342	NA	1	1	2	14942_18	A	G	CLocus_14942	TGCATGTTGTTTGTCTCGAGCACTTAAAGAGTCGCAAATCAGAAGCCTGTGCTACTACCCAGAGCACTCAGAAATTTAGATACACGCCAC
1545	2		343	0.222222	0.307359		1069	NA	NA	NA	NA	1.30159e-11	NA	NA	NA	NA		343	1	1	NA	2	14966_38	C	A	CLocus_14966	TGCATTGATCCTATTGCTCGATCAATATACTTGCAATTCTCATTTACATCTTTCCAAACAAAACAAGGTAACATCCAGCAACTACAATAC
1546	1		344	0.222222	0.307359		1169	NA	NA	NA	NA	1.66645e-11	NA	NA	NA	NA		344	1	1	NA	2	14976_21	G	A	CLocus_14976	TGCATTAATAAAGAGAAAAAAGTACAAGCAACATCTTTACCTTTGTTAAAAGCAGCCAATGGAGGCAAAGCTAAGTACTTTGTCCAATTC
1568	3		398	0.222222	0.307359		272	NA	NA	NA	NA	1.87916e-11	NA	NA	NA	NA		350	1	1	NA	2	15062_8	A	G	CLocus_15062	TGCATAAAACAAAGCAGGCAATGAATAGCATTATTGCATCCATTTGGTATCAACTAACACCATCAACATACATCCAATTAAGCTCCGAGA
1569	2		546	0.222222	0.307359		831	NA	NA	NA	NA	2.10992e-11	NA	NA	0.00401024	NA		361	NA	1	1	2	15286_52	T	C	CLocus_15286	TGCATCAAATCATTGTATGCCAACACACTTGTTTTTGCTCTGACATGGGGGTTTGTTGAGCCCTAGAAGCAAAATTGGTTGCGTAGTTAG
1574	1		641	0.222222	0.307359		972	NA	NA	NA	NA	3.91951e-11	NA	NA	NA	NA		365	1	1	NA	2	15360_72	T	A	CLocus_15360	TGCATTGGAAACGCGCTGATTTTGTGGCTGATTTATCTTTAAGAGCTGCACTACTACCGATCACTGGTTCTAATTTTTGAGTATAAACTG
1580	2		1142	0.222222	0.307359		1707	NA	NA	NA	NA	4.17774e-11	NA	NA	0.00651652	NA		366	NA	1	1	2	15392_68	A	T	CLocus_15392	TGCATTAACGTCTGATCAGGCATGAGCACTACTTTACCAATCATGTAAGCTGACAGTTTCATACATGCACAGCCACCATGGCCTGTCCGA
1584	1		1544	0.187901	-0.0349153		629	NA	NA	NA	NA	4.57619e-11	NA	NA	0.00645515	NA		369	1	1	NA	2	15540_38	C	A	CLocus_15540	TGCATCAACCAACTTCACCAGCATCTTGTGGGGAATACCCCAAGCTTCAGCAGAAGTCTCTTCAACAGTATCATTATCCGATGAACAAGA
1585	2		802	0.248148	-0.0265555		238	NA	NA	NA	NA	5.11848e-11	NA	NA	NA	NA		380	1	NA	1	2	15942_10	C	A	CLocus_15942	TGCATTTAAGCAGTGAAGACGACTTCTTTTGTCGAGAAACAACTGCTCCTCTTACCACAGTGGTTAGCTCATCCCAAAGAGAAGGGGGCT
1599	1		1192	0.24	0.335065		1150	NA	NA	NA	NA	6.74154e-11	NA	NA	NA	NA		393	NA	1	1	2	16202_59	T	C	CLocus_16202	TGCATCACCCAATTGGTCTTCTCGCCCTTGGGAGCTCTTCCTTTGTAGAACACCAAGGTTTTCTTCATCCCAACCAAGACCCCACAGTGG
1609	2		439	0.253086	-0.0305142		939	NA	NA	NA	NA	6.95384e-11	NA	NA	NA	NA		395	NA	1	1	2	16267_37	G	C	CLocus_16267	TGCATGTGGCAGTGGCTTCACCATTAATTCTGAGAAGGCCTCAACAGTAAGACCTATCTGGGAGGCGAGTCCTGATGATGAGATGTGCCG
1612	1		794	0.266667	0.376623		809	NA	NA	NA	NA	7.01948e-11	NA	NA	NA	NA		398	1	1	NA	2	16486_31	G	A	CLocus_16486	TGCATTAAATGTGACACTCAAGTAGAGACTGGACCCCAAATTCCCTAGATTCAATGGCATCCCATAGTAGACCATTCCGACTCCGAAGCC
1614	2		1055	0.266667	0.376623		357	NA	NA	NA	NA	7.80001e-11	NA	NA	NA	NA		450	NA	1	1	2	17727_89	A	C	CLocus_17727	TGCATCAAACGCACACCAACGCTTCCGATTTCTCCACGTGGATGGTGGCCTAATGGTCAAGTGTGATCGTTTCGCCTTGGCAACTGGCAA
1615	1		1202	0.266667	0.376623		1341	NA	NA	NA	NA	7.93048e-11	NA	NA	NA	NA		463	1	1	NA	2	18046_77	C	G	CLocus_18046	TGCATGCGTTCGTACGCCTCAGATGCGCAGTTAAAGCAGGGACCCAGGAGTTTCAAATAATACTGCTCTGTATATTTCGTATATAAATTA
1618	1		162	0.286473	-0.0345987		1400	NA	NA	NA	NA	9.41375e-11	NA	NA	NA	NA		464	NA	1	1	2	18050_17	G	A	CLocus_18050	TGCATTCGCTTATGATTGGGATGAGGAGCGGGGCGCGGGTGGGGGAGTGAGACATGGAGGGGACTTGGCTCAAAATTTTTTCGGCTCGAT
1619	1		575	0.277778	0.393939		1545	NA	NA	NA	NA	9.75622e-11	NA	NA	NA	NA		481	1	1	NA	2	18407_37	C	A	CLocus_18407	TGCATCCTCCATTCTCCAATATTCTTCACTGGTTTCACCTTGCTAAAAGATGACGTCAGTGTTCTGGTCTGTGTGAGAGTGCTTTGGACC
1625	2		1015	0.277778	0.393939		1117	NA	NA	NA	NA	1.09863e-10	NA	NA	NA	NA		491	1	1	NA	2	18574_12	G	T	CLocus_18574	TGCATTGCATGATTAAGTTGCTGGAATGAACAAACATTCATAAGTCACATGGTTTTTGCAACCCATTGAATTGTATGGCCAAGTTGCCGA
1626	1		1280	0.277778	0.393939		1073	NA	NA	NA	NA	1.10071e-10	NA	NA	NA	NA		493	NA	1	1	2	18618_34	T	A	CLocus_18618	TGCATAATTCCTCCACTGTGCAAGCCAGTGCTTTTTGTCGCATTCAATCCTCCTAGACACCATACAATAATTCCTAGTTGGACACCGAAG
1631	1		1391	0.277778	0.393939		1814	NA	NA	NA	NA	1.12411e-10	NA	NA	NA	NA		515	NA	1	1	2	19160_47	T	G	CLocus_19160	TGCATTATGCGGTCCTTGCACCACATTAGGCCTTTGCAATCACGGGCTGTCACTTGATCTGCAGATGGCAGTCATCCAAAATTGGTCCGA
1632	2		1244	0.318841	0.457933		884	NA	NA	NA	NA	1.45131e-10	NA	NA	NA	NA		523	NA	1	1	2	19326_30	G	A	CLocus_19326	TGCATGTAGGTCTCTTCAACCTTTTAATGAGTATGCGTCTCCATATTTTGGCAACAAGCACGTATTCTAGGTTACTTGGCTCCCGCTCTT
1633	1		301	0.333333	0.480519		1729	NA	NA	NA	NA	1.57188e-10	NA	NA	NA	NA		524	NA	1	1	2	19332_45	G	C	CLocus_19332	TGCATCGTGTCGGCGTCCTTGCAGGGAATAATGTTGGATGGCGGGGGAGGGGGATTGTCGGTGGCGGTGTCGGTGGACTCGTCGTCATCG
1634	2		359	0.307901	-0.0332844		36	NA	NA	NA	NA	3.19456e-10	NA	NA	NA	NA		530	1	1	NA	2	19476_21	T	A	CLocus_19476	TGCATTTACGGGTACGTAGGCTACACCTAACTGAATACTCGATCTGGCGGAATCATCTGCCTTACTTCAGCAATTGATATGAGGCGTGCC
1645	1		601	0.333333	0.480519		1200	NA	NA	NA	NA	4.76401e-10	NA	NA	0.00342249	NA		548	NA	1	1	2	19783_44	C	T	CLocus_19783	TGCATGCTTGTATAATTATGAACCTCCCGCCTCGCCGCGAGAAGTACAGCCATCTTCATTTTCAAGCATTTAACTGCCTTATTATAAGCT
1648	1		1027	0.305421	-0.0327555		1209	NA	NA	NA	NA	4.78066e-10	NA	NA	0.00352642	NA		550	1	NA	1	2	19819_14	C	T	CLocus_19819	TGCATCCTTGGATCCGTGATCCGTGCCTCCGTGTGCTTGATTAACCAGGAAAAATCTTCCAACATTTGAGTTGGTCGCTTGATCCGAGAT
1653	2		1289	0.333333	0.480519		1251	NA	NA	NA	NA	6.84617e-10	NA	NA	0.000684538	NA		561	NA	1	1	2	20130_19	T	C	CLocus_20130	TGCATGGTATGATGTTCTTCGACAAGAGGACTGGACAAGAAAAAGCAACCGTGATGAGGTGGTTGGATACGTGATTCAGTGCCAACACAA
1656	1		1293	0.345644	-0.0329446		891	NA	NA	NA	NA	7.61477e-10	NA	NA	NA	NA		569	NA	1	1	2	20335_21	A	G	CLocus_20335	TGCATCTGCCGACTAACTTGTAGTTTTTAAATGCAAGACATGAAGACCTTGTGAACCAAGGGTTACGTGAATAAAAAGTGATGCAGCATG
1658	2		153	0.388148	0.458744		1664	NA	NA	NA	NA	1.50495e-09	NA	NA	NA	NA		575	1	1	NA	2	20463_32	C	T	CLocus_20463	TGCATGTATATGCAGCCCATGCAATAGCATTGCAAGAGCAAAAGGTGTTCAACTCCCCAACGTGCGTGCCTAGAAATTTTGGACCGAGAT
1661	2		306	0.365037	-0.0303499		29	NA	NA	NA	NA	1.9629e-09	NA	NA	NA	NA		581	1	NA	1	2	20618_56	G	A	CLocus_20618	TGCATTTTGAGTGTTATAAAGCATCTGAAACATCTTCAAAACACATAGGTGGATCTGTTTCCATTCTTTTGGTACTTCAGTATTGTCATC
1664	2		365	0.359704	-0.0291096		1540	NA	NA	NA	NA	2.16834e-09	NA	0.00436384	0.00797695	NA		582	1	1	NA	2	20649_16	G	A	CLocus_20649	TGCATTCAAATAGTCAGGTTCAACAATGTATCGAGCCATGTTGCACTCTTAGACATTTTGCTTATAGTCCAACGCAATTGGTTACAATTT
1669	1		1236	0.396135	0.429451		776	NA	NA	NA	NA	4.366e-09	NA	NA	NA	NA		586	1	NA	1	2	20698_23	T	G	CLocus_20698	TGCATGCGTAATTCCAACTTACATTTGACTCATACTTGAAGAAAGATTCAAAGGCTCATTTGTTTGGTCCAAGAATAATACTTGAGCTCG
1676	2		163	0.421296	-0.0348382		677	NA	NA	NA	NA	4.47168e-09	NA	NA	NA	NA		590	NA	1	1	2	20717_57	G	T	CLocus_20717	TGCATGCACCGCCGCGTCATCGGCGGTGGCAAAGAATTCGATCGGCATGACGGCGAAGGTCACGGAGCGAGCCAGGGCATGCAAGTTATT
1678	1		422	0.407576	0.430099		220	NA	NA	NA	NA	8.36182e-09	NA	NA	NA	NA		633	NA	1	1	2	21690_14	C	T	CLocus_21690	TGCATAATTTGGTACACATTGATGCTCTTCTTGTTTGAGTACAGGGGAGCTAAGCTTCTCATCACCGAGCAGTTCCCCGACACCGCCGAG
1682	2		1432	0.431159	0.40228		465	NA	NA	NA	NA	8.42836e-09	NA	NA	NA	NA		634	NA	1	1	2	21697_41	G	A	CLocus_21697	TGCATATATAAATCAGTGATGAGCAGAACCAAAAGGAAGGTACAAAGAAACATGGTTGGTGGCTTGGTGCAACATCCACCATGAGCCGAG
1683	2		106	0.447222	-0.0324003		708	NA	NA	NA	NA	8.68754e-09	NA	NA	NA	NA		641	1	1	NA	2	21866_80	G	A	CLocus_21866	TGCATACTCTCTTCGTGGCGGAAACTGAAGATATGTGAGGAGCTGTTCACCACATTGCTCAGTGGAATCAGTAAGATAACGGTCTCTCGT
1686	1		355	0.469907	0.458128		923	NA	NA	NA	NA	1.03009e-08	NA	NA	NA	NA		650	NA	1	1	2	22060_12	A	T	CLocus_22060	TGCATCACGACGAATTGGACCGCGCAAATTTCACGGTGGATAACACGTCACGCTACCCTTTGTATTTCACCGATTTCCAATTATGCGCTC
1690	1		635	0.448444	-0.0314786		1585	NA	NA	NA	NA	1.09644e-08	NA	NA	NA	NA		669	NA	1	1	2	22449_39	T	G	CLocus_22449	TGCATATGTCACATGTGCCTTCCATATTGCGGCCCAAATTGCACACAAGGCAATATTCTCTTTGATATAGGGACATAAGGTATCCCGAGA
1703	2		350	0.498457	-0.0354764		1420	NA	NA	NA	NA	1.43182e-08	NA	NA	NA	NA		693	NA	1	1	2	22994_52	A	G	CLocus_22994	TGCATGTTGTTGCTCCGTTCTTTTAATTGGATCCTTACCAAACCCCAGCATCAATCTCGCTCCTCCGCGTATCATCGTCACAGCCTGTGA
1707	2		530	0.460741	0.319794		499	NA	NA	NA	NA	1.72394e-08	NA	NA	NA	NA		700	1	1	NA	2	23089_77	C	A	CLocus_23089	TGCATGTCATAAACCCTGGCCTTCCAGGGGCCTACCATCTCTGTCCTCTCCTGCCTCCTCCATGTCAATTGTGGGAGCAGAACAGCCTGA
1708	1		1290	0.499259	-0.0356657		1517	NA	NA	NA	NA	2.01289e-08	NA	0.00398722	0.00681369	NA		714	NA	1	1	2	23549_39	T	C	CLocus_23549	TGCATCACAAGTGCAAATCAATTTACCTACTCTGACTAGTGCTGATAAGCAAGTAATTTCTTATTACTCTTTCTGACGTCATTGCATGAT
1709	1		1313	0.516667	0.627985		378	NA	NA	NA	NA	2.24539e-07	NA	NA	NA	NA		716	NA	1	1	2	23576_15	G	A	CLocus_23576	TGCATCAGATTCCGAATGACAGCCTCGCTCTTTAGCTTTCTTCTCCGTCTCTTCTAAGCGCCATTTATTCCTGTCCCACGAAGCCCCAAT
1710	1		491	0.503183	-0.0168555		973	NA	NA	NA	NA	3.25654e-07	NA	NA	NA	NA		718	1	1	NA	2	23624_22	T	C	CLocus_23624	TGCATAAGCAAGCCCATGCAACCACTGTAAGAAGGGAAAAAGGCACGCAGGAAGAGAAAGAAGGGAAAGATTACCTCCCAGAGACAGTGG
1711	1		624	0.5	-0.029341		845	NA	NA	NA	NA	8.73306e-07	NA	NA	NA	NA		737	NA	1	1	2	23992_75	T	A	CLocus_23992	TGCATCCCGATCACCTCCTTGGCCAACCTCAGCGCCACCATCGCTTCGCTCACGTACGCCGCCTCTTCCATTGAAAACCTCCTCCGAGAT
1717	2		765	0.5	-0.029341		585	NA	NA	NA	NA	8.75974e-07	NA	NA	NA	NA		742	1	NA	1	2	24058_30	G	T	CLocus_24058	TGCATACCCCGTCGGCGGCGCCGTCGTGGAGGGCGGAGTCGCAGCGCCAGGTGAGGCGCTGGTCGGGGGGGAGTTTGCCAGAGCGCTGGC
1723	1		718	0.525926	0.11917		1653	NA	NA	NA	NA	1.21555e-06	NA	0.00289709	NA	NA		745	NA	1	1	2	24114_22	T	C	CLocus_24114	TGCATGATCCGACGATCACCACTGTCCGTTTCCCGTCGCTGGATAGCTCTTCCCATGCGTTCCATAAGTGGAAGCAGAAGCAGTCGGGGA
1726	2		1541	0.555556	0.82684		920	NA	NA	NA	NA	1.26496e-06	NA	NA	NA	NA		746	1	NA	1	2	24115_86	G	A	CLocus_24115	TGCATTAAACAATAATTTTAGTTGGATTAATTTAAGTTACGCGAGGTGTGCGCGTCGAGAAAGACGTGTTTCCCGTGCTGACAAGCGGCC
1729	2		931	0.525604	0.131484		322	NA	NA	NA	NA	1.70443e-06	NA	0.00488961	NA	NA		765	1	1	NA	2	24450_23	A	C	CLocus_24450	TGCATGCGGAGAAATAAGTTGAGAATTAATGGAGGAAGAGAGACTTTAGCTCGATCGATAACCAGAAGCTTACTTCCTTGCTGCATGTGA
1731	2		93	0.53858	0.188281		247	NA	NA	NA	NA	1.85847e-06	NA	NA	NA	NA		774	NA	1	1	2	24709_70	A	T	CLocus_24709	TGCATTTCTTTTGCGCGTCTTTGCAGAGTTTGTTTGTTATAAGCTTTGCAGTGTTCTTAGCTAAAAGTGGAAAGAACCTTTAGCTTTTTT
1732	1		198	0.541111	0.245142		1928	NA	NA	NA	NA	4.28491e-06	NA	NA	NA	NA		778	NA	1	1	2	24786_49	T	A	CLocus_24786	TGCATGGAATTGGCTAGGAAACATATTACCAATGCACGCATAATCCAGGTCCATGCACATGGAAAAATATTATTACAGTAGTAGCGAGAC
1744	1		240	0.549114	0.240882		136	NA	NA	NA	NA	4.75878e-06	NA	NA	NA	NA		794	1	1	NA	2	25072_18	G	C	CLocus_25072	TGCATCTCCGAGAAGTGAGATGTTAAACCAAGGGCGCCCGTGTGATAGGCTCCGTAACAAAAGCAGCACGACCAACTAACCAATCATATA
1751	1		481	0.542995	0.208613		764	NA	NA	NA	NA	7.0991e-06	NA	NA	NA	NA		810	NA	1	1	2	25392_33	T	G	CLocus_25392	TGCATTCATTGCTGTAACCGTGCCTTTCCCCACTGAGAGACCCACAGTCTAGCTGTCATTGTCTTGCCATTCTCCACTTCCCTCCCTTCA
1756	2		946	0.545778	0.226081		1219	NA	NA	NA	NA	8.30517e-06	NA	NA	NA	NA		837	NA	1	1	2	26112_14	C	A	CLocus_26112	TGCATAATGACAACCTGGAGCAAAGATTAGAAAGCTCTTGACCCTTTGTGAGGATACGTCAAACAATATAATTCACTGAATCTCTAGTGA
1762	2		1628	0.546875	0.228398		370	NA	NA	NA	NA	8.54412e-06	NA	NA	NA	NA		853	NA	1	1	2	26488_45	A	C	CLocus_26488	TGCATGACGATGGATGGTTAAAGTTTCCGTCCGAGTCAAGGGTGGATAAAGAGTCCGAGTCCACGTAATGTGTGCTTGGATGGTGAAGGC
1763	3		46	0.566914	0.337641		1041	NA	NA	NA	NA	8.84586e-06	NA	NA	NA	NA		857	NA	1	1	2	26574_13	C	T	CLocus_26574	TGCATAAGGATTGCGCAATAGGGATCACAAGACACAACTTCAGCACAACTGCGACCTTCTGCCAATTCAGTTTGCCCATCAGACCTGACT
1771	2						1500	NA	NA	NA	NA	9.35801e-06	NA	NA	NA	NA		862	NA	1	1	2	26705_35	C	G	CLocus_26705	TGCATGCAATTTGATCAGTAACTAATTAATTCGATCGACACCATGCACTACAAGTTGTCGTGCCATGTTTCACATGCGTTCCCTTCATGC
1772	1		Acrocomia intumescens				1906	NA	NA	NA	NA	1.07762e-05	NA	NA	NA	NA		867	1	1	NA	2	26869_28	C	T	CLocus_26869	TGCATTCGACGCCATCCAACTTATTTAGCTTTGGAGTATTAGTTGAGTTTATCGGCTTGATCTATTTCTAATTCATTATTGTAATACCGA
1773	1		SNP number	Ht	Fst		564	NA	NA	NA	NA	1.18256e-05	NA	NA	NA	NA		876	NA	1	1	2	26989_9	G	A	CLocus_26989	TGCATGCAGGTACGAAAATCCGAGAAGGCCGATTTCGAGAGGGTGGTGGGGATTAATCTGGTGGGCAGCTACCTTGGGACGAAGCATGCC
1786	2		128	0.0487805	0.0414634		207	NA	NA	NA	NA	2.70771e-05	NA	NA	NA	NA		881	1	NA	1	2	27110_30	G	A	CLocus_27110	TGCATGATCTGGAACAGCAAACAGCTTCTCAGCAAGATCGGATGGATAGAATGAAGTGCTCAGAAGCCTCTTTCCTGTGCTTAGCCCAAT
1792	1		154	0.0465116	0.0391771		1497	NA	NA	NA	NA	3.11747e-05	NA	NA	NA	NA		886	1	NA	1	2	27195_85	A	T	CLocus_27195	TGCATACATTCTGCCTGCTGAGCAACAAATATGACAACAACAACTCCAACAGGCTTGTATATGCAGCCAAAGGGAACACAAATAAATTTT
1797	1		657	0.0487805	0.0414634		466	NA	NA	NA	NA	3.64699e-05	NA	NA	NA	NA		895	NA	1	1	2	27526_24	A	C	CLocus_27526	TGCATGCTCTTCCATATTTTTGTCAACAAGTTTTCTTAAAAAGGGCATGACCTGAATGGCACGTTATGTACGCCATCAACAAGCGGTGTC
1805	1		716	0.0470588	0.0397285		873	NA	NA	NA	NA	4.56501e-05	NA	NA	NA	NA		901	1	NA	1	2	27654_55	A	G	CLocus_27654	TGCATCCCAAGTTGAAGCAACACCTCTCAGGGCACAACACCTGCTTGAAGGCAACATTGGTAGGTGAACTGGAGATGAGTTCAGTGGACA
1807	2		821	0.0470588	0.0397285		454	NA	NA	NA	NA	5.43768e-05	NA	NA	NA	0.000483014		906	1	NA	1	2	27707_7	T	G	CLocus_27707	TGCATTCTCTCATTTGCTGCAGCCAAAACAAAATCACTAACGGACACCAAAAGCCATGTTTACAAGGAGGAGGTCTTGATATATAGGACT
1809	1		947	0.0487805	0.0414634		565	NA	NA	NA	NA	0.000125613	NA	NA	NA	NA		915	1	1	NA	2	28000_7	T	C	CLocus_28000	TGCATGCTAAGATTGCGAGGCACGTGCGTTGGCCTTGGGTTCGGACTTTGGAGTTTGAGTTTGAGAGACTTCCGACGTTGGAACCGAGAT
1814	2		1142	0.0487805	0.0414634		1794	NA	NA	NA	NA	0.000242576	NA	NA	NA	NA		917	NA	1	1	2	28052_15	G	A	CLocus_28052	TGCATTATCTCCTGGGTAGCAAGCATCTAATTATGGAAAAAAGAAAAAGAGCATCTAAGACATCACCTGAAACATCAAAACATGATCGTT
1817	1		1694	0.0487805	0.0414634		1185	NA	NA	NA	NA	0.0002436	NA	NA	NA	NA		931	1	1	NA	2	28335_70	C	A	CLocus_28335	TGCATCACATCTAGATAATTCCCAAAATCAGCACCAAAGCATCATATATGCCTTCTACGTTGCATCAAAAAAATAAGAAACCATTGTTCT
1819	1		2096	0.0466667	0.0393333		1359	NA	NA	NA	NA	0.000307044	NA	0.000510972	NA	NA		946	1	1	NA	2	28689_34	T	C	CLocus_28689	TGCATGAAGCACCGAGGATATGAATGCAACGACTCCGTAAATAATTCTGAGATGGAGACCTTATGGATCACCTGCTGCCGACTACCGCTC
1821	1		2252	0.0481928	0.0408712		169	NA	NA	NA	NA	0.000356723	NA	NA	NA	NA		969	NA	1	1	2	29163_18	C	A	CLocus_29163	TGCATGTCGCGACAAGAGCTCGCGGCCAATCGATGCTAAAAGGACGAGACGTAGTCAACAACTCCTGCCCCTCGTCGTCCCCTTTCCATT
1822	1		2271	0.0487805	0.0414634		582	NA	NA	NA	NA	0.000522601	NA	0.000738187	NA	NA		970	NA	1	1	2	29179_37	A	G	CLocus_29179	TGCATCGCAATTACCACCGTGCAAGTGGGAAACCGTTACAATAACGTACGTGAAATCACTGGAACGTTGCGACCAGATACAAGCCGAGAT
1823	1		2531	0.0462963	0.0389601		1098	NA	NA	NA	NA	0.000640652	NA	NA	NA	0.00106219		980	1	NA	1	2	29354_26	T	C	CLocus_29354	TGCATACGTGACGAGAGGGGAGTGGATGTGGATGGCGGCAGAAAGTTAGAGGGGTTGCGGCCAAAAAGGCCAGTGACCGTGACATAATAT
1824	1		2938	0.0493827	0.0420703		1610	NA	NA	NA	NA	0.000768572	NA	NA	NA	NA		982	1	NA	1	2	29376_8	T	C	CLocus_29376	TGCATCGATAGTTTGCACAGTGGAGCATCGAATCGTCCGATTGAAGAGAATCTTGACTTCATAGTCCGAGTAACCCAAACCACAAACATA
1825	2		77	0.0731707	0.0660413		257	NA	NA	NA	NA	0.000828063	NA	NA	NA	NA		989	NA	1	1	2	29585_52	A	T	CLocus_29585	TGCATCTAACCTTCAGCTTCTGCTCTAGCCGAGGAGCAAGGAAGTAGGTAAGATAGAAGAAGGAATCAGGCTTCCAGTAAAGCAGGCGGA
1828	3		180	0.075	0.0678846		194	NA	NA	NA	NA	0.000856201	NA	NA	NA	NA		992	1	NA	1	2	29636_36	C	T	CLocus_29636	TGCATAGTTGAGCAAATAAAGGGAAAACGATCCCCACCGCCTTCTGTCTTCCCCTCCACCTCACACCACCGAAGCCGACGCCGATCGCCG
1831	1		437	0.0733333	0.0662051		1374	NA	NA	NA	NA	0.000983608	NA	NA	NA	NA		1006	NA	1	1	2	29966_32	G	C	CLocus_29966	TGCATTAAACCCAAACAAAACCACTTTTTGATCCAATAACATGACATCACACGCACAACAGAAGTAGAAATCATAGTAAAAAACCGATTA
1832	1		612	0.0662651	0.0590825		804	NA	NA	NA	NA	0.000996183	NA	NA	NA	NA		1009	NA	1	1	2	30020_77	A	G	CLocus_30020	TGCATAACCAGCTGGAAACCAGGCTAAACCATGGTTGTCTAATAAGAATAGACAAAACATTGAGTCACCATGGTGCTAGAATGAAAAATA
1834	1		787	0.075	0.0678846		23	NA	NA	NA	NA	0.00107061	NA	NA	NA	NA		1013	NA	1	1	2	30119_43	T	C	CLocus_30119	TGCATCAACCGAACAACATTAAGATATGCGACAAACCTAATCTTTGACCCTGCGCGGTTTTTTTAACACAAACTCTGCCCCAAGGCCGAG
1836	1		839	0.0657895	0.0586032		1421	NA	NA	NA	NA	0.00125819	NA	NA	NA	NA		1026	NA	1	1	2	30607_74	C	T	CLocus_30607	TGCATATCAATTATCAGTCCTGTTGAAATGGGTCTAAAGCTCGCTACGTTTTGGATATTTCGGAAGCATGATTACAGATAGGCCAAACAG
1854	1		919	0.0679012	0.0607312		148	NA	NA	NA	NA	0.00132355	NA	NA	NA	NA		1030	NA	1	1	2	30643_32	T	C	CLocus_30643	TGCATGGCCGATCGAGTTAGACGCCGCGGGTGTGGTCCAGGTCCAAGAGTTTGACCTGTTCTGGGATTCGGTTGCAGGTGCTGCAAGGAA
1856	1		1014	0.06875	0.0615865		1280	NA	NA	NA	NA	0.00138314	NA	NA	NA	NA		1035	NA	1	1	2	30696_39	T	G	CLocus_30696	TGCATACCATTAGGAAATGCTGCTGTCTATATGATAGCTTGCTGATTGCAATGTATGTCCTGTTACTTTGCAACGACAGTGAGTCCAGAT
1858	2		1121	0.0747126	0.067595		1453	NA	NA	NA	NA	0.00143302	NA	NA	NA	NA		1051	NA	1	1	2	31180_48	T	C	CLocus_31180	TGCATTCGAAGTTGACGTAGATGGATGCGTATTGGCTTAAGATCTTCGTAGACTGGGGTCAACTGGCCTTGTCCTATTAGTGGGATTTTT
1865	2		1602	0.0686275	0.061463		1544	NA	NA	NA	NA	0.00154991	NA	NA	NA	NA		1055	1	1	NA	2	31310_17	G	A	CLocus_31310	TGCATGGTTTGTAACCAGTACTGGTCCAGTGCTACTCACTCTTGCAGACTGCCTCGCATGTTGGATTATTGCAGTCACTGAAGCAGCCCT
1876	1		1752	0.0697674	0.0626118		1726	NA	NA	NA	NA	0.00287884	NA	NA	NA	NA		1066	1	NA	1	2	31587_35	G	C	CLocus_31587	TGCATAACGATTTCCTGCCACCACAATGTAACTGCGCTCCCCTTTGCCGCTCAACATTTAACCGTTAAATGCAACTTATGTACGGTCGCC
1877	3		2387	0.0696203	0.0624635		443	NA	NA	NA	NA	0.00390223	NA	0.000340624	NA	NA		1069	NA	1	1	2	31637_5	C	T	CLocus_31637	TGCATCCTCTTCGCAACAATATGGAAGACTTTCTGCCATTGTTAGGAGTGTTGCAATCTCACAACGATTTTGAAGGTCTCTGTTTGTGAT
1879	3		2616	0.0689655	0.0618037		718	NA	NA	NA	NA	0.00420252	NA	NA	NA	NA		1077	1	NA	1	2	31876_39	T	A	CLocus_31876	TGCATAACCGTCACAAATGTTAGCTCTCCACTTTCGACATACCACGCGAAGGTTACACCCTTCAAGGAGAGATTATTGCAAGCACCAGGT
1880	1		3037	0.0731707	0.0660413		1654	NA	NA	NA	NA	0.00533188	NA	NA	NA	NA		1090	NA	1	1	2	32324_12	C	T	CLocus_32324	TGCATCGTCCGCCGACATCGTCGGCATAGCAAGATTCTTGGCGTGGAAGAAGACACCACTCCTCGTCAACGTGTACCCATACTTTGCGTA
1886	1		444	0.0921053	0.0851215		1717	NA	NA	NA	NA	0.00545612	NA	NA	NA	NA		1091	1	NA	1	2	32331_63	G	A	CLocus_32331	TGCATCAAACTTCACCCAACAAGCAAAGCCATCATTTGCTCTTTGCATCAATCCGCTTTCTATGTTGAGCCATCATTTGCTCTTGCCTCA
1887	1		487	0.0865385	0.0795118		1562	NA	NA	NA	NA	0.00549226	NA	NA	NA	NA		1132	NA	1	1	2	33003_24	C	G	CLocus_33003	TGCATTGTTGTTGTAGGAGAACTTCGACCCTAGTGATTTTACTTACCAAAGAAACCTAGTGAGTTCTCTCTTCTTTCGCTTGTTCTGTTT
1900	1		1266	0.0982143	0.0912775		1816	NA	NA	NA	NA	0.00563295	NA	NA	NA	NA		1139	NA	1	1	2	33076_62	C	T	CLocus_33076	TGCATGATTTAAAGTTTTGAATAGTAGTAAAGACCCATGCGTAGCCCCGTGAGTCTGGTCAGCAGTAGCACAACTCTCATTCCTCCGTCC
1905	1		1375	0.0886076	0.0815969		316	NA	NA	NA	NA	0.00578648	NA	NA	NA	NA		1155	1	NA	1	2	33500_63	G	A	CLocus_33500	TGCATTCTAGTAAGTATTCTGCTGTGAACTACATCTCAGGTAATGAACATGAAGGCGATGGAAGCTGTCATCAAAGAGAAACTCAGCCAA
1906	1		1380	0.09375	0.0867788		228	NA	NA	NA	NA	0.00606943	NA	NA	NA	NA		1167	1	NA	1	2	33842_50	A	C	CLocus_33842	TGCATGAATTCCTTTGTGCCGTTGCTGCTGCTGTGCTAATCTAGCCTTTCACCATTCCAATACCCATTGATTGATCAAGGTACCCACGAG
1910	1		1447	0.09375	0.0867788		172	NA	NA	NA	NA	0.00609038	NA	NA	NA	NA		1169	1	1	NA	2	33862_9	T	A	CLocus_33862	TGCATACAGTTCTCACCAATCAGATACGTTACACAAGCAACCATATCGCCGAGGCTCTAACCGTGGAACCCGCTGGAAGGTAAAACACAC
1912	2		1513	0.0882353	0.0812217		1699	NA	NA	NA	NA	0.00663415	NA	NA	NA	NA		1186	1	NA	1	2	34431_49	C	T	CLocus_34431	TGCATTTTTGTACTCTTGATATGACTCGCTTAAAAAGATTTGATCTCGCCTGCGTCCCAGAAACTTAGCCAAGGGATTTGACTACCACGT
1917	2		1632	0.0887097	0.0816998		1027	NA	NA	NA	NA	0.00663997	NA	NA	NA	NA		1189	1	NA	1	2	34558_84	G	T	CLocus_34558	TGCATATTTAATTTGCTCATCCTCATCCTTCACGTAATTCATCAACTTCTCTTATCAGTCCTCTAATGATGGCTTCAAGTGCTAGACCGC
1920	3		1727	0.0933333	0.086359		1263	NA	NA	NA	NA	0.00708506	NA	NA	NA	NA		1195	NA	1	1	2	34722_49	C	T	CLocus_34722	TGCATACATGCTACGTATGCAACAGCTCAGTCTACATGACTGGCCCGAGCTGGGCTTGGCCCAACCGCTGGCCCGTGCATGCTTCGTGCA
1923	3		2119	0.091954	0.0849691		643	NA	NA	NA	NA	0.00730205	NA	NA	NA	NA		1196	1	NA	1	2	34745_16	C	G	CLocus_34745	TGCATAGGACCATCCACTCGTGTTCAGTGCGCCAATCACAAAGGGTCATGATTAAAAACTCGGCAACTAAGTAGGCATGATTGGAAATCG
1926	1		250	0.121951	0.115197		1128	NA	NA	NA	NA	0.00818877	NA	NA	NA	NA		1201	1	NA	1	2	34896_77	C	T	CLocus_34896	TGCATTGAGTATGTAACCTCTAGTTTAGAAGCATCATTGGCATGCTCCTTGATCTGGGCTTCAAAGCTGTTCTGCACCTCTAAAATTTCC
1930	1		537	0.11875	0.111971		1669	NA	NA	NA	NA	0.00983353	NA	NA	NA	NA		1202	1	1	NA	2	34960_38	C	T	CLocus_34960	TGCATTGCAACAATCTTTAACCAGTCTTGAGATTTGTTCAGGAATGGAAGGTGTGAGGGGCAAGTGAACTAACAAGAATACTTGCATGGG
1931	3		1834	0.121622	0.114865		1643	NA	NA	NA	NA	0.0109784	NA	NA	NA	NA		1234	NA	1	1	2	35955_77	C	A	CLocus_35955	TGCATGACCATCTTCATCAGCCTCTTCATGTTCCAAGCTGACACATTCCTCTGGTTCAGCTTGTGGAGGTGGTCGATCGTGATCCCCTCA
1935	3		1849	0.12	0.113231		137	NA	NA	NA	NA	0.0116351	NA	NA	NA	NA		1239	1	1	NA	2	36075_6	A	T	CLocus_36075	TGCATGAAAACAGGTGACTCCAGTTTTAGGTCTAGAATCCAGGCTTAACCTACATCCAACATGTGGCCAGCTAGAACTGCCCGTTGGACA
1939	3		1862	0.117647	0.11086		144	NA	NA	NA	NA	0.0122393	NA	NA	NA	NA		1245	1	NA	1	2	36209_23	A	G	CLocus_36209	TGCATGCTTGGATCCACAGATCCATTGGGAGCCTGAGCAATCTCAATCGATGTCATCGGCACAAGAAATGGGTCATGATCCAGGCTTTCA
1943	2		2116	0.117647	0.11086		811	NA	NA	NA	NA	0.0124732	NA	NA	NA	0.000430692		1260	1	1	NA	2	36532_26	T	C	CLocus_36532	TGCATCCAGAGCGGCGACGGTGATAATGGCGGAGCACAGGCGAGGTCGGAGTTCCTCTCGGAACTTTCTATCATCGCCAGCCTTCGGCAC
1956	1		2548	0.12069	0.113926		653	NA	NA	NA	NA	0.0144534	NA	NA	NA	NA		1270	NA	1	1	2	36979_12	G	A	CLocus_36979	TGCATTGAGAGCGGCGTTGGAGACGTCGAAGTCGAGGACGGCCCTTACGGACGCCGAAGACCAGCTCCTACGGCCGAGTCTCCTCGACCT
1962	3		245	0.136364	0.12972		979	NA	NA	NA	NA	0.0151206	NA	NA	NA	NA		1287	NA	1	1	2	37352_12	C	T	CLocus_37352	TGCATCCATAGGCGAAATAAGCATCTTGCCAAGCATGTTGAGAATTTCTTCCGCCTTCGCATGCAGCCCCTTCCCTTCAAAATCCTCACT
1967	2		911	0.144578	0.137998		1842	NA	NA	NA	NA	0.0162538	NA	NA	NA	NA		1296	NA	1	1	2	37691_81	T	C	CLocus_37691	TGCATGATGAATGGGAAATTTGATCCCAATGGCTGTTTGAACTATCTAACAAAACCCTTAAAAGAACAGTTGCAAGTCCTTTGCTTGTTT
1968	2		1342	0.126582	0.119864		1730	NA	NA	NA	NA	0.0171498	NA	NA	NA	NA		1302	1	NA	1	2	37863_14	T	A	CLocus_37863	TGCATGCTCGATGCTGCCTCCATGGCGTGGGCGCATGCAGCGGAGAACGGGCAGGTCTCGCTTGGATGGCCGTCGCAGGAGGGACGCGTA
1971	2		2144	0.139241	0.132619		626	NA	NA	NA	NA	0.0172559	NA	NA	NA	NA		1317	NA	1	1	2	38493_78	A	T	CLocus_38493	TGCATCCATATCATAAACCATTAGCAAACACAAGAAGAAGAGCATAATAAACAAAAAAACAAGAAGAATGTAGCCAAGATTCCAAGCCGA
1973	2		2847	0.128205	0.121499		1286	NA	NA	NA	NA	0.0177621	NA	NA	NA	NA		1322	NA	1	1	2	38606_13	C	A	CLocus_38606	TGCATGAAGACACAGAAGAAATCGATGCGCTTCTGTACTCGGACTCTGATGATGATGAGGATGAGGAAGAAGCAGCGAGCACGGGGCACT
1974	2		3363	0.134615	0.127959		181	NA	NA	NA	NA	NA	6.85733e-06	5.81496e-06	NA	NA		1334	1	NA	1	2	38883_39	C	T	CLocus_38883	TGCATACTCATGCGCTAACTTTCATCCAACCAAACCACACATGGCTATTTTACCTGAAGCTGTGGAATGGTATTCTTGGTTCGACAAGTG
1976	1		3412	0.12963	0.122934		297	NA	NA	NA	NA	NA	NA	0.000297492	NA	NA		1347	1	NA	1	2	39245_47	T	A	CLocus_39245	TGCATCTTGCCTATGCCACAAGCATAGCAATCAAAGTTCATATCAAATAGCTCGATCAGACTGGAACTAGCCAAAACACGAGAAACGAGC
1981	2		776	0.162162	0.155717		285	NA	NA	NA	NA	NA	NA	0.000832631	NA	NA		1368	NA	1	1	2	40048_60	A	G	CLocus_40048	TGCATGCTTAGTATGAACAACATATTGAAGTGGAAAAGCAAGATAAATCCCAAGTACACCAAGTCGAACCGATAATCGCAAAATACTACT
1982	2		970	0.163934	0.157503		326	NA	NA	NA	NA	NA	NA	0.00140507	NA	NA		1396	1	NA	1	2	40994_88	A	G	CLocus_40994	TGCATGATCTGTACAGAAATAAATGTGCGTCTGTTTGGATTCTCACAAGTGCTCTTGATCCGTATGCTGCCAACTCACGGCAGGCTCCAC
1983	2		1049	0.151163	0.144633		290	NA	NA	NA	NA	NA	NA	0.00140631	NA	NA		1399	1	NA	1	2	41121_29	A	C	CLocus_41121	TGCATTAAGCTCCAAAATCACGTTATGATACTGCTCCCCATACAACTTCCTTGCCACGGCCAAGATCGTCGACGTCTTCCCCGTCCCCGA
1987	2		1592	0.157895	0.151417		1078	NA	NA	NA	NA	NA	NA	0.00187683	NA	NA		1400	1	NA	1	2	41151_31	A	C	CLocus_41151	TGCATATTCTGGATACAGGGACTACATGAGAAGAAAAACAGGCCGAGGCGCAGCTTGACTCGTAAACAGTTCTTGAATGCCTTCGTCTGC
1990	2		2360	0.169643	0.163255		1368	NA	NA	NA	NA	NA	NA	0.00192061	NA	0.0020825		1418	NA	1	1	2	41963_34	A	G	CLocus_41963	TGCATATAACTCACACAGAATCTTGATAATGGGTACAAGAAAATCCCCAGCTCAGTTGGGCTCATGATTCAGTTAATCGCAAGCCCCAAC
1992	1		2480	0.1625	0.156058		1425	NA	NA	NA	NA	NA	NA	0.00208607	NA	NA		1420	NA	1	1	2	41974_46	G	A	CLocus_41974	TGCATGTACTGGTTTTACAAAGAAGCAAATTTATGCAAAGTCAGTCGACAGAAACGTACAGTCCCTGCTGCAGTCTTGGAGGATAGAAAT
1995	2		335	0.192308	0.186095		460	NA	NA	NA	NA	NA	NA	0.00230502	NA	NA		1423	NA	1	1	2	42145_18	C	T	CLocus_42145	TGCATAAGAACGTTAACTCCGTGAGACCTTCTAAACTTTGGTGTAACAAGCAGGGGAAACTCGTCGTGCTAAACGATGAGGAAGCCTATC
1996	2		701	0.177632	0.171306		352	NA	NA	NA	NA	NA	NA	0.00234123	NA	NA		1429	NA	1	1	2	42402_56	A	G	CLocus_42402	TGCATCCTTAGGACGACAATATTTTGTGGTCCAACTGTTATTAAAAATCGTAAATTATCACATCCATCAAATCACATGGAAATGTTAGAG
			1306	0.179245	0.172932		611	NA	NA	NA	NA	NA	NA	0.00243712	NA	0.00202476		1431	NA	1	1	2	42520_56	A	G	CLocus_42520	TGCATTAACGCCTTAAAACTCCACTAAAGTTTGAAACAAGAACCACTTGATTTTGTAATCGGTTGGAATAAAAATTAGCACGTATCATTG
Acrocomia totai			1372	0.186747	0.180491		624	NA	NA	NA	NA	NA	NA	0.0029403	NA	NA		1432	1	1	NA	2	42530_7	T	C	CLocus_42530	TGCATTTTAGTTACAATTTTTGAACTCGATTTGACCTGGTCACCTTTTATAAGAAAATGGCTGGTTCAGCAGTTTCTAGCTAGTCCGAAC
SNP number	PC		1830	0.180556	0.174252		1893	NA	NA	NA	NA	NA	NA	0.00330817	NA	NA		1446	NA	1	1	2	42841_79	G	A	CLocus_42841	TGCATGCACACCTTCCTTCTGCCTTCAGCCTTTGAGCGTTGGAGTATTCTGTTCCAGATATATTTGGCTAAACAATCCTGCTTCAAAAAT
6	4		2068	0.196429	0.190247		1062	NA	NA	NA	NA	NA	NA	0.00345579	NA	0.0018115		1459	NA	1	1	2	43612_33	A	G	CLocus_43612	TGCATCCCTCATTTTCCAATCTAGCTCTCTGCCAATTCAACCAGACAAAAAAAAGTCATCTAACCGAAAATGCAAATGCTGACCACTCAC
9	4		2195	0.193548	0.187345		594	NA	NA	NA	NA	NA	NA	0.00347687	NA	NA		1465	NA	1	1	2	44042_29	A	G	CLocus_44042	TGCATGAAGAGATAAAAAGATTGTTCGTCACCCACAACAACGGAGTCCTCCTAAGCATCAGAAACCAAGGGGGTGGCGCAATCGAATCCG
15	2		2792	0.202703	0.19657		197	NA	NA	NA	NA	NA	NA	0.00359025	NA	NA		1466	NA	1	1	2	44046_84	T	C	CLocus_44046	TGCATAAAAGAGCCAGTGTCAAGTAAATCACAAAGAGATCCAGGAGTTGCTTCTCGTTTAGGTTGGATCAAAATATACGTTTGATAAGCC
18	1		2953	0.204819	0.198703		695	NA	NA	NA	NA	NA	NA	0.00359234	NA	NA		1470	NA	1	1	2	44483_26	C	A	CLocus_44483	TGCATCTATCTGGTACCAATGAAGTACCCCGACCAAATGATGGAAATCCAGAAAGTGGATTATATGAGCAAAGACATGGCACATACTTTG
34	2		332	0.228801	0.194806		332	NA	NA	NA	NA	NA	NA	0.00364467	NA	NA		1507	NA	1	1	2	46854_11	C	T	CLocus_46854	TGCATGAACGACAGAATTTAGAATAGTTTGCAGCTTGAATTTGAAGGATGAATCACGCAAACAAGTTAAAAATCCAATTTTGACAACGCT
70	1		835	0.241173	0.196416		1132	NA	NA	NA	NA	NA	NA	0.0037512	NA	NA		1513	NA	1	1	2	47226_7	T	A	CLocus_47226	TGCATGATCTTAAGCTGTTGTTCTTTTGGTGCTAGCAAGGCCCAAGCCTAAGTAATAAATTATTTGGCATGATCTTGAGCTGTTGCGCTC
78	4		1035	0.238095	0.232234		874	NA	NA	NA	NA	NA	NA	0.00447244	NA	NA		1540	1	NA	1	2	49752_23	G	A	CLocus_49752	TGCATTTCTACGAGATGGCTGTTGGATGTCCTGTGATGAGGACAATGGCGAGCTGCAACACGCCAGCATCGCCACCCTGCATTGCTGGTC
82	2		2973	0.246667	0.203149		1675	NA	NA	NA	NA	NA	NA	0.00478008	NA	NA		1548	NA	1	1	2	50331_42	A	G	CLocus_50331	TGCATTAAATACACAAAGTGAGACTTGGTTTAATTGGAATAGATCTTGCGGCATGGCATGCTGACAGGCATGCACTTGGATGTGAAGTCA
83	2		3368	0.234848	0.18768		1268	NA	NA	NA	NA	NA	NA	0.00540637	NA	NA		1558	NA	1	1	2	51005_7	C	A	CLocus_51005	TGCATATCTTTGTCTTCTGAAGTGATTGCAATGGGGGAGCTTGCAAGAAGGTTTAACAACCCACCACCAGATTGGAGAGGAGATCCTTGC
85	4		2178	0.259259	0.253561		546	NA	NA	NA	NA	NA	NA	0.00547479	NA	NA		1581	1	NA	1	2	52041_63	A	T	CLocus_52041	TGCATGTATGCTCAAACACCCATTTGGTTAGAGCTGGAGTGAGTCTCAATGGAATTTTGGATCAGTCTGGATCTTGTCCTGAATTTCAGG
88	2		2869	0.258869	0.236409		1561	NA	NA	NA	NA	NA	NA	0.00570188	NA	NA		1582	1	NA	1	2	52184_13	A	G	CLocus_52184	TGCATAGACTAAGAAAGTTACAACGAAGAGGTTGATGGTAGCCTACAACACGTCCTTATCCAAACCATGACCCTTTCCATGCTCTTATCT
136	4		1625	0.279221	0.273676		633	NA	NA	NA	NA	NA	NA	NA	0.00524839	NA		1596	NA	1	1	2	53057_20	G	A	CLocus_53057	TGCATAAATACTGACGAGAGGATTTTTTGATGATAACCAGGGAAGCAAGATTTTATTCAACCAACTCTGTTAACTTCTGGCAAACCGAGA
140	1		2507	0.290123	0.20939		244	NA	NA	NA	NA	NA	NA	NA	0.0055443	NA		1598	1	NA	1	2	53135_5	G	A	CLocus_53135	TGCATGCGATGAGAAGATTACTCTCTACGTGCGCACCTCTGCCACCAAATTCCGCGCTAGGAGGAGAGGAAAACGGATCATGGACCGAGA
153	1		574	0.3125	0.307212		1091	NA	NA	NA	NA	NA	NA	NA	0.00565984	NA		1599	NA	1	1	2	53144_22	T	A	CLocus_53144	TGCATGTAATGGGTGCACTGATTGGATGGAGATCGCTACGTGTCATGCAACACTTGGCTTCTATAGATCATATTTTTGGATTAAAATAGA
155	4		724	0.3	0.240209		437	NA	NA	NA	NA	NA	NA	NA	0.00567861	NA		1605	NA	1	1	2	53724_9	G	T	CLocus_53724	TGCATAGTTGCGATTCATGCCAGTTTTTCTCGTCAGATTATCTGTTGTTTGAATTTTTCGGTGGTATGCTAGCCAATTGAATATTTTTAC
160	1		1900	0.319444	0.314209		1030	NA	NA	NA	NA	NA	NA	NA	0.00829627	NA		1615	NA	1	1	2	54281_6	A	G	CLocus_54281	TGCATCAGTCTCTGAAGTTTGCCATCCTTGTCTTCCATCCCCTTCTTGCTCTTCTCATCTCAACCACCCCTGTCCACTCTCTCAACATTG
169	1		667	0.326506	-0.00732943		688	NA	NA	NA	NA	NA	NA	NA	0.00854425	NA		1622	NA	1	1	2	54735_28	G	C	CLocus_54735	TGCATGGCTAATTCTTGCCATCGTTCTTGCAACCCTCCTCGGCACACATGCGGGAGACCCTGACATCACATCAGATTTCATAGTTCCGAG
170	4		948	0.325581	-0.00767457		1874	NA	NA	NA	NA	NA	NA	NA	NA	6.34238e-06		1628	1	1	NA	2	60956_40	G	A	CLocus_60956	TGCATACTGAGTTAGGGTTTCTCTAACCCATTATCATCAAAAAAAGGTTATGCGGATGCCGTAGACTACGTTGCCGAAGTTTTCCCATAG
179	2		1058	0.329339	-0.00764349		1687	NA	NA	NA	NA	NA	NA	NA	NA	0.00190329
199	2		1382	0.340278	-0.00741239		1733	NA	NA	NA	NA	NA	NA	NA	NA	0.00190389		Acrocomia intumescens
220	2		1690	0.346299	-0.0072937		1812	NA	NA	NA	NA	NA	NA	NA	NA	0.00203675		SNP number	FstHet	LFMM	Pcadapt	Total	SNP ID	REF	ALT	Locus name	Sequence
223	1		1749	0.342576	0.210535		1588	NA	NA	NA	NA	NA	NA	NA	NA	0.00219094		128	1	1	NA	2	20722_78	C	T	CLocus_20722	TGCATCTGACTTTGGACCATGATGAGGCTACCTATGCGAGGCTCCATATGCGGCCGTTCACGCACAGAGCCTCAGCCTCG
243	2		1906	0.348558	-0.00727466													245	1	1	NA	2	27898_40	C	A	CLocus_27898	TGCATGTAGACGCCATGGCAAGCAAAGATCAGAGACTGGCCGCCAAATGTTTGATGGTTTCAATTAGATGTTTGATGAAA
248	1		2073	0.348385	-0.00739034		Acrocomia totai											250	1	1	NA	2	28371_73	T	A	CLocus_28371	TGCATGCACCATTTCACCTAAATGGGATGATTTCCATCTATGTGCACCTATTAGAGGGTCAAACATCAAAGCCTCATTGA
254	2		2440	0.339399	0.183792		SNP	BIO1	BIO10	BIO12	BIO13	BIO14	BIO2	BIO3	BIO7	BIO9		284	1	NA	1	2	30108_31	T	C	CLocus_30108	TGCATGTATAACATGTTATAATCAAATCTGATGCTCTAATACCATTGTTGAAAATCTGATGGGCGTGGAAGCATGTAATT
255	2		2700	0.342487	0.166513		1460	3.87785e-11	NA	0.00102332	NA	0.00114323	3.26504e-07	0.000349611	1.11065e-10	1.61062e-10		327	1	1	NA	2	32432_67	G	A	CLocus_32432	TGCATATGATATACAACGACCTACACTTGATAATCGCTATCATCCTGTAACAGCGTATCGTTTGATCGTAAATAAATTTA
261	1		584	0.370892	0.124595		1112	1.98475e-10	4.69593e-07	NA	NA	NA	8.0316e-07	NA	0.00199326	8.06726e-06		332	1	1	NA	2	32948_11	A	T	CLocus_32948	TGCATGTGAATACTCGGCTGGTGATGTTGTACTAATGAATTATACACATAAAGCTTGACCATGACATCTGCATGGAAGAC
270	2		1377	0.370647	0.125566		1541	3.71492e-10	1.9015e-05	NA	NA	NA	5.62541e-08	NA	0.000167433	3.87002e-07		376	1	1	NA	2	35337_53	C	T	CLocus_35337	TGCATGGAATAAGTTATGGGGTGCAATATGGTTTGGCGCATGAGGGAGAATCCCAGTCCAACTGCGATCTCATTTGTGGG
271	2		1435	0.343074	0.145473		1313	5.76469e-10	NA	NA	0.000125266	NA	4.52777e-07	3.49333e-05	3.84452e-12	1.72505e-12		436	1	1	NA	2	38626_21	A	G	CLocus_38626	TGCATTTCTATCGTTCATGCCACGCCTAAATCTCATTTTCTGCTTGACAAGATGCAATGCACGATGGTGTTCCCGTGCAT
276	2		2003	0.353142	0.33259		23	6.16619e-10	7.49722e-06	NA	NA	NA	NA	NA	0.00291163	6.40849e-06		441	1	1	NA	2	38869_18	T	C	CLocus_38869	TGCATACTCAGACAGGCATGCGGCCCCAGCAGTGTATATAGGACCCAAGCCATGGATAGCACACCACCACATGCAGATTA
284	1		2382	0.372321	0.160259		783	8.94473e-10	0.000418747	0.00198447	NA	0.000371864	NA	NA	0.000692239	1.39442e-06		473	1	1	NA	2	40363_68	G	C	CLocus_40363	TGCATGGATCGAAAGATCCAGAGAACTTCTTCTAGGCTAGCGGGGTGAGACTGTTTGCTCTACCTCAAGCTCTTTACAGA
289	4		3194	0.360352	0.191941		931	6.62365e-09	0.00470094	0.00204548	NA	0.000382198	2.76843e-09	NA	1.05567e-06	1.75016e-06		487	1	1	NA	2	41199_50	G	A	CLocus_41199	TGCATTCATAAAGGCGAGGAGCTCGTGCTCGAAGGTAGAATCCACTAACTGATCAATTTAGGGAAGGGGATAGCTATCTT
292	4		327	0.394986	0.13823		308	3.91982e-08	0.00167945	3.73853e-06	NA	1.33498e-08	NA	NA	0.00361261	9.29362e-06		537	1	1	NA	2	44286_53	T	C	CLocus_44286	TGCATGATTTCGGATGAGGAGAGCTCGGAGACTGCAAAGGGCAAGTCAGAGGTCAGAGAAAGTAGCTCGATGGCAATAGA
300	1		330	0.36566	0.110024		1153	1.96586e-07	1.05144e-13	NA	NA	NA	NA	NA	NA	NA		551	1	1	NA	2	44788_11	C	T	CLocus_44788	TGCATGTGATGCCGATGGTCCTTGAAGCGATGGCATAAACTATCATCGATAGCTCGACGGACGTGATCACGCTTGAAGTC
301	1		441	0.370651	0.114598		1628	8.10562e-07	NA	NA	0.00680576	NA	7.43827e-07	0.000863321	2.6139e-08	1.77495e-06		553	1	1	NA	2	44816_15	C	T	CLocus_44816	TGCATACTTCACAAGCGTCAACTTCATAAGAACATGGTACCAATCCGATCCTTTCATGCTCGCTAGTCAGGCAAAACAAG
308	2		473	0.389839	0.132409		1197	1.10901e-06	NA	NA	NA	0.00228903	2.94687e-15	NA	8.54822e-08	9.32401e-05		574	1	1	NA	2	45869_67	G	A	CLocus_45869	TGCATGTTTTTGGTATGTAATAGATATCTTGAAGCATGGTGACCCACCCATACGTAACTTGAGTACAGCGCATTACAGAT
322	4		551	0.38313	0.193277		652	2.43128e-06	1.24985e-06	0.00255915	NA	NA	NA	NA	NA	NA		612	1	1	NA	2	48460_13	T	C	CLocus_48460	TGCATTATGGGTCTCATGGGAACTATAGCTGGTCATTGCAGCAGATGGTGGAGGTGATGATGGTAGCAAGTGCATGGTTC
325	2		1610	0.385135	0.380405		793	3.6268e-06	1.47859e-11	9.713e-05	0.0100607	0.00213137	NA	NA	NA	NA		621	1	1	NA	2	49072_47	G	A	CLocus_49072	TGCATGTTCAGCCATCCGACCAAGCTCGCCACACCGATCCGGGCCCTGCTGTCCCGATGTTTGCCGATCCCTTATCACCC
339	2		1888	0.383666	0.103165		220	5.30134e-06	NA	NA	0.00693184	NA	NA	0.000953626	7.01478e-05	1.53929e-05		657	1	1	NA	2	51950_8	C	T	CLocus_51950	TGCATCTACGTTCATGCTTGATCCTGTGGTTAGTGGAATGACAAACAGTAAGGATGTCGAGAAGGTTCGCAAGTTACAGA
342	1		2154	0.352285	0.0974809		690	5.96754e-06	0.000178198	NA	NA	NA	8.46607e-05	NA	NA	0.000697951		701	1	1	NA	2	54604_5	G	A	CLocus_54604	TGCATGCTTTCTTCGCTTTCAATATACCACCTTTTTTTGAAGCCATTGTGCTTGATTTGTTGGATGCAAAATGATTACAG
355	1		2224	0.377907	0.098555		601	6.30646e-06	0.00114895	NA	NA	NA	4.36679e-05	NA	0.00291003	0.000222919		716	1	1	NA	2	55173_25	C	T	CLocus_55173	TGCATCCACATCATCTGTTGATTTTCTAGCTATCAAATGCAACTTGAACGGTTCAGATCGAAGCTAAAAATCATCCGGAT
361	2		2551	0.35	0.0976379		1526	6.77665e-06	0.000328311	NA	NA	NA	0.00116342	NA	NA	0.00063021		724	1	1	NA	2	55616_21	C	T	CLocus_55616	TGCATGACTCATGGAGTTAGGCGACTGGAGTGAAATCGCCAAGCCAAGCTAGCCGCCTATCCTCCGTCTATAAAAGGCAA
366	2		3004	0.362076	0.105183		450	1.11198e-05	NA	NA	0.0105528	0.0013613	0.00177645	1.48188e-06	2.88735e-10	8.71599e-07		835	1	1	NA	2	62244_6	G	C	CLocus_62244	TGCATGGCCTTTTTGCTACCTTTGCATGCTTTGTTGCACTTCCAAATTTCACAAACATGGGGTAAGAGCAGAATTCGAAC
380	4		284	0.422078	0.104162		1432	1.47828e-05	NA	NA	NA	NA	NA	3.14155e-06	1.88267e-09	1.37394e-07		874	1	1	NA	2	64550_60	G	A	CLocus_64550	TGCATTCTTGGATTTATCTTCATTGCTAGGAACCTTGTCATGTGATTGGTGAGGCATGATATGGCACACTTTGCTGATTG
391	2		436	0.403704	0.121813		217	1.98216e-05	NA	NA	0.000631517	NA	0.00124974	6.87399e-05	2.11106e-08	3.48809e-06		911	1	1	NA	2	65712_28	G	A	CLocus_65712	TGCATGATCGGGATAACTATCGGGACGGGACAGTGGGGCATTCCGTTCCATGGATATATCGAGACACCTCCATTCCACAA
393	2		702	0.381643	0.0860336		355	3.20525e-05	4.16945e-13	NA	NA	NA	0.00592757	NA	NA	NA		947	1	1	NA	2	67382_42	T	C	CLocus_67382	TGCATGTATAACATGTTATAATGAACCACGCTCTGATACCACTGATGAAAATTCGATAGGCATGGAAGCATGCAATTTTA
395	2		744	0.380282	0.0904895		964	3.29346e-05	0.00132442	NA	NA	NA	3.27301e-07	NA	0.00161513	0.000426423		970	1	1	NA	2	68911_51	C	A	CLocus_68911	TGCATATGTGCATACACAAAAGGAAATGCTCATCCAAATACCTAGCACTAACAATACCTGACATGACCAGCATACCGTCT
420	2		1140	0.386179	0.0720348		1378	3.3389e-05	NA	NA	NA	0.00200502	8.72433e-05	NA	0.00090159	0.00166001		1014	1	1	NA	2	70833_66	G	A	CLocus_70833	TGCATATGATGTTTGGGAGCCTATGCACATGTTATATGAGTCCAGGCTTGCTTATATTGCATTGCTGTTTGGACATTACA
422	1		1436	0.419753	0.41529		52	5.11298e-05	NA	NA	0.000512049	7.92545e-05	1.14586e-06	NA	1.4555e-06	0.000316298		1035	1	1	NA	2	71913_38	G	A	CLocus_71913	TGCATACCAAGCAAAATGCACAAAAGATACAAGAAAAGACAAGGCAACACGCTCAGATATGGCACTGCAAGAACAGTATT
425	2		1517	0.383838	0.0790946		1391	6.07066e-05	0.00272903	NA	NA	NA	0.000214153	NA	NA	0.00124758		1048	1	1	NA	2	72348_22	G	A	CLocus_72348	TGCATTCAAGGCATGAGGCTGCGAAGAGGAATGGGATATTCCTACCTAAGCTGACCAACATTCCACGTGACAAGCATTAC
434	4		1770	0.410837	0.13084		1280	6.78233e-05	0.00287991	NA	NA	NA	0.000248547	NA	NA	0.00125437		1049	1	1	NA	2	72418_7	G	A	CLocus_72418	TGCATCCGACGATGATGATGAGGTTGCATCTCATGGAGCATTGCCAGGACATCCATTGTTTGGTGGGAATGAAGAGTTAC
450	2		2094	0.42207	0.137819		1379	6.79582e-05	NA	NA	0.00340341	NA	0.000451435	0.00182455	3.24871e-06	4.53194e-05		1058	1	1	NA	2	72709_16	C	T	CLocus_72709	TGCATTTTCTTCTCGACCTTTTTTGCCGCATCGAAGTATGCTAGAAGGCACGACAGGTCGAGAAGGTGGCTAACAAAAAG
454	4		2504	0.422414	0.168219		655	7.12288e-05	NA	0.000317448	NA	3.52209e-05	5.78572e-09	NA	3.45722e-06	NA		1119	1	1	NA	2	75655_58	C	T	CLocus_75655	TGCATCCATGAAGCTGAGTAGCTAGTGACTTGTTGTGGCGTCAACCAGCTGGTCAATTCGCGATAACAAGAAGCTATCCT
464	1		2614	0.41995	0.226932		1015	8.99993e-05	0.00327161	NA	NA	NA	0.000200432	NA	NA	0.00137936		1121	1	1	NA	2	75669_21	C	T	CLocus_75669	TGCATTCATCAGTGTCATGTCCGCGGTCTTAGTGGAACCGACAATATTTGTTCAAGTTACAATGAGAGCATGTTGGAGTC
466	2		2722	0.415209	0.188123		1289	9.08718e-05	0.00432022	NA	NA	NA	0.000265957	NA	NA	0.00128178		1142	1	1	NA	2	76910_17	A	G	CLocus_76910	TGCATGCAATACTCTCAAGACTTCCTCAGTGTATAGAATGGGCATGAAACGGCAAGGATGGTTGTGATCTTTCGTTTACA
484	4		2952	0.41335	0.141561		575	9.90336e-05	0.00340088	NA	NA	NA	0.00025609	NA	NA	0.00159558		1145	1	1	NA	2	76988_35	G	A	CLocus_76988	TGCATGGAATGGAGATGCGCGCACGAAAAAAGGCCGATCGAGCTTGGGATGACAAGACGGAGAAACCTCCTCCCATTACA
493	1		3170	0.394309	0.070391		634	0.000101589	0.000154782	0.00126296	NA	0.00219722	0.00382289	NA	NA	NA		1266	1	1	NA	2	81973_73	T	C	CLocus_81973	TGCATGATTCGCACCCACCTTTTTTGTTCTGCCATATCATCATAATGAAATGTTCCTTGCTATGCCATATCAGTGCACTT
502	2		3408	0.402263	0.10592		275	0.000110346	0.0013323	NA	NA	NA	0.00821305	NA	NA	NA		1276	1	1	NA	2	82490_18	C	T	CLocus_82490	TGCATGGCGTTATTGTTCCTCTGTATCAACCACCAACCACCGAATGGGATGACAGTACCATTATCCTGCATTTCTTACAG
504	4		553	0.442647	0.119923		1083	0.000120526	3.45084e-22	0.000467999	0.00265399	NA	NA	NA	NA	NA		1306	1	1	NA	2	83791_46	A	C	CLocus_83791	TGCATATTACTACCTTGAAGTGCATAAAACTACCTTGAAGTGCACCATGCTATCCGATGCTTGTTTGTTGCGACTTGCAA
512	2		1276	0.441788	0.199589		444	0.000154311	NA	NA	0.000310442	0.00186569	0.000258454	NA	0.000250162	0.00172043		1342	1	1	NA	2	86145_5	C	A	CLocus_86145	TGCATAATATATGAGTTCAAAGGGCTGAGTCCAGTCAGGGGGTGGATGATGGGTGCAGATGTTAGTGCCTTTTTACAGAT
515	2		1799	0.446594	0.0960245		198	0.000165502	NA	NA	0.00868373	NA	1.51396e-09	NA	0.00365347	0.0014495		1372	1	1	NA	2	87656_8	T	C	CLocus_87656	TGCATACACAACAAGCTCTGACACGTGCAAGGATGGATTGGACTCTGGCTGCACTCAAGAGTTCCCTGGGCAGGTTACAG
523	2		2042	0.444213	0.10317		869	0.000174891	5.02597e-15	NA	0.00762986	NA	NA	NA	NA	NA		1375	1	1	NA	2	87724_33	C	T	CLocus_87724	TGCATGAGATGCCTTTATGACTCCTCGCTCCACCATTCTTGCCGGCCCAGCCTCTCGCCACCACCATGCTGCCTTCCTCG
524	1		2313	0.441392	0.254404		1454	0.000177522	0.000321313	0.00287364	NA	NA	0.00415102	NA	NA	NA		1382	1	1	NA	2	88107_10	T	C	CLocus_88107	TGCATGCAGCCGCACAATACGTCTGGCCTCTACAGATCGTCCACTCGAAGTTCCGTCGTCGATCGATCTCATCGGGACTG
546	3		3102	0.440171	0.166246		1465	0.000314889	0.00328519	2.2872e-09	NA	7.68654e-18	NA	NA	NA	NA		1424	1	1	NA	2	89993_47	A	G	CLocus_89993	TGCATGTATAATATGTTGTGATGAACCGGGCTCTGATACCACTGTAGGAAAACTCGATAGGCGTGGAAGCATGCAATTTT
548	1		1145	0.471189	0.166649		1191	0.000323821	NA	NA	NA	0.00234961	NA	NA	NA	NA		1435	1	1	NA	2	90370_49	A	G	CLocus_90370	TGCATACAGAACATGAGCCAAGCTGGATGGATCCAATTGTTCGATTTCTATTAGGGAGGAGGCCCAACCTGCTAATTACA
550	2		1569	0.474286	0.190417		1108	0.000332148	0.000427399	0.00247338	NA	0.000148396	1.65263e-10	NA	NA	NA		1436	1	1	NA	2	90394_33	T	C	CLocus_90394	TGCATGTGCGTGTCTATAAAGCACGCTTCCTACTCACATAGGCAAGAAAACAGAGTGACAACATGGATATGCTTTACAGA
560	4		1762	0.450369	0.296454		492	0.000366542	0.000998042	NA	NA	NA	NA	NA	NA	NA		1447	1	1	NA	2	91004_67	A	G	CLocus_91004	TGCATTCCTTTCGTTCCATCATTGAAGAGTGGTTGTGCCACGAAAAACATTTTTGCACACAACGTACAGAATTTACAGAT
561	2		2613	0.453509	0.176025		360	0.000393948	NA	NA	NA	NA	0.000164998	NA	NA	NA		1513	1	1	NA	2	94150_71	G	T	CLocus_94150	TGCATTTTTGTGTCATGCAATGCAAACATACTCCATGTGAAGCCTATCAGCATTGCAATCATGAATGAGATGTGTGTAAT
569	4		3223	0.461962	0.185756		1443	0.00049414	0.00451465	0.000381786	NA	4.72397e-05	NA	NA	NA	NA		1530	1	1	NA	2	95330_38	C	T	CLocus_95330	TGCATTATGTTGGCTGTGATGAGCGATGAGTTTGCTTGCAGATTTGAGATTGCTCAGCTAGAGGACATGATTCATATATT
576	2		1119	0.488733	0.254563		1606	0.00050741	1.20379e-09	0.000615388	NA	0.000683432	NA	NA	NA	NA		1569	1	1	NA	2	97491_55	G	A	CLocus_97491	TGCATTCTCAAGCTGACCATCTCGATGCCTGCGGTTGCACAGCTCGATCCATCTGGCAAGTATGCAGCGCCCTCGTTGCT
581	2		621	0.5	0.354712		946	0.000546274	2.665e-05	4.61457e-10	0.00243393	4.45558e-08	NA	NA	NA	NA		1592	1	1	NA	2	98382_71	C	T	CLocus_98382	TGCATGTGCACCACTGGCAGTGTAGTGTTTTTGCTTGTGTTGTTTGGTGGGAAATGTGACAGGATGGATGCCGAAGCTGA
586	4		1530	0.5	0.409778		1240	0.000580626	NA	1.89486e-08	NA	1.10904e-16	NA	NA	NA	NA		1610	1	1	NA	2	99288_26	G	A	CLocus_99288	TGCATTTCTCCTGAGCCTAGCCAGTCGGGGCTGATCGTTGGCACACGTTGATACATTCGCGTGTTTGTTTTTAGAATTAC
590	2		2933	0.5	0.273335		815	0.00058947	NA	NA	0.000258611	0.00660714	5.64687e-09	0.00108417	1.4358e-10	0.000116036		1625	1	1	NA	2	100059_26	G	A	CLocus_100059	TGCATTGAGCTTATTGCCCAAACTCAGCTTTTGTTTGGCAGCTTATTGCCCAAACTTAGTCTTTGTTCGGCTCGAGAGTG
593	2		549	0.5	-0.00751952		1160	0.000613568	NA	2.5426e-07	NA	8.4184e-10	NA	NA	NA	NA		1694	1	1	NA	2	102683_37	G	C	CLocus_102683	TGCATGCTGTGATGGTTGCATGCTTTTCTATAAGGAGGACCAATAGAAGAGCTCATGCAGCGTATGCGGTAAAAGCCGAT
596	1		768	0.5	-0.00754253		1221	0.000628142	NA	NA	NA	NA	NA	NA	NA	NA		1727	1	1	NA	2	104446_35	G	A	CLocus_104446	TGCATGTGGTGCACGTGTTCTTTTCTCTTTGTCTTAGATGCTAGATAAATGGAGGTAAGGCTGTCGTCCCTTTTACAGAT
601	3		798	0.500152	-0.00699546		76	0.000738037	0.000564096	8.53152e-06	NA	1.11579e-05	NA	NA	NA	NA		1742	1	NA	1	2	105045_53	T	C	CLocus_105045	TGCATCTACCATCTGTCTATACTGGTCACCTGAACCCTCGTAAAATACCTGAACAGTTTGCCACTTAGACAGATCATGAT
628	2		915	0.5	-0.00762418		398	0.000829515	NA	NA	NA	NA	0.00207823	NA	NA	NA		1749	1	1	NA	2	105317_29	G	A	CLocus_105317	TGCATGGAGAGGCACATGCGAGAAAAGACGGAAACAAGCTCGATCGCAATGATAAGATGGCCAAACCCTCCACCCGTCAC
633	2		1048	0.530185	0.352636		1016	0.000875497	NA	0.000593717	NA	5.72173e-10	NA	0.00217866	0.000458359	NA		1762	1	1	NA	2	106217_73	G	T	CLocus_106217	TGCATACCTTTGATGCCTCTTGCCATCAAGGTTTGAGCCCGAGGGGAGGCAAAGGTCCCAAGCATGATCATAGGTGAAAC
634	2		1246	0.5	-0.0076209		3	0.00100016	NA	NA	NA	NA	0.00200366	NA	NA	NA		1799	1	1	NA	2	108161_59	T	G	CLocus_108161	TGCATGAGGCTCGGGCAAATCCATCTCCAATGCTGCCTAGCTAAAATGTCAAGCCAGCATGCCCTGCAGCTCCTTACAGA
644	2		1354	0.5	-0.00769231		1521	0.00106338	9.21764e-11	0.000115353	0.000773341	0.00206353	NA	NA	NA	NA		1834	1	1	NA	2	110070_13	G	C	CLocus_110070	TGCATGACATCCAGGATATGATTGGACTGTCTCGCATGCAAGAAAGAGCGAACACCTCAACTCAGCTCCCTTTGGGATGC
650	4		1801	0.5	-0.00736105		1202	0.00107168	NA	NA	NA	NA	0.00174194	NA	NA	NA		1862	1	1	NA	2	111127_60	A	G	CLocus_111127	TGCATTCTTTGTGGCATGCAAAAACTGGTTCGGCATAGCTGATGGAGTAGGTCAGTGGTCACTAGAAGGTATTTCTCTTT
665	1		2164	0.5	-0.00734338		215	0.00116977	0.000279837	0.000599408	NA	0.00141227	NA	NA	NA	NA		1888	1	1	NA	2	112880_65	C	T	CLocus_112880	TGCATACTAAGTGCCAGCATGGAGCTGATACCATTCTTGTCACATAAGTAATATGCTAGCTCATACATGTCGTTTTATGT
669	4		2506	0.500167	-0.00694076		1055	0.0012502	NA	NA	NA	NA	0.00205198	NA	NA	NA		1900	1	1	NA	2	113406_48	C	T	CLocus_113406	TGCATACATCAGTGTGTACCAAAGGAAGTAACTTTGTGATCCTTTCCCCATGCCAAAGGGAAGCTTGGTCATTTTCTCTT
691	2		2578	0.5	-0.00713248		791	0.001289	NA	NA	NA	NA	NA	NA	NA	NA		1906	1	1	NA	2	113629_6	A	C	CLocus_113629	TGCATCAACCTTTTTGACCGCCTAACTGCATACCCTTTCATCAATTGTATGTCCTTGACCACGTTGTAAGCAATTTCTGC
693	2		3019	0.540788	0.32516		546	0.00133169	NA	NA	NA	NA	0.00209633	NA	NA	NA		2003	1	1	NA	2	118975_51	C	T	CLocus_118975	TGCATGCTTCAAATTCGACAGCTCCCATTTTACAACAGTTTAGCCACTCTCCGTTACAGCAGTTCAGTCATTTTACAGCA
714	2		416	0.566964	0.35365		794	0.00136805	NA	NA	NA	NA	0.00225959	NA	NA	NA		2042	1	1	NA	2	120903_22	G	A	CLocus_120903	TGCATATGACACACAATGACCTATATTTGATAATCGCTATCGTCCTGTAATAGCGTATCGTTTGGTCATGAACAACTTTA
716	1		2046	0.566667	0.392862		32	0.00149174	0.00415729	NA	NA	NA	0.00683734	NA	NA	NA		2046	1	1	NA	2	121155_20	T	C	CLocus_121155	TGCATGCTGCACCTTGTAAATGTTGAACCATTGAGACCAAGATAGGAGCGGACAATGAAGCACTGATTACAGAGTTACAG
731	1		2100	0.553908	0.358721		1033	0.00150892	NA	0.00399394	NA	NA	NA	0.0018904	5.76599e-05	NA		2068	1	1	NA	2	122668_48	C	T	CLocus_122668	TGCATAACCACTGTCATAGGTCAATGTATGGTAGCAGTTATTCATAACCGCTACAATAGTTAGCACATGACAGCAGTTTT
736	3		2165	0.527006	0.0989047		641	0.00159739	NA	NA	NA	NA	0.00213026	NA	NA	NA		2073	1	1	NA	2	122866_31	G	A	CLocus_122866	TGCATTCAATCATGCCATAGGAGCTGTCCTAAATCAAAGATCGATAATCTACCATGAGTAATCTATTGTGCAAGACTTTA
737	2		874	0.554012	0.189294		343	0.00176611	NA	NA	NA	NA	0.00265568	NA	NA	NA		2094	1	1	NA	2	123971_61	G	A	CLocus_123971	TGCATACCATAATGGTTGCATGCTTTTCTATAAGGAGGACCAATAGAAGAGCTCATGCAGCGTATGTGGTGCAAGCTGAT
742	2		1424	0.579186	0.441155		494	0.00192968	NA	8.8403e-07	NA	5.3401e-08	NA	NA	NA	NA		2100	1	1	NA	2	124258_28	A	G	CLocus_124258	TGCATGCGATGTCGATAGTCCTTGAAGCACTTGCATAAACTATCGTCGACAGCTCACCGAACGCGATCATGATCGAAATT
745	2		1742	0.575397	0.262598		774	0.00193019	0.000147196	NA	NA	0.00311276	0.00210788	NA	NA	NA		2116	1	1	NA	2	125449_54	G	A	CLocus_125449	TGCATGATCTTATCCATTTTTCAGATCAGCTAACAGATCAAACAGGATGGGACAGCCCATCGAACGCTGACTGATCTCCA
746	2		2687	0.575	0.261147		356	0.00208733	NA	NA	NA	NA	NA	NA	NA	NA		2144	1	1	NA	2	126970_54	G	A	CLocus_126970	TGCATGATCCGACAACCTGGCTCTAATACCCATTGAAGGAAAATCTGCACGTCCGATCGGTGAGATCAGGATGCAGCGGA
747	1		2789	0.618709	0.508011		1621	0.00216357	NA	NA	NA	NA	NA	NA	NA	NA		2164	1	1	NA	2	128155_24	C	T	CLocus_128155	TGCATATGACTGGCCATAGTCTCACGATCGAACATGTGCGTGTACTCCTAAGCTGCTCGATTCTCTCGATTCCGACAGAA
756	4		376	0.623077	0.488402		1215	0.00220078	NA	NA	NA	NA	NA	NA	NA	NA		2165	1	1	NA	2	128267_19	T	C	CLocus_128267	TGCATGTAGCAGTTTATGCTGTCCGCATGCAATGCAACAATTTGAAAAATCTTTAGGGACAATGAAGCAAAAGGATTACA
762	4						243	0.00233909	NA	NA	0.00967377	NA	NA	NA	0.00392362	NA		2178	1	1	NA	2	129090_70	A	G	CLocus_129090	TGCATCTCCGCATGCCTTTGAGTTGGCCATATGGCACAAGCTGGTTTGCTAGAGTGGAAGCTTCATGGCAAGCTTTACAG
774	4						247	0.0023525	NA	NA	NA	NA	NA	0.000129507	2.98757e-05	0.000416355		2195	1	1	NA	2	130037_76	C	T	CLocus_130037	TGCATGCTGACGGGCTTTGAACGGCTATGTTTGGCATGCAGTTGTAGCTGTAGCTGTGTTGAGCTGTAGCTGTGGTCTGA
778	2						800	0.00248851	0.00161341	NA	0.0118889	NA	6.41941e-10	NA	NA	NA		2224	1	1	NA	2	132223_13	T	C	CLocus_132223	TGCATGACAAGACTTAGAGTACCGAACATTTCAGCATGGTCTTCTTCATGTGCACGCCCCATGGACCCAACGGCCTCTTC
781	4						1459	0.00260976	NA	NA	NA	NA	NA	NA	0.00128366	0.00114279		2313	1	1	NA	2	136928_28	T	C	CLocus_136928	TGCATGTAAGCTATCTGCGAGAGAAGCACCATATAGTTGGTCTTCATTGAATAAAATTGTGATCTCTGTTGCGACAACAA
784	1						1294	0.00282548	0.00319429	5.22819e-06	0.00175967	5.10853e-05	NA	NA	NA	NA		2382	1	1	NA	2	140462_44	C	T	CLocus_140462	TGCATGACCAATCACATGCTACCATGAACTTGTAAATGCCTCAGCTCATGCGCGTTTCTTCAACATGGTACCACATTACA
810	1						379	0.00286407	NA	7.98955e-06	NA	2.09138e-10	NA	NA	NA	NA		2387	1	1	NA	2	140737_12	C	T	CLocus_140737	TGCATCCCGTATCAGACGATTTAGGGTGGTACGACAGTCCATGATTTGCATTCTAGTCTTACTTTGAGCACTAATCATCC
837	2						1069	0.00294966	NA	0.00196756	NA	1.58117e-05	NA	0.00282167	0.0028409	NA		2440	1	1	NA	2	142941_12	A	G	CLocus_142941	TGCATATGTGGCAGTATGCTTGTGCGGATGAACATCCAACGGTATGCACCCATTCTAAACACTGGACCAAAACATGTTTA
844	2						735	0.00301601	NA	NA	0.000527213	NA	2.27287e-06	NA	NA	NA		2480	1	1	NA	2	145684_73	C	T	CLocus_145684	TGCATATGATACACAACAACCTACACTTGATAATCGCTATTGTCCTTATCATAGCATATCGTTTGGTCATGAACAAATTT
853	1						161	0.00317507	NA	NA	0.000204205	NA	9.40243e-06	0.000656967	1.53204e-08	0.0003097		2504	1	1	NA	2	147143_46	C	T	CLocus_147143	TGCATGCAGGGCACCGCCTAGCCTGAGCGAGCACACACACAGGGCACGGCCTAGGCCTAGGCACGAGCACGCGCGAGGCA
857	1						865	0.00321349	0.000100935	NA	NA	NA	0.00424288	NA	NA	NA		2507	1	1	NA	2	147265_37	T	C	CLocus_147265	TGCATGGAAGCAGGCTGGTTAGGTTCAGCAAATGGGTTACGTACCCTGGTCTGCCTTATGTATGTTAGTTCATGTTACAG
858	2						1512	0.00332715	NA	0.00340565	NA	0.000140861	NA	NA	NA	NA		2531	1	1	NA	2	148540_14	T	C	CLocus_148540	TGCATAACCACTGCTATATGTTGGACCTAAGGTAGTGGTTACGAATAACCGCTATGGTAGATCTTATGGCAATAATTTTT
862	2						952	0.0036734	NA	1.52095e-06	NA	6.10591e-12	NA	4.66796e-05	0.0016792	NA		2548	1	1	NA	2	149634_20	C	T	CLocus_149634	TGCATTGAGATGCGTGTTTTCGCAACAATCAGCCAATATTGGCTGCATGCACGGTAATGCGGTGCACGCAATGTAGACGA
864	4						1244	0.00388963	1.43424e-07	NA	NA	NA	NA	NA	NA	NA		2613	1	1	NA	2	152874_14	C	T	CLocus_152874	TGCATCATTGTTGACTTATGTTGGATCTTGAAGGTGCACAACAATAACAAGACAAGTCAAAGATGCCCTTCCATTTTGTC
876	2						733	0.00423883	NA	NA	NA	0.00142283	NA	NA	NA	NA		2614	1	1	NA	2	152877_60	G	A	CLocus_152877	TGCATTCACATCATCTGTTGATTTTCTAGCTATCAGATGCAACTTGAATGGTTCAGATCGGAGCTCAAATCAGCTCAGAT
881	4						882	0.00425034	0.00573808	NA	NA	NA	NA	NA	NA	NA		2700	1	1	NA	2	158360_7	A	G	CLocus_158360	TGCATCCGTCGAGCATCATCGACATCACCGACATCATCGCAAAACCCTCTCTGATCTCACGCAGGTGCTTTACTCATCTA
886	2						1529	0.00471121	NA	NA	NA	0.00046563	NA	NA	NA	NA		2722	1	1	NA	2	160196_55	C	T	CLocus_160196	TGCATTTGGGTATGATCGAGATGTAGATTACATGATCGAATGGCTCTAGTGTGAGCCAGTCATGATCAGATGGTCCAGAA
895	1						146	0.00481077	NA	2.74871e-05	NA	4.61311e-09	NA	NA	NA	NA		2789	1	1	NA	2	164640_11	G	A	CLocus_164640	TGCATTCTTGGGCTCATTAGACTCCATTCTTCCTGATGGATCTTGTCGTGAGCTCAATATGGGCTGAAACATGAAGCATA
901	2						1174	0.00483613	NA	9.93487e-08	NA	4.55331e-12	NA	NA	NA	NA		2869	1	1	NA	2	172933_56	G	C	CLocus_172933	TGCATGCACAACGTTGGCTTAGCCAGGAGCCACGAGTGAAGGAGGGTGAGCGGCTTGGAGGGGAGGGAGGGTTTGTTACA
906	2						700	0.00519853	0.00245717	NA	NA	NA	0.000267336	NA	NA	NA		2933	1	1	NA	2	177900_17	A	G	CLocus_177900	TGCATGAGATCAACCACGGCTAAACAAGGAGTCCCTAATATCTCAGCGACGAGCCCCTCGTGGCATACGTAGCACCAACC
917	2						1149	0.00533805	0.00332616	NA	NA	NA	NA	NA	NA	NA		2952	1	1	NA	2	179732_49	C	T	CLocus_179732	TGCATATGAACTCGTAGCTCTGATATCACTGTTGGGTTACGAGGTGTCACGCACGCAGATTGATCAATACATAAATTACA
957	2						530	0.0055257	NA	NA	0.00471094	NA	0.000799782	0.00145374	1.16275e-05	NA		2953	1	1	NA	2	180018_27	C	T	CLocus_180018	TGCATGTGATGTCGATAGTCCTTGAAGCGATGGCATAAATTATCGTCGATGGCTCGACGGACGTGATCACGCTCAAAGTC
969	4						40	0.00555399	5.00389e-06	NA	NA	NA	4.94728e-07	NA	NA	NA		2973	1	1	NA	2	182265_12	A	G	CLocus_182265	TGCATCCAAAATACTGCGAATCGAGCGAGACAGACCATCGCACATTGTGGGGGTTCGAGGTGCTTCGCTCGCCATATCGA
970	4						514	0.0056713	NA	NA	NA	NA	0.000148987	NA	NA	NA		3019	1	1	NA	2	186563_56	A	G	CLocus_186563	TGCATGCCCATAAGATTCAGCAAGAGCTTCAGAGACTTACTCAGGATGCCCAATCTGTAACAGAGTATGTTGAAGAGTTA
980	2						17	0.0058084	0.000393012	NA	NA	NA	0.00186955	NA	NA	NA		3037	1	1	NA	2	188581_55	C	G	CLocus_188581	TGCATGACAAAAAAGACGAGAGGGTATTAGGATGGGCCTTCGGGCTTGGAGTGGGCCTATTTTAGGGCTCAAGCTTTGGC
982	2						716	NA	1.46724e-14	NA	7.28644e-05	NA	NA	NA	NA	NA		3102	1	1	NA	2	195113_43	A	G	CLocus_195113	TGCATGCACTACATGTGTAGAAGGGCATGTTGTGTTATCTAAAATGCCAAAAGGCACATGCTTGTCAAACAATTTCGATA
989	2						422	NA	2.16454e-12	2.63189e-06	4.19461e-12	0.0021841	NA	NA	NA	NA		3194	1	1	NA	2	205769_53	C	T	CLocus_205769	TGCATGTATAATATGTTGTAACGAACTGGGCTCTAATACCACTGTTGGAAACTCGGTAGGCGCGAAAGCAAGGATTTTTT
991	2						240	NA	9.53846e-10	NA	0.00705817	NA	NA	NA	NA	NA		3223	1	1	NA	2	209096_48	T	C	CLocus_209096	TGCATCTTGTAGAGGTGCATTCATGAGCAAGAGTGAGGACGAGGCCTATGCCTTATTTGAGACTTCGAGTGAGAATTTGA
992	4						1203	NA	8.04284e-09	NA	1.2926e-06	NA	NA	NA	0.00264256	NA		3363	1	1	NA	2	225078_50	C	T	CLocus_225078	TGCATGTCGTTTGGCCTCTGCAATGTACTCGTCACTTTTCAGCGGTGCATCTTGGCCATCTTTTTTGATATGATTGATAA
998	2						342	NA	8.27706e-09	NA	1.85499e-07	NA	NA	NA	NA	NA		3368	1	1	NA	2	225886_35	C	T	CLocus_225886	TGCATATTCTCTCTACCTCTCTACACACATGCACACGTACATGCACATGCGCACACATATGTGCATGTTTGTAACTTCTG
1006	3						868	NA	2.03877e-08	NA	NA	NA	NA	NA	NA	NA		3408	1	1	NA	2	230680_39	C	T	CLocus_230680	TGCATCTTGTGGAGGTGCATTCATGAGCAAGAGTGACAACGAGGCTTATACCTTATTTGAGACCTTGAGTGCGAATTCGA
1009	2						1192	NA	1.97621e-06	NA	NA	NA	NA	0.000972794	NA	NA
1013	2						1045	NA	6.16782e-06	0.0017478	1.60219e-09	NA	NA	NA	NA	NA
1015	3						131	NA	6.57419e-06	NA	NA	NA	NA	NA	NA	NA
1021	2						1337	NA	1.0889e-05	NA	NA	NA	NA	NA	NA	NA
1026	2						29	NA	1.23341e-05	NA	NA	NA	NA	NA	NA	NA
1030	2						1414	NA	1.25171e-05	NA	0.00191654	NA	NA	0.00151491	0.00490167	NA
1035	2						1234	NA	2.86713e-05	NA	NA	NA	0.000768724	NA	NA	NA
1039	2						493	NA	5.3974e-05	NA	NA	NA	NA	NA	NA	NA
1051	2						1410	NA	5.97734e-05	NA	0.00443699	NA	NA	NA	NA	NA
1066	2						511	NA	7.42757e-05	9.15392e-06	1.0958e-05	0.00130695	NA	NA	NA	NA
1069	4						631	NA	8.9294e-05	NA	NA	NA	3.59333e-07	NA	NA	NA
1075	3						718	NA	0.000114563	NA	NA	NA	NA	NA	NA	NA
1077	2						351	NA	0.000115397	NA	NA	NA	NA	NA	NA	NA
1090	1						1082	NA	0.000145663	NA	NA	NA	2.34218e-06	NA	NA	NA
1091	2						121	NA	0.000205252	NA	NA	NA	1.25033e-06	NA	NA	NA
1105	2						53	NA	0.000209066	NA	NA	NA	NA	NA	NA	NA
1118	2						836	NA	0.000295755	NA	NA	NA	2.16155e-05	NA	NA	NA
1132	2						1007	NA	0.000328483	NA	NA	NA	3.79965e-08	NA	NA	NA
1139	2						1629	NA	0.00042665	NA	NA	NA	NA	NA	NA	NA
1142	1						758	NA	0.000449033	NA	NA	NA	0.000161999	NA	NA	NA
1155	2						463	NA	0.000478337	NA	NA	NA	NA	NA	NA	NA
1160	4						135	NA	0.000483413	NA	NA	NA	0.00143586	NA	NA	NA
1167	2						976	NA	0.000720924	NA	NA	NA	7.34419e-05	NA	NA	NA
1186	2						387	NA	0.000827087	NA	0.00380668	0.00539891	NA	NA	NA	NA
1189	2						344	NA	0.000857834	NA	0.000757421	NA	NA	NA	NA	NA
1192	1						548	NA	0.000861511	0.000382636	8.38432e-06	0.000448848	0.00823011	NA	NA	NA
1195	4						830	NA	0.000953109	NA	NA	NA	NA	NA	NA	NA
1196	4						711	NA	0.000976122	NA	NA	NA	0.00531654	NA	NA	NA
1201	2						473	NA	0.00105535	NA	NA	NA	0.00335171	NA	NA	NA
1234	1						555	NA	0.00107768	NA	NA	NA	6.6101e-09	NA	NA	NA
1236	1						54	NA	0.00119466	NA	NA	NA	NA	NA	NA	NA
1240	4						242	NA	0.00139485	NA	0.00384529	NA	NA	NA	NA	NA
1244	1						1586	NA	0.00161392	NA	NA	NA	NA	NA	NA	NA
1245	2						1493	NA	0.00173851	0.000500555	0.000190707	0.00024941	NA	NA	NA	NA
1246	2						89	NA	0.00191347	NA	NA	NA	7.82591e-06	NA	NA	NA
1270	2						1502	NA	0.00220853	NA	0.00900256	NA	NA	NA	NA	NA
1272	2						810	NA	0.00229427	NA	0.000530873	NA	NA	NA	NA	NA
1273	4						470	NA	0.00271055	NA	NA	NA	0.00241477	NA	NA	NA
1280	3						745	NA	0.00271193	NA	8.90103e-09	NA	NA	NA	NA	NA
1287	4						1487	NA	0.00312968	NA	NA	0.00411552	NA	NA	NA	NA
1289	3						808	NA	0.00315841	NA	NA	NA	NA	NA	NA	NA
1291	2						693	NA	0.00326794	NA	NA	NA	NA	NA	NA	NA
1296	2						1028	NA	0.00336652	NA	NA	NA	2.48508e-06	NA	NA	NA
1302	4						1423	NA	0.00376388	NA	NA	NA	NA	NA	NA	NA
1303	2						291	NA	0.00393302	NA	0.00186055	0.00629697	NA	NA	NA	NA
1313	2						958	NA	0.00401206	NA	0.00618189	NA	6.40132e-09	NA	NA	NA
1317	3						1275	NA	0.00409351	NA	NA	NA	NA	NA	NA	NA
1322	1						1593	NA	0.00423635	NA	0.00544155	0.00434666	NA	NA	NA	NA
1334	2						988	NA	0.00450099	NA	NA	NA	NA	NA	NA	NA
1347	4						1239	NA	0.0050032	NA	NA	NA	0.00149767	NA	NA	NA
1355	4						326	NA	0.00529235	NA	0.000104546	NA	NA	NA	NA	NA
1363	4						1332	NA	0.00549321	NA	NA	NA	NA	NA	NA	NA
1368	2						935	NA	0.00557111	NA	NA	0.00497586	NA	NA	NA	NA
1372	4						1130	NA	0.00564067	NA	NA	NA	NA	NA	NA	NA
1391	3						38	NA	0.00566658	NA	NA	NA	0.000146544	NA	NA	NA
1396	2						867	NA	0.00576735	NA	NA	NA	0.00142729	NA	NA	NA
1399	4						264	NA	0.00591962	NA	0.0110003	NA	NA	0.00234909	NA	NA
1400	2						1266	NA	0.00594095	NA	NA	NA	NA	NA	NA	NA
1418	2						151	NA	0.00633991	NA	NA	NA	NA	NA	NA	NA
1420	2						475	NA	0.00663818	NA	NA	0.00128114	NA	NA	NA	NA
1423	2						669	NA	NA	9.50733e-09	1.64738e-05	6.77919e-07	NA	NA	NA	NA
1429	2						1339	NA	NA	2.28927e-06	1.34295e-05	1.69368e-05	NA	NA	NA	NA
1431	2						389	NA	NA	1.47854e-05	NA	7.51773e-07	NA	NA	NA	NA
1433	2						1614	NA	NA	1.92628e-05	NA	2.48147e-07	NA	NA	NA	NA
1439	1						1345	NA	NA	3.66764e-05	0.00328435	0.000105883	NA	NA	NA	NA
1446	4						104	NA	NA	7.01898e-05	0.00909138	0.00024802	NA	NA	NA	NA
1459	4						1053	NA	NA	0.000101625	NA	0.00011915	0.00197083	NA	NA	NA
1463	4						954	NA	NA	0.000133487	4.15185e-06	0.00677	NA	NA	NA	NA
1465	4						1043	NA	NA	0.000145378	NA	2.55279e-07	NA	NA	NA	NA
1466	4						684	NA	NA	0.0002107	NA	3.09426e-07	NA	NA	NA	NA
1470	4						621	NA	NA	0.000225321	NA	7.59887e-09	NA	1.24898e-06	0.000318707	NA
1480	2						250	NA	NA	0.000281934	NA	0.000430818	NA	NA	NA	NA
1484	4						315	NA	NA	0.000293854	NA	0.0001185	NA	NA	NA	NA
1507	2						207	NA	NA	0.00057503	NA	1.98828e-05	NA	NA	NA	NA
1513	4						1131	NA	NA	0.00108853	NA	0.000108356	NA	NA	NA	NA
1530	1						689	NA	NA	0.00123443	0.0106374	0.00592353	NA	NA	NA	NA
1539	2						365	NA	NA	0.00138139	NA	0.000417165	NA	NA	NA	NA
1540	4						613	NA	NA	0.00154699	NA	4.48476e-05	NA	NA	NA	NA
1541	3						322	NA	NA	0.00160073	NA	1.10601e-05	NA	NA	NA	NA
1543	2						1520	NA	NA	0.00161878	NA	4.26234e-05	NA	NA	NA	NA
1548	2						1602	NA	NA	0.00165175	NA	3.32326e-05	NA	NA	NA	NA
1558	2						569	NA	NA	0.00174108	NA	2.73332e-05	NA	NA	NA	NA
1568	2						1444	NA	NA	0.00183852	NA	3.77329e-05	NA	NA	NA	NA
1579	1						704	NA	NA	0.00199249	NA	3.35268e-05	NA	NA	NA	NA
1581	2						175	NA	NA	0.00202495	NA	4.0537e-05	NA	NA	NA	NA
1582	2						106	NA	NA	0.00207729	0.000656132	NA	NA	NA	NA	NA
1584	4						1287	NA	NA	0.0022011	NA	4.58609e-05	NA	NA	NA	NA
1596	2						1504	NA	NA	0.00220629	NA	6.31336e-05	NA	0.000294258	0.00253575	NA
1598	2						303	NA	NA	0.00220693	NA	4.29151e-05	NA	NA	NA	NA
1599	2						963	NA	NA	0.0023922	NA	5.93971e-05	NA	NA	NA	NA
1605	4						1206	NA	NA	0.00299698	NA	7.88246e-05	NA	NA	NA	NA
1615	2						491	NA	NA	0.00305263	NA	0.000490411	0.00286228	NA	NA	NA
1622	1						749	NA	NA	0.00401115	NA	9.69868e-05	NA	NA	NA	NA
							1466	NA	NA	0.00411498	NA	0.000405002	NA	NA	NA	NA
Acrocomia intumescens							374	NA	NA	NA	6.74036e-16	NA	0.000117195	NA	0.000505643	NA
SNP number	PC						1113	NA	NA	NA	6.80417e-14	NA	6.76793e-06	NA	1.93062e-05	NA
10	1						523	NA	NA	NA	4.47804e-10	NA	NA	NA	0.00513874	NA
14	1						124	NA	NA	NA	1.73035e-09	NA	NA	NA	NA	NA
23	1						633	NA	NA	NA	2.5121e-09	NA	NA	NA	NA	NA
24	1						15	NA	NA	NA	1.0626e-08	NA	NA	NA	NA	NA
29	1						350	NA	NA	NA	1.21072e-08	NA	1.39744e-05	NA	0.000388584	NA
52	1						1039	NA	NA	NA	2.08404e-08	NA	NA	NA	NA	NA
79	1						464	NA	NA	NA	2.29147e-08	NA	NA	NA	NA	NA
85	1						515	NA	NA	NA	3.61824e-08	NA	0.000629308	NA	0.00048614	NA
88	1						1622	NA	NA	NA	9.07486e-08	NA	NA	NA	NA	NA
90	1						425	NA	NA	NA	1.2705e-07	NA	NA	NA	NA	NA
91	1						991	NA	NA	NA	1.38536e-07	NA	NA	NA	NA	NA
93	1						1035	NA	NA	NA	2.54456e-07	NA	NA	NA	NA	NA
102	1						1116	NA	NA	NA	2.67803e-07	NA	1.00558e-09	1.65227e-05	1.65731e-15	0.000264091
106	1						1543	NA	NA	NA	3.82679e-07	NA	NA	0.00284644	NA	NA
107	1						561	NA	NA	NA	6.48376e-07	NA	NA	NA	NA	NA
114	1						1026	NA	NA	NA	7.16706e-07	NA	0.00185502	NA	0.000140853	NA
116	1						953	NA	NA	NA	8.49705e-07	NA	NA	NA	NA	NA
122	1						876	NA	NA	NA	8.5703e-07	NA	3.0422e-06	NA	3.8661e-06	0.00130626
129	1						254	NA	NA	NA	9.18126e-07	NA	NA	NA	NA	NA
145	1						300	NA	NA	NA	1.50216e-06	NA	NA	NA	0.000362447	NA
152	1						424	NA	NA	NA	2.03663e-06	NA	NA	NA	NA	NA
153	1						1596	NA	NA	NA	2.06776e-06	NA	NA	NA	NA	NA
155	1						366	NA	NA	NA	2.1837e-06	NA	NA	NA	NA	NA
160	1						82	NA	NA	NA	2.67414e-06	NA	NA	NA	NA	NA
162	1						917	NA	NA	NA	3.28604e-06	NA	NA	0.00191534	NA	NA
164	1						740	NA	NA	NA	7.94593e-06	NA	NA	NA	0.000645482	NA
167	1						153	NA	NA	NA	1.35802e-05	NA	0.00778955	NA	3.30569e-05	NA
173	1						1299	NA	NA	NA	1.84006e-05	NA	0.00110502	NA	0.00413573	NA
177	1						544	NA	NA	NA	2.05056e-05	NA	4.44292e-09	NA	NA	NA
185	1						590	NA	NA	NA	2.50309e-05	NA	NA	NA	NA	NA
188	1						26	NA	NA	NA	2.53987e-05	NA	1.41445e-07	NA	3.05968e-05	NA
190	1						1159	NA	NA	NA	2.69587e-05	NA	3.38699e-07	NA	0.00227951	NA
191	1						924	NA	NA	NA	2.78519e-05	NA	NA	NA	NA	NA
200	1						248	NA	NA	NA	3.44407e-05	NA	NA	NA	NA	NA
201	1						1536	NA	NA	NA	3.53766e-05	NA	NA	NA	NA	NA
202	1						989	NA	NA	NA	4.08326e-05	NA	NA	NA	NA	NA
207	1						1236	NA	NA	NA	4.35563e-05	NA	0.00432093	4.543e-05	3.16569e-09	0.00072972
209	1						1418	NA	NA	NA	4.5416e-05	NA	NA	NA	NA	NA
210	1						1615	NA	NA	NA	5.53058e-05	NA	NA	NA	NA	NA
213	1						1256	NA	NA	NA	5.66899e-05	NA	0.00216201	NA	0.0012096	NA
224	1						763	NA	NA	NA	6.10138e-05	NA	NA	NA	NA	NA
235	1						93	NA	NA	NA	9.29622e-05	NA	3.88703e-11	NA	0.00126765	NA
238	1						412	NA	NA	NA	9.47859e-05	NA	0.00344822	2.01413e-05	1.25542e-07	NA
252	1						1164	NA	NA	NA	0.00014073	NA	NA	NA	5.982e-05	NA
254	1						1562	NA	NA	NA	0.00014577	NA	NA	NA	NA	NA
255	1						1090	NA	NA	NA	0.000162907	0.00444662	NA	0.00171676	2.56972e-05	NA
256	1						524	NA	NA	NA	0.000185969	NA	NA	NA	NA	NA
260	1						687	NA	NA	NA	0.000197039	NA	NA	NA	NA	NA
266	1						179	NA	NA	NA	0.000202441	NA	NA	NA	NA	NA
275	1						1058	NA	NA	NA	0.000209761	NA	NA	NA	NA	NA
277	1						1142	NA	NA	NA	0.000241215	NA	NA	NA	0.00314407	NA
284	1						169	NA	NA	NA	0.000249291	NA	NA	2.6931e-05	1.65582e-08	0.000726357
286	1						990	NA	NA	NA	0.000251435	NA	NA	4.02013e-05	6.52497e-09	NA
292	1						157	NA	NA	NA	0.000251705	NA	NA	NA	NA	NA
297	1						650	NA	NA	NA	0.00031728	NA	NA	NA	NA	NA
299	1						914	NA	NA	NA	0.000362453	NA	0.00761789	NA	0.00275094	NA
300	1						361	NA	NA	NA	0.000375596	NA	NA	NA	NA	NA
303	1						443	NA	NA	NA	0.000390533	NA	NA	NA	NA	NA
306	1						1255	NA	NA	NA	0.000438324	NA	NA	NA	NA	NA
307	1						301	NA	NA	NA	0.000451836	NA	NA	NA	0.0040119	NA
309	1						395	NA	NA	NA	0.000465004	NA	NA	NA	NA	NA
321	1						862	NA	NA	NA	0.000502206	NA	NA	NA	0.0032088	NA
322	1						1296	NA	NA	NA	0.000604402	NA	NA	NA	NA	NA
329	1						453	NA	NA	NA	0.000620244	NA	NA	NA	NA	NA
339	1						314	NA	NA	NA	0.000644468	NA	NA	NA	0.000541733	NA
346	1						671	NA	NA	NA	0.000644776	NA	NA	NA	NA	NA
347	1						1548	NA	NA	NA	0.000727523	NA	NA	NA	NA	NA
348	1						1009	NA	NA	NA	0.00078442	NA	NA	NA	NA	NA
353	1						1270	NA	NA	NA	0.000806328	NA	NA	NA	NA	NA
355	1						109	NA	NA	NA	0.000807171	NA	7.17407e-14	NA	NA	NA
362	1						694	NA	NA	NA	0.000849441	NA	NA	NA	NA	NA
369	1						714	NA	NA	NA	0.000861417	NA	NA	NA	NA	NA
374	1						751	NA	NA	NA	0.000869992	NA	NA	NA	NA	NA
377	1						1558	NA	NA	NA	0.000892298	NA	NA	NA	NA	NA
383	1						1429	NA	NA	NA	0.000919027	NA	NA	NA	NA	NA
388	1						1420	NA	NA	NA	0.000952577	NA	NA	NA	NA	NA
390	1						1030	NA	NA	NA	0.00102413	NA	NA	NA	NA	NA
392	1						837	NA	NA	NA	0.00103343	NA	NA	NA	NA	NA
396	1						895	NA	NA	NA	0.00103733	NA	NA	NA	NA	NA
406	1						1599	NA	NA	NA	0.00115317	NA	NA	NA	NA	NA
420	1						1368	NA	NA	NA	0.0012049	NA	NA	NA	NA	NA
426	1						393	NA	NA	NA	0.00128615	NA	NA	NA	NA	NA
428	1						1426	NA	NA	NA	0.00137185	NA	0.000886102	NA	NA	NA
445	1						1431	NA	NA	NA	0.00137499	NA	NA	NA	NA	NA
451	1						778	NA	NA	NA	0.00142027	NA	NA	NA	NA	NA
468	1						336	NA	NA	NA	0.00144273	NA	7.64846e-06	NA	NA	NA
486	1						787	NA	NA	NA	0.00146611	NA	0.00258112	NA	NA	NA
492	1						1013	NA	NA	NA	0.00161692	NA	NA	NA	NA	NA
503	1						112	NA	NA	NA	0.00185058	NA	NA	0.000155623	2.3957e-05	NA
513	1						171	NA	NA	NA	0.00210943	NA	NA	NA	NA	NA
514	1						1139	NA	NA	NA	0.00215883	NA	NA	NA	NA	NA
515	1						466	NA	NA	NA	0.00216983	NA	NA	NA	NA	NA
520	1						820	NA	NA	NA	0.00217978	NA	1.39903e-05	NA	0.000975772	NA
523	1						245	NA	NA	NA	0.00227773	NA	NA	NA	NA	NA
525	1						880	NA	NA	NA	0.00236938	NA	0.00402883	NA	NA	NA
529	1						1557	NA	NA	NA	0.00263981	NA	NA	NA	0.00406454	NA
579	1						623	NA	NA	NA	0.00270316	NA	0.00537822	NA	NA	NA
590	1						879	NA	NA	NA	0.00300669	NA	1.06697e-07	0.00120363	7.03014e-06	NA
593	1						232	NA	NA	NA	0.00303748	NA	NA	NA	NA	NA
596	1						737	NA	NA	NA	0.00313665	NA	NA	NA	NA	NA
597	1						747	NA	NA	NA	0.00320778	NA	NA	NA	NA	NA
608	1						606	NA	NA	NA	0.00339557	NA	NA	NA	NA	NA
616	1						866	NA	NA	NA	0.00358128	NA	NA	0.000201414	0.00188283	NA
622	1						1052	NA	NA	NA	0.00365838	NA	NA	NA	NA	NA
629	1						1152	NA	NA	NA	0.00378175	NA	NA	NA	NA	NA
634	1						140	NA	NA	NA	0.00380142	NA	NA	NA	NA	NA
644	1						619	NA	NA	NA	0.00381133	NA	2.13958e-10	NA	NA	NA
645	1						1507	NA	NA	NA	0.00383203	NA	NA	NA	NA	NA
648	1						1510	NA	NA	NA	0.00396898	NA	NA	NA	0.00113504	NA
649	1						582	NA	NA	NA	0.00425466	NA	NA	NA	NA	NA
663	1						1260	NA	NA	NA	0.00475831	NA	NA	NA	NA	NA
664	1						74	NA	NA	NA	0.00475917	NA	NA	NA	NA	NA
666	1						138	NA	NA	NA	0.00489243	0.00550749	NA	NA	NA	NA
668	1						2	NA	NA	NA	0.00514302	NA	NA	NA	NA	NA
675	1						160	NA	NA	NA	0.00517295	NA	NA	NA	NA	NA
680	1						388	NA	NA	NA	0.00545539	NA	NA	NA	NA	NA
682	1						857	NA	NA	NA	0.00549759	NA	NA	NA	NA	NA
686	1						190	NA	NA	NA	0.00632984	NA	0.000260201	NA	5.84123e-05	NA
697	1						1449	NA	NA	NA	0.00633234	NA	NA	NA	NA	NA
715	1						821	NA	NA	NA	0.00634277	NA	NA	NA	NA	NA
722	1						522	NA	NA	NA	0.00656033	NA	NA	NA	NA	NA
723	1						1456	NA	NA	NA	0.00676375	NA	NA	NA	NA	NA
726	1						50	NA	NA	NA	0.00680071	NA	NA	NA	NA	NA
754	1						734	NA	NA	NA	0.0068749	NA	NA	NA	NA	NA
755	1						18	NA	NA	NA	0.00688538	NA	NA	NA	NA	NA
759	1						1132	NA	NA	NA	0.00784117	NA	NA	NA	NA	NA
762	1						1503	NA	NA	NA	0.00797371	NA	NA	NA	NA	NA
773	1						210	NA	NA	NA	0.00801295	NA	NA	NA	NA	NA
775	1						319	NA	NA	NA	0.00852215	NA	NA	0.0010711	0.00170031	NA
780	1						1222	NA	NA	NA	0.00932609	NA	NA	NA	NA	NA
785	1						1272	NA	NA	NA	0.00949122	NA	NA	NA	NA	NA
789	1						1238	NA	NA	NA	0.0096243	NA	0.000715432	NA	NA	NA
792	1						1353	NA	NA	NA	0.00973368	NA	NA	NA	NA	NA
793	1						411	NA	NA	NA	0.00989028	NA	NA	NA	NA	NA
794	1						405	NA	NA	NA	0.00997537	NA	NA	NA	NA	NA
806	1						1051	NA	NA	NA	0.0100021	NA	NA	NA	NA	NA
810	1						892	NA	NA	NA	0.0101189	NA	NA	NA	NA	NA
822	1						915	NA	NA	NA	0.0103236	NA	NA	NA	NA	NA
829	1						1477	NA	NA	NA	0.0103272	NA	NA	NA	NA	NA
830	1						727	NA	NA	NA	0.0106886	NA	NA	NA	NA	NA
834	1						101	NA	NA	NA	0.0107628	NA	NA	NA	NA	NA
845	1						255	NA	NA	NA	0.0111309	NA	NA	NA	NA	NA
846	1						376	NA	NA	NA	0.011885	NA	NA	NA	NA	NA
848	1						896	NA	NA	NA	0.0119879	NA	NA	NA	NA	NA
851	1						1478	NA	NA	NA	0.0120298	NA	NA	NA	NA	NA
852	1						36	NA	NA	NA	NA	5.73418e-05	NA	NA	NA	NA
860	1						853	NA	NA	NA	NA	8.95099e-05	NA	5.74426e-06	2.71124e-06	0.000299896
864	1						788	NA	NA	NA	NA	0.000161881	NA	NA	NA	NA
872	1						234	NA	NA	NA	NA	0.000250196	NA	NA	NA	NA
878	1						1589	NA	NA	NA	NA	0.00028549	NA	NA	NA	NA
880	1						1048	NA	NA	NA	NA	0.000338452	NA	NA	NA	NA
883	1						807	NA	NA	NA	NA	0.000343901	NA	NA	NA	NA
887	1						324	NA	NA	NA	NA	0.000350438	NA	NA	NA	NA
889	1						666	NA	NA	NA	NA	0.00040042	NA	NA	NA	NA
893	1						565	NA	NA	NA	NA	0.000435107	NA	NA	NA	NA
899	1						661	NA	NA	NA	NA	0.000444735	NA	NA	NA	NA
905	1						842	NA	NA	NA	NA	0.000521482	NA	NA	NA	NA
906	1						1446	NA	NA	NA	NA	0.000578902	NA	NA	NA	NA
916	1						1062	NA	NA	NA	NA	0.000680692	NA	NA	NA	NA
927	1						1243	NA	NA	NA	NA	0.00126083	NA	NA	NA	NA
936	1						744	NA	NA	NA	NA	0.00166115	NA	NA	NA	NA
939	1						1073	NA	NA	NA	NA	0.00171702	NA	NA	NA	NA
950	1						10	NA	NA	NA	NA	0.00174463	NA	NA	NA	NA
951	1						1169	NA	NA	NA	NA	0.00179122	NA	NA	NA	NA
958	1						197	NA	NA	NA	NA	0.00189888	NA	NA	NA	NA
959	1						1076	NA	NA	NA	NA	0.00196369	NA	NA	NA	NA
967	1						657	NA	NA	NA	NA	0.00205337	NA	NA	NA	NA
974	1						1513	NA	NA	NA	NA	0.00214107	NA	NA	NA	NA
984	1						1484	NA	NA	NA	NA	0.00225269	NA	NA	NA	NA
992	1						486	NA	NA	NA	NA	0.00226817	NA	NA	NA	NA
997	1						662	NA	NA	NA	NA	0.00228027	NA	NA	NA	NA
1000	1						702	NA	NA	NA	NA	0.0022817	NA	NA	NA	NA
1003	1						1605	NA	NA	NA	NA	0.00233718	NA	NA	NA	NA
1004	1						1195	NA	NA	NA	NA	0.0024288	NA	NA	NA	NA
1010	1						228	NA	NA	NA	NA	0.00249747	NA	NA	NA	NA
1011	1						969	NA	NA	NA	NA	0.00258217	NA	NA	NA	NA
1026	1						149	NA	NA	NA	NA	0.00294533	NA	NA	NA	NA
1028	1						970	NA	NA	NA	NA	0.00300601	NA	NA	NA	NA
1031	1						859	NA	NA	NA	NA	0.00307895	NA	NA	NA	NA
1036	1						471	NA	NA	NA	NA	0.00317797	NA	NA	NA	NA
1038	1						1470	NA	NA	NA	NA	0.00342858	NA	NA	NA	NA
1040	1						35	NA	NA	NA	NA	0.00390082	NA	NA	NA	NA
1044	1						595	NA	NA	NA	NA	0.0040547	9.13838e-08	NA	NA	NA
1046	1						419	NA	NA	NA	NA	0.00586739	NA	NA	NA	NA
1065	1						1476	NA	NA	NA	NA	0.00620136	9.61778e-05	NA	NA	NA
1066	1						192	NA	NA	NA	NA	0.00622895	NA	NA	NA	NA
1067	1						289	NA	NA	NA	NA	0.00741503	NA	NA	NA	NA
1071	1						908	NA	NA	NA	NA	0.0074162	NA	NA	NA	NA
1072	1						755	NA	NA	NA	NA	0.0075771	NA	NA	NA	NA
1081	1						670	NA	NA	NA	NA	0.00773421	NA	NA	NA	NA
1083	1						1110	NA	NA	NA	NA	NA	1.16801e-08	NA	NA	NA
1099	1						965	NA	NA	NA	NA	NA	1.76482e-07	NA	NA	NA
1101	1						552	NA	NA	NA	NA	NA	2.73099e-07	NA	NA	NA
1106	1						429	NA	NA	NA	NA	NA	2.76846e-07	NA	NA	NA
1108	1						878	NA	NA	NA	NA	NA	1.28946e-06	NA	NA	NA
1118	1						850	NA	NA	NA	NA	NA	1.3152e-06	NA	NA	NA
1131	1						51	NA	NA	NA	NA	NA	1.5777e-06	NA	NA	NA
1135	1						1343	NA	NA	NA	NA	NA	6.91843e-06	NA	NA	NA
1161	1						496	NA	NA	NA	NA	NA	1.90316e-05	NA	NA	NA
1169	1						1006	NA	NA	NA	NA	NA	4.02784e-05	NA	0.000741304	NA
1175	1						789	NA	NA	NA	NA	NA	6.02141e-05	NA	NA	NA
1178	1						572	NA	NA	NA	NA	NA	8.16065e-05	NA	NA	NA
1186	1						481	NA	NA	NA	NA	NA	0.000137065	NA	NA	NA
1187	1						369	NA	NA	NA	NA	NA	0.000165053	NA	NA	NA
1193	1						603	NA	NA	NA	NA	NA	0.000173729	NA	NA	NA
1194	1						833	NA	NA	NA	NA	NA	0.000193389	NA	NA	NA
1195	1						526	NA	NA	NA	NA	NA	0.000206954	NA	NA	NA
1198	1						116	NA	NA	NA	NA	NA	0.000235202	NA	NA	NA
1205	1						98	NA	NA	NA	NA	NA	0.000533594	NA	NA	NA
1209	1						20	NA	NA	NA	NA	NA	0.000784164	NA	NA	NA
1211	1						897	NA	NA	NA	NA	NA	0.00103875	NA	NA	NA
1214	1						801	NA	NA	NA	NA	NA	0.00107183	NA	NA	NA
1215	1						163	NA	NA	NA	NA	NA	0.00120247	NA	NA	NA
1222	1						162	NA	NA	NA	NA	NA	0.00148981	NA	NA	NA
1225	1						1158	NA	NA	NA	NA	NA	0.00157841	NA	NA	NA
1230	1						1317	NA	NA	NA	NA	NA	0.00158075	NA	NA	NA
1240	1						188	NA	NA	NA	NA	NA	0.00175147	NA	NA	NA
1245	1						559	NA	NA	NA	NA	NA	0.00202038	NA	NA	NA
1251	1						1230	NA	NA	NA	NA	NA	0.00243572	NA	NA	NA
1254	1						90	NA	NA	NA	NA	NA	0.00298799	NA	NA	NA
1255	1						1522	NA	NA	NA	NA	NA	0.00316819	NA	NA	NA
1257	1						1235	NA	NA	NA	NA	NA	0.00342195	NA	NA	NA
1273	1						461	NA	NA	NA	NA	NA	0.00357779	NA	NA	NA
1277	1						983	NA	NA	NA	NA	NA	0.00509856	NA	NA	NA
1284	1						1019	NA	NA	NA	NA	NA	0.00519826	NA	NA	NA
1285	1						1161	NA	NA	NA	NA	NA	0.00522419	NA	NA	NA
1286	1						519	NA	NA	NA	NA	NA	0.00526017	NA	NA	NA
1288	1						480	NA	NA	NA	NA	NA	0.00530354	NA	NA	NA
1294	1						1556	NA	NA	NA	NA	NA	0.00723727	NA	NA	NA
1313	1						404	NA	NA	NA	NA	NA	0.0073015	NA	NA	NA
1314	1						902	NA	NA	NA	NA	NA	NA	3.03157e-06	0.000330796	NA
1325	1						1472	NA	NA	NA	NA	NA	NA	1.02171e-05	0.000376983	NA
1327	1						47	NA	NA	NA	NA	NA	NA	8.08303e-05	6.60585e-06	NA
1339	1						1185	NA	NA	NA	NA	NA	NA	0.000192575	5.53365e-05	0.00167083
1347	1						1248	NA	NA	NA	NA	NA	NA	0.000196258	0.000316646	NA
1351	1						1508	NA	NA	NA	NA	NA	NA	0.000316624	NA	NA
1353	1						122	NA	NA	NA	NA	NA	NA	0.000951968	NA	NA
1355	1						1441	NA	NA	NA	NA	NA	NA	0.00215874	NA	NA
1357	1						960	NA	NA	NA	NA	NA	NA	0.00220312	0.000389949	NA
1365	1						900	NA	NA	NA	NA	NA	NA	0.00245932	0.000594199	NA
1381	1						327	NA	NA	NA	NA	NA	NA	NA	6.9364e-05	NA
1388	1						1550	NA	NA	NA	NA	NA	NA	NA	0.000193894	NA
1393	1						213	NA	NA	NA	NA	NA	NA	NA	0.000393598	NA
1395	1						1322	NA	NA	NA	NA	NA	NA	NA	0.000486572	NA
1397	1						997	NA	NA	NA	NA	NA	NA	NA	0.00101671	NA
1399	1						765	NA	NA	NA	NA	NA	NA	NA	0.00170426	NA
1401	1						508	NA	NA	NA	NA	NA	NA	NA	0.00217594	NA
1412	1						334	NA	NA	NA	NA	NA	NA	NA	0.00309907	NA
1415	1						1308	NA	NA	NA	NA	NA	NA	NA	0.00347465	NA
1425	1						229	NA	NA	NA	NA	NA	NA	NA	0.0050753	NA
1434	1
1438	1						Acrocomia intumescens
1440	1						SNP number	BIO1	BIO12	BIO14	BIO15	BIO18	BIO19	BIO2	BIO3	BIO6
1442	1						2733	4.61102e-82	1.36689e-45	1.22087e-20	NA	1.04181e-09	1.25223e-42	NA	1.4574e-214	2.38392e-81
1444	1						1867	1.31486e-64	1.55998e-128	4.63629e-63	NA	1.4829e-26	8.08677e-121	NA	0	4.6129e-96
1455	1						121	7.53749e-59	2.44934e-44	1.69898e-20	NA	1.37383e-09	6.68834e-42	NA	1.10611e-143	7.80605e-66
1457	1						1048	1.15031e-50	9.83122e-149	6.47348e-63	NA	3.29636e-27	2.4972e-121	NA	0	2.57169e-63
1462	1						3185	1.69876e-50	6.21111e-40	1.14805e-18	NA	5.33498e-09	1.26581e-32	NA	1.47377e-123	1.90199e-51
1469	1						3008	5.8634e-49	1.1377e-38	1.99961e-17	NA	3.08602e-09	4.28809e-35	NA	4.24508e-187	1.15729e-55
1474	1						2415	1.27022e-48	8.4005e-166	1.37315e-87	0.000455117	1.54974e-33	2.3897e-151	NA	0	4.74727e-61
1480	1						2046	1.8135e-47	5.06068e-201	6.05958e-103	0.000172602	4.14231e-40	7.86365e-199	NA	0	1.02402e-64
1483	1						2100	2.68164e-47	1.5225e-171	3.55489e-89	0.00119886	5.77695e-37	1.26091e-170	NA	7.23806e-306	1.29664e-65
1485	1						2789	1.20863e-45	7.29141e-169	6.87567e-83	NA	9.60034e-37	5.96215e-174	NA	0	6.59447e-61
1488	1						376	4.53274e-39	2.11853e-162	2.19182e-64	NA	5.13723e-30	1.50192e-139	0.00076208	7.88519e-300	1.46889e-52
1495	1						1762	4.91776e-39	4.1463e-113	1.14769e-56	NA	1.91963e-23	1.16757e-91	NA	8.15949e-223	5.76601e-47
1499	1						1571	7.85887e-39	2.3252e-121	1.56853e-54	NA	1.13388e-24	1.4173e-98	NA	8.0796e-235	4.29816e-44
1500	1						946	1.38251e-34	6.95826e-80	4.55515e-47	NA	1.44339e-21	3.25456e-79	NA	6.01267e-206	4.00992e-43
1504	1						527	3.00697e-34	5.90089e-16	2.82447e-10	NA	0.00138316	2.27231e-11	8.76383e-06	1.48359e-38	9.08777e-25
1505	1						2722	1.73292e-33	1.3552e-96	4.49405e-56	NA	1.12179e-24	1.07347e-93	NA	4.50943e-196	1.48248e-41
1514	1						2003	6.41939e-33	3.32759e-99	1.13793e-51	NA	6.96344e-25	6.72832e-99	NA	5.13166e-226	1.86859e-40
1519	1						3094	1.40999e-32	2.159e-131	4.07067e-67	NA	5.11579e-32	6.01267e-154	NA	0	2.01442e-41
1520	1						2022	6.01538e-32	3.95586e-151	1.00957e-81	0.00179599	5.91133e-36	3.28911e-172	NA	0	1.91565e-40
1523	1						1436	1.87351e-31	2.68512e-133	1.95827e-55	NA	1.26333e-28	8.49253e-126	NA	6.73405e-258	1.8021e-38
1526	1						1059	6.95362e-31	5.20963e-107	3.37335e-53	NA	4.54786e-27	3.98158e-119	NA	1.15879e-175	1.7333e-41
1527	1						2613	4.196e-30	9.13379e-100	2.13089e-60	NA	6.73433e-26	5.9996e-100	NA	4.54137e-196	1.44689e-36
1528	1						1900	6.94285e-29	3.47226e-85	3.23816e-46	NA	4.21441e-22	1.43676e-84	NA	3.84379e-193	6.94532e-35
1532	1						635	1.18628e-28	1.70742e-179	4.428e-102	8.17319e-07	5.17965e-40	1.12585e-186	NA	4.3562e-115	2.59535e-38
1534	1						2382	2.35965e-28	2.06411e-57	1.27876e-29	NA	2.37365e-14	5.64224e-57	NA	3.25734e-117	2.09697e-29
1570	1						2159	1.81661e-27	1.06667e-88	5.72833e-58	NA	9.79224e-25	2.52112e-100	NA	3.55204e-160	7.96521e-35
1574	1						1921	3.01079e-27	1.0723e-38	1.53407e-27	NA	9.82861e-11	3.24882e-36	NA	2.63735e-65	5.13829e-32
1585	1						1181	5.05508e-27	2.83777e-88	7.92631e-57	NA	1.31365e-23	5.76384e-90	NA	5.68166e-135	2.79546e-33
1595	1						3194	2.38697e-26	5.58883e-71	8.41447e-36	NA	3.62028e-20	1.99304e-76	NA	8.34377e-213	6.66666e-31
1598	1						1276	2.52963e-26	9.23953e-67	6.7848e-34	NA	4.94644e-16	9.15681e-60	NA	1.86327e-153	6.76528e-30
1603	1						3044	3.03201e-26	1.86863e-46	2.02126e-29	NA	1.529e-13	1.37214e-44	NA	5.29515e-154	2.87546e-31
1607	1						1610	1.13428e-25	3.92396e-109	1.07272e-49	NA	1.47495e-25	2.3272e-105	NA	4.44145e-176	1.21659e-30
1612	1						2614	2.01185e-25	6.29048e-97	1.81989e-48	NA	4.05858e-22	1.33065e-84	NA	9.507e-100	1.55188e-30
1618	1						1119	1.43919e-24	1.13342e-110	5.74977e-61	0.00376979	1.77901e-28	4.48036e-120	NA	4.83365e-148	1.49543e-30
1619	1						2869	1.73896e-24	1.06901e-68	6.8849e-37	NA	6.25118e-19	2.22224e-68	NA	2.86688e-146	1.16777e-28
1620	1						1625	1.96884e-24	1.59779e-66	3.11965e-37	NA	1.49496e-16	4.83961e-57	NA	4.43607e-85	3.28822e-29
1622	1						1569	2.88031e-24	2.39224e-83	9.57308e-41	NA	2.58219e-19	2.22325e-72	NA	5.17437e-94	7.60987e-29
1623	1						1253	3.22483e-24	1.46957e-54	8.2317e-25	NA	4.78479e-13	6.58081e-45	NA	8.11804e-145	3.58654e-25
1626	1						580	2.43085e-21	0.000178299	NA	0.0026332	NA	0.000638764	NA	1.03436e-27	2.30834e-20
1627	1						1898	4.94169e-21	5.77272e-72	4.13453e-35	NA	1.92639e-16	2.45037e-56	NA	6.80781e-96	1.11093e-21
1628	1						3065	3.71828e-20	6.79066e-43	6.99278e-28	NA	7.98803e-13	2.75254e-48	NA	1.36724e-69	4.91589e-20
1635	1						551	4.61342e-20	5.62783e-75	1.14878e-36	NA	1.65129e-18	8.81523e-70	NA	4.98856e-95	6.65922e-24
1636	1						2504	5.11434e-20	3.2721e-73	3.59437e-35	NA	4.37398e-18	1.73125e-68	NA	9.30561e-107	4.97837e-23
1647	1						2952	1.16805e-19	4.3999e-64	1.94228e-35	NA	1.15397e-19	2.78704e-70	NA	1.70018e-147	3.46896e-22
1650	1						327	6.19999e-19	5.17051e-56	3.63932e-34	NA	1.04635e-16	1.88542e-57	NA	4.17937e-112	1.03241e-21
1655	1						2344	6.85705e-19	1.35091e-84	1.00248e-47	NA	4.29939e-25	1.92969e-97	NA	4.51019e-156	5.05424e-21
1659	1						1435	9.77932e-19	8.15985e-74	3.24314e-40	NA	7.91049e-19	4.5466e-68	NA	6.34681e-92	1.91392e-21
1662	1						1969	1.04309e-18	2.30126e-73	2.47467e-48	0.00161711	1.1807e-22	5.61091e-88	NA	3.70276e-75	1.93529e-23
1671	1						3049	3.31591e-18	7.34422e-28	4.93483e-15	NA	2.48296e-07	1.19943e-23	NA	6.16266e-83	7.36866e-21
1688	1						2772	8.69565e-18	1.19243e-37	4.3474e-16	NA	2.13519e-10	3.74156e-34	NA	8.75956e-112	2.456e-18
1691	1						2094	1.24908e-17	1.05001e-46	3.91269e-32	NA	4.30643e-14	4.80214e-45	NA	2.93661e-81	4.48908e-20
1698	1						3223	1.35241e-17	2.72267e-77	1.12424e-42	NA	8.71426e-23	4.03743e-86	NA	1.01609e-139	4.19235e-21
1699	1						1416	1.15701e-16	4.7014e-52	1.39319e-36	NA	1.11078e-13	5.16787e-40	NA	3.33932e-40	2.01608e-18
1701	1						2259	4.03847e-16	1.46939e-28	1.01418e-17	NA	2.44709e-09	2.68788e-28	NA	7.2561e-87	4.37726e-18
1702	1						3112	4.76907e-16	1.57634e-170	4.41478e-113	0.00336053	1.06889e-68	3.55985e-169	NA	2.85179e-122	9.96119e-23
1705	1						463	6.42799e-16	6.94963e-06	NA	NA	NA	3.558e-05	NA	9.86602e-26	3.32116e-18
1734	1						2951	3.90717e-15	3.55616e-23	1.41899e-14	NA	1.47628e-08	8.82275e-31	NA	2.87501e-71	1.64696e-18
1735	1						1330	4.01698e-15	4.54334e-17	6.59148e-16	NA	2.11606e-06	5.39332e-16	NA	1.0852e-71	1.56161e-16
1742	1						2811	4.91458e-15	9.04157e-20	4.7573e-11	NA	7.51808e-05	2.90661e-16	NA	1.22347e-53	9.10967e-18
1754	1						1968	5.27047e-15	2.39784e-38	1.45545e-24	NA	4.57136e-14	9.99053e-52	NA	5.79444e-80	3.46043e-18
1759	1						1799	1.88817e-14	9.54288e-31	2.3186e-17	NA	2.63465e-08	6.86845e-24	NA	6.31536e-60	7.66031e-15
1761	1						2303	2.39986e-14	1.11356e-41	6.90128e-19	NA	7.36353e-13	4.35125e-44	NA	2.08204e-114	3.14958e-15
1765	1						2597	3.96009e-14	1.88862e-21	2.46502e-13	NA	4.78957e-06	2.20198e-17	NA	1.78153e-62	4.08922e-14
1768	1						69	1.3554e-13	2.9262e-30	1.11788e-23	NA	1.02487e-10	2.36099e-36	NA	4.52211e-53	2.26839e-16
1774	1						2653	2.81952e-13	1.13295e-13	4.65327e-08	NA	0.00289108	2.33932e-10	NA	1.88671e-29	3.74989e-15
1784	1						478	3.10932e-13	1.4943e-31	1.76877e-23	NA	2.58353e-10	3.81304e-33	NA	1.66879e-34	4.10935e-16
1785	1						995	3.70235e-13	1.15233e-33	4.15457e-19	NA	3.47705e-10	8.93864e-31	NA	1.5521e-71	1.48279e-13
1790	1						3368	4.20833e-13	1.29931e-53	4.94942e-27	NA	3.31214e-15	8.40223e-57	NA	3.46468e-68	1.56601e-14
1794	1						1049	1.32115e-12	2.47387e-20	1.87788e-12	NA	1.14722e-05	1.75491e-16	NA	1.27258e-33	1.45936e-14
1796	1						1888	2.46939e-12	6.34485e-70	4.87771e-51	0.000233422	1.68013e-17	1.93778e-54	NA	3.7865e-12	6.48671e-14
1798	1						2231	6.81384e-12	4.13247e-41	4.80893e-25	NA	9.74735e-16	3.24779e-60	NA	3.03016e-80	2.12277e-14
1804	1						673	1.00491e-11	5.7018e-35	5.13319e-25	NA	7.56886e-13	1.96966e-39	NA	3.63537e-67	8.05047e-13
1806	1						2851	1.83032e-11	3.33514e-37	6.35174e-27	NA	4.57867e-12	9.18262e-40	NA	2.90208e-54	3.59113e-10
1808	1						1764	1.96263e-11	1.54367e-43	1.97216e-23	NA	7.62962e-13	6.71293e-36	NA	3.04446e-56	1.55981e-13
1816	1						242	3.45661e-11	1.58096e-05	0.00114543	NA	NA	1.13797e-05	NA	6.98799e-34	4.94713e-14
1817	1						847	3.81564e-11	4.44706e-38	9.75344e-23	NA	2.02916e-15	4.79519e-49	NA	4.01233e-124	1.62029e-11
1818	1						563	4.57707e-11	6.97595e-22	1.29035e-06	NA	1.25452e-05	5.07088e-20	NA	1.1561e-36	4.77239e-13
1824	1						2824	4.98717e-11	8.56533e-46	5.58014e-26	NA	1.6605e-18	2.6811e-69	NA	1.69366e-124	6.27051e-12
1836	1						473	5.01223e-11	5.42142e-58	1.515e-28	NA	2.54759e-16	3.5878e-59	NA	5.58151e-56	2.18779e-12
1844	1						1422	5.57935e-11	8.83455e-35	6.03692e-15	NA	1.2882e-09	1.26451e-31	NA	3.23196e-69	5.08469e-11
1847	1						2339	5.85023e-11	8.5935e-115	1.42008e-73	0.000757025	5.1234e-57	2.05352e-145	NA	1.34986e-115	3.40018e-16
1858	1						911	7.29783e-11	1.52856e-22	1.51291e-14	NA	1.15085e-06	9.75826e-19	NA	1.06126e-26	2.52064e-12
1859	1						223	7.74027e-11	9.06019e-23	4.18812e-13	NA	1.49596e-05	1.61673e-14	NA	6.79526e-21	1.44732e-11
1861	1						20	7.83933e-11	2.16689e-44	8.71423e-26	NA	6.43848e-13	7.60101e-43	NA	2.92535e-42	2.70921e-12
1863	1						2195	8.539e-11	3.63692e-27	2.3773e-16	NA	5.16187e-09	7.946e-28	NA	3.65489e-55	8.15966e-12
1865	1						1744	9.45331e-11	2.3186e-07	9.78042e-06	NA	0.0115456	1.08606e-07	NA	3.34339e-30	2.0822e-13
1884	1						2961	1.41631e-10	2.18527e-21	4.26704e-12	NA	1.55814e-06	1.47601e-19	NA	1.16336e-45	1.64015e-11
1893	1						3039	1.50767e-10	1.05397e-42	5.9863e-26	NA	3.49122e-13	2.31264e-46	NA	1.67171e-28	2.98799e-13
1899	1						483	2.25932e-10	7.03284e-14	1.49976e-05	NA	0.000163816	9.71305e-15	NA	8.48006e-70	3.16573e-11
1902	1						2836	2.64024e-10	4.67531e-19	2.07223e-14	NA	6.82553e-06	1.24847e-15	NA	2.14021e-23	1.44232e-09
1904	1						2440	2.80648e-10	2.22716e-43	1.73678e-20	NA	1.60965e-15	5.3971e-49	NA	1.05236e-115	4.7158e-11
1907	1						1661	3.90522e-10	1.18904e-22	3.07828e-10	NA	1.20051e-07	3.09664e-24	NA	5.05122e-67	8.56262e-11
1910	1						2480	4.41895e-10	4.82296e-27	9.15359e-16	NA	2.45479e-08	2.66591e-25	NA	1.03289e-34	2.47781e-11
1915	1						282	4.82638e-10	9.94086e-24	8.96535e-15	NA	2.93147e-07	2.13839e-22	0.00050813	3.93765e-55	7.94798e-09
1926	1						2224	6.40767e-10	1.18266e-15	4.77134e-05	NA	6.56579e-06	1.6118e-21	NA	1.44528e-53	3.3229e-12
1928	1						2139	6.72038e-10	5.09283e-63	2.86839e-40	NA	7.69912e-23	1.87231e-83	NA	2.55966e-88	5.50731e-11
1931	1						1726	1.32501e-09	7.63299e-62	5.6945e-35	NA	6.47936e-23	2.13272e-98	NA	3.59624e-104	3.21341e-11
1932	1						3059	1.71417e-09	5.36745e-56	4.57803e-44	0.000563816	4.32413e-18	2.82759e-47	0.000323469	6.04535e-37	5.51969e-13
1935	1						3408	1.72852e-09	3.33523e-39	1.71188e-20	NA	3.53444e-13	9.5661e-48	0.00333776	3.48732e-33	7.14063e-13
1939	1						1320	1.74151e-09	2.25656e-32	2.03465e-13	NA	1.42403e-08	5.90261e-30	NA	2.26204e-28	3.54392e-11
1941	1						3114	1.82792e-09	8.37369e-16	2.33766e-11	NA	3.59254e-05	7.78588e-12	NA	1.45484e-43	3.65849e-09
1946	1						1978	1.90456e-09	1.48779e-47	3.01569e-32	NA	1.08247e-18	1.70017e-67	NA	3.61321e-56	1.71796e-11
1955	1						245	3.86034e-09	5.48848e-12	1.81142e-07	NA	0.00104403	2.13903e-09	NA	1.64528e-23	2.26249e-10
1959	1						970	3.91802e-09	3.81387e-17	8.69094e-12	NA	6.17282e-05	1.75836e-13	NA	6.82751e-17	1.94313e-10
1962	1						859	4.02571e-09	1.43031e-16	2.11207e-15	NA	2.10661e-06	1.05929e-19	NA	3.67551e-24	5.03776e-11
1971	1						3250	4.93322e-09	1.57272e-11	3.90561e-08	NA	0.000765991	1.14766e-12	0.00155792	2.8464e-22	1.22173e-12
1976	1						358	5.08792e-09	0.00108607	NA	NA	NA	0.00584981	NA	4.06941e-24	9.00793e-09
1980	1						3464	5.58357e-09	4.83174e-23	3.55785e-22	NA	5.5367e-07	2.45311e-18	NA	4.99891e-05	5.92039e-11
1986	1						651	5.69253e-09	0.00925802	2.90811e-05	0.00013541	0.000320305	0.00103185	NA	9.17768e-07	1.84206e-10
1993	1						241	6.99003e-09	1.40152e-13	2.3617e-15	NA	8.94885e-06	2.46999e-13	NA	2.59664e-26	2.22553e-09
1994	1						2601	7.08529e-09	1.10574e-18	2.70073e-09	NA	6.16747e-05	7.65487e-14	NA	1.71298e-32	3.6866e-09
1996	1						1151	9.41273e-09	4.41306e-09	8.16917e-07	NA	0.00196523	1.83297e-07	NA	1.94134e-29	2.23783e-09
2006	1						994	1.01526e-08	5.17979e-26	9.76781e-16	NA	8.75766e-07	7.00133e-18	NA	1.44969e-23	1.28666e-08
2018	1						2056	1.0615e-08	1.28128e-08	1.10779e-05	NA	0.000667531	2.28533e-06	NA	6.72212e-34	1.05592e-08
2020	1						3181	1.80997e-08	1.08304e-10	2.0028e-07	NA	0.00359117	1.63392e-07	NA	9.96046e-15	1.32136e-09
2024	1						3363	3.28704e-08	2.18087e-06	0.00521501	NA	NA	2.15303e-05	NA	2.40931e-29	2.85315e-09
2034	1						436	3.31705e-08	1.8641e-09	2.66782e-08	NA	NA	8.14543e-05	0.000972469	2.3746e-10	9.11463e-11
2035	1						3208	3.38451e-08	1.46999e-21	1.88009e-10	NA	7.2309e-06	2.13842e-17	NA	6.07776e-35	1.9882e-08
2043	1						2353	3.55161e-08	3.62115e-06	0.000660701	NA	NA	0.000318426	NA	3.12947e-31	1.79128e-08
2047	1						2313	3.59298e-08	1.21461e-54	8.56868e-26	NA	2.77801e-26	2.39367e-70	0.000295788	2.0232e-89	6.98872e-08
2060	1						1833	3.68012e-08	0.000127578	7.7574e-06	0.00284356	9.95059e-05	0.000427529	NA	0.000267906	4.65549e-08
2063	1						2608	3.73376e-08	1.74421e-07	2.11271e-05	NA	NA	3.60039e-06	0.000195106	2.57389e-22	1.96052e-06
2065	1						2519	3.79654e-08	1.05859e-32	3.89803e-23	NA	1.93469e-14	1.90418e-45	NA	6.65345e-50	5.0935e-10
2070	1						3007	4.48894e-08	3.13425e-28	7.07156e-11	NA	3.53216e-07	3.22862e-26	NA	3.39934e-21	6.73222e-10
2071	1						2754	5.41289e-08	NA	0.000121664	0.000220056	0.000476835	0.00226354	NA	5.48545e-07	8.403e-10
2075	1						1639	5.64548e-08	3.16534e-23	2.64567e-16	NA	7.56888e-06	9.13609e-14	NA	1.87524e-09	2.54928e-08
2077	1						61	6.25777e-08	0.0108575	5.09626e-05	0.000514805	0.00126138	0.00132147	NA	2.17538e-05	1.36976e-08
2079	1						2104	6.57682e-08	8.27153e-22	1.35184e-10	NA	6.53815e-06	1.24069e-17	NA	1.25055e-32	3.90106e-08
2085	1						2973	9.20051e-08	5.24095e-40	7.98198e-22	NA	2.46488e-15	2.23411e-43	NA	8.82346e-45	2.2903e-09
2089	1						386	9.72388e-08	3.44363e-09	3.24158e-05	NA	0.00562728	2.02373e-07	NA	1.75555e-32	5.13142e-08
2090	1						3006	1.0736e-07	2.85546e-33	1.1071e-21	NA	3.7111e-11	7.56638e-31	NA	1.19014e-52	1.10034e-06
2091	1						1827	1.08011e-07	8.89703e-42	1.05131e-24	NA	4.0188e-16	7.81801e-55	NA	2.45087e-81	1.4696e-07
2093	1						1733	1.15481e-07	3.39875e-25	5.16483e-10	NA	8.49122e-07	2.22788e-23	NA	4.47257e-21	3.16619e-09
2095	1						2808	1.77104e-07	5.85741e-08	6.83626e-08	NA	0.00273099	4.90314e-09	NA	2.78505e-19	4.74711e-09
2098	1						2173	1.85248e-07	5.49923e-30	2.11382e-17	NA	3.25265e-12	1.88934e-39	NA	1.39143e-69	2.01628e-07
2101	1						1362	3.02864e-07	NA	NA	1.36741e-05	NA	NA	0.00490412	2.99138e-13	6.23485e-06
2105	1						2466	3.10595e-07	5.09113e-26	3.1803e-14	NA	1.08709e-10	1.37803e-34	NA	6.27987e-68	3.31169e-07
2106	1						835	4.74346e-07	3.78542e-51	1.63296e-31	NA	2.46499e-18	2.12514e-54	NA	7.45572e-49	1.03741e-08
2107	1						610	5.29876e-07	1.05959e-05	0.0034726	NA	NA	NA	NA	1.08992e-17	5.05992e-07
2111	1						1580	6.46507e-07	7.52007e-22	4.3035e-10	NA	1.29761e-07	3.20661e-25	NA	1.92278e-44	1.6062e-07
2117	1						1704	7.64533e-07	NA	NA	NA	NA	NA	NA	5.97513e-09	8.42505e-07
2118	1						1592	8.88379e-07	7.06571e-20	1.20404e-09	NA	5.53965e-07	4.9822e-22	NA	1.27386e-36	2.36288e-07
2122	1						1564	9.39632e-07	2.64701e-18	1.30454e-12	NA	1.64788e-06	6.4969e-16	NA	2.50236e-35	3.83288e-06
2124	1						1834	1.19593e-06	2.6255e-14	1.8992e-09	NA	0.000108524	2.63991e-12	NA	8.12567e-16	2.25535e-07
2126	1						701	1.25314e-06	6.92215e-27	8.50153e-14	NA	5.69931e-10	2.4363e-30	NA	5.66191e-39	1.54314e-07
2130	1						2567	1.34137e-06	0.0109059	5.71574e-05	0.000169376	0.00116761	0.000970844	NA	0.00609662	4.51039e-06
2131	1						2537	1.59532e-06	6.66075e-23	5.72373e-09	NA	3.00829e-06	1.07416e-21	NA	8.2192e-20	9.14361e-08
2132	1						1311	1.6725e-06	1.17623e-09	0.000156809	NA	0.00413475	6.34365e-10	NA	2.50684e-31	2.49385e-07
2135	1						1454	1.93934e-06	8.71687e-18	5.13752e-11	NA	4.3731e-06	5.86195e-17	NA	3.24781e-25	9.03015e-07
2136	1						2002	2.2881e-06	4.8893e-10	1.73695e-06	NA	4.37726e-05	1.0381e-16	NA	1.15867e-45	3.31029e-07
2141	1						2086	2.40934e-06	1.17711e-08	0.00253923	NA	NA	2.52338e-09	NA	1.09025e-15	5.07029e-06
2143	1						2916	2.49032e-06	1.03072e-20	3.94505e-08	NA	2.64265e-08	1.01052e-26	NA	3.39541e-75	4.70859e-06
2147	1						2352	2.67615e-06	0.00199219	NA	NA	NA	0.00843785	NA	7.69215e-13	4.10215e-06
2153	1						2911	3.09964e-06	9.8034e-17	5.97602e-12	NA	2.8367e-06	2.24208e-14	NA	2.71529e-33	1.48025e-05
2156	1						2287	3.23235e-06	NA	0.00034191	4.96031e-05	0.00168227	0.00358477	NA	0.000897956	1.68386e-06
2167	1						32	3.49074e-06	0.00220022	NA	NA	NA	0.00401375	NA	5.44572e-05	5.77382e-06
2176	1						1226	3.54713e-06	1.41442e-18	3.45246e-10	NA	2.98688e-06	1.93301e-19	NA	4.33037e-31	8.9662e-07
2177	1						565	3.64227e-06	0.00181888	0.000379824	NA	0.0074554	0.00582309	NA	4.28379e-07	4.80431e-08
2183	1						2148	4.12687e-06	6.06635e-12	2.09187e-09	NA	1.39238e-05	3.36386e-17	NA	6.39038e-23	3.71662e-07
2184	1						3032	4.38549e-06	NA	0.00406351	0.00146556	0.00782497	NA	NA	9.19322e-08	1.55122e-08
2187	1						1145	4.67458e-06	6.8762e-75	2.10915e-37	NA	1.17648e-28	2.08367e-87	NA	4.0137e-57	3.25159e-06
2188	1						250	4.67561e-06	3.32272e-26	1.51235e-16	NA	7.5299e-09	3.33068e-26	NA	1.24118e-18	1.36491e-06
2191	1						2406	6.12061e-06	NA	0.00138257	0.00145312	0.00433195	0.01113	NA	1.73464e-05	3.32288e-07
2192	1						2120	6.38619e-06	0.00419667	NA	NA	NA	0.000568242	NA	5.35848e-18	2.6917e-07
2193	1						494	6.67214e-06	1.13588e-05	8.22397e-05	NA	NA	2.67278e-07	NA	3.86898e-18	4.69078e-07
2196	1						2559	6.71774e-06	0.000354337	5.31674e-07	0.00043987	0.00017068	1.45139e-05	1.9953e-10	NA	0.00517249
2197	1						2414	7.44852e-06	1.27641e-16	6.37648e-11	NA	4.90916e-06	3.40638e-15	NA	5.27526e-29	1.86431e-05
2201	1						271	8.84241e-06	0.00351151	0.00107213	0.00303268	0.00310056	0.0110316	NA	0.000657453	5.05506e-06
2206	1						643	9.08007e-06	9.89104e-13	1.7522e-07	NA	0.000592575	6.00929e-13	NA	4.20382e-18	3.74979e-06
2215	1						138	9.34919e-06	0.00356528	0.00132781	NA	0.00499964	NA	NA	0.000384439	3.20838e-06
2216	1						3367	9.67056e-06	NA	0.000245511	NA	0.00701475	0.00290106	NA	0.0063286	2.76185e-05
2232	1						285	1.03277e-05	3.73368e-20	2.25703e-14	NA	1.62446e-06	2.26358e-18	NA	2.53871e-13	2.38289e-06
2236	1						264	1.04198e-05	1.56635e-21	4.26844e-15	NA	3.60802e-07	1.3001e-19	NA	1.55134e-11	2.98831e-06
2244	1						1927	1.15566e-05	0.00800819	7.79699e-05	8.67287e-06	0.000231068	0.000990509	NA	NA	0.000108871
2245	1						36	1.52253e-05	NA	0.00137647	1.79598e-05	0.00113073	0.00883892	NA	0.000187539	1.24864e-06
2256	1						1852	1.73636e-05	NA	0.000917114	0.00119957	0.00780482	0.00867054	NA	0.00242761	1.28887e-05
2261	1						2577	1.85337e-05	9.07934e-73	2.66128e-57	3.28494e-06	2.1098e-23	5.23003e-73	4.77202e-05	NA	1.44858e-07
2264	1						314	1.90763e-05	1.31501e-10	5.78744e-10	NA	0.000547906	4.52606e-07	NA	1.68878e-24	0.000123236
2272	1						2284	1.96083e-05	3.19083e-17	1.42215e-12	NA	4.20789e-07	8.36352e-21	NA	5.18311e-22	1.95752e-06
2274	1						2407	2.05703e-05	3.52356e-06	1.25877e-05	NA	NA	NA	NA	0.000176983	1.58103e-05
2276	1						2704	2.07746e-05	8.36448e-07	0.00211919	NA	NA	8.32205e-07	NA	2.75803e-29	1.14842e-05
2279	1						2182	2.15159e-05	NA	0.00502586	0.000354119	0.00295233	NA	NA	3.74514e-06	2.20803e-07
2281	1						3386	2.49292e-05	5.40034e-06	0.000138147	NA	NA	0.000381041	NA	9.83657e-21	4.37299e-05
2283	1						2960	2.5985e-05	4.00507e-08	1.86799e-06	NA	0.00568596	5.82013e-07	NA	2.4911e-10	5.06446e-06
2300	1						1925	2.71141e-05	8.36173e-19	9.46582e-13	NA	1.77971e-06	4.70452e-15	NA	1.03266e-23	0.000103864
2301	1						1736	3.00107e-05	NA	0.00598912	NA	NA	NA	NA	2.33364e-06	4.21638e-07
2310	1						1340	3.14008e-05	3.82815e-42	4.7302e-23	NA	6.34035e-15	4.41992e-47	0.000195302	6.58651e-77	0.000479034
2311	1						1843	3.23274e-05	7.08876e-11	0.000312558	NA	0.00123339	2.69212e-10	NA	4.27489e-20	2.62558e-05
2320	1						432	3.36213e-05	NA	NA	NA	NA	NA	NA	3.66419e-09	3.62753e-05
2322	1						1183	3.49154e-05	NA	0.000788511	NA	0.00522905	0.00502428	NA	1.4184e-07	1.34599e-07
2327	1						2028	3.69723e-05	NA	0.000923625	2.92345e-05	0.000954164	0.00579453	NA	0.00365571	1.80354e-05
2330	1						315	3.74745e-05	1.75429e-11	0.000343063	NA	7.6323e-05	5.25116e-15	NA	5.22202e-53	3.70062e-05
2331	1						1572	4.03732e-05	1.4708e-20	1.34721e-08	NA	1.03552e-10	1.36335e-42	NA	2.16019e-73	8.61647e-06
2335	1						552	4.47269e-05	NA	NA	NA	NA	NA	NA	1.54935e-07	4.01813e-07
2336	1						2207	4.48974e-05	NA	0.000908308	0.000147412	0.00477665	0.00712662	NA	NA	0.000111124
2342	1						598	4.92237e-05	5.49352e-05	0.000121857	NA	NA	9.91312e-05	NA	7.82039e-19	2.51627e-05
2343	1						1703	5.56036e-05	0.00819938	0.00404311	NA	0.0076928	NA	NA	0.000381331	1.07065e-05
2350	1						2502	5.88997e-05	NA	0.00874071	NA	0.0109174	NA	NA	2.71494e-06	7.34503e-07
2365	1						2392	6.10281e-05	3.41453e-07	1.47072e-06	NA	NA	0.000838622	NA	1.81238e-06	5.18029e-05
2366	1						1453	6.21701e-05	0.00282868	0.000868178	0.000742988	0.00196651	0.0074012	NA	NA	0.000418763
2368	1						1085	6.22018e-05	1.6539e-08	3.10287e-09	NA	0.000853211	5.07009e-10	NA	6.81206e-08	5.71583e-06
2369	1						195	6.36109e-05	0.00509726	0.0025492	NA	0.00595598	NA	NA	0.000501379	1.13158e-05
2371	1						1872	6.44258e-05	NA	0.00116165	NA	0.0116635	0.00747294	NA	0.00578189	8.25701e-05
2377	1						1156	6.89631e-05	NA	0.000738658	0.000372684	0.00125467	0.0050949	NA	0.0121933	7.55744e-05
2380	1						2873	7.09465e-05	NA	0.000860239	0.000399195	0.00148178	0.00567439	NA	0.0125993	7.5545e-05
2381	1						2569	7.51883e-05	5.13293e-08	0.00238653	NA	0.0106272	9.0927e-08	NA	1.46432e-15	1.50404e-05
2390	1						2525	7.60606e-05	NA	NA	NA	NA	NA	NA	1.60231e-27	1.01231e-05
2391	1						3151	7.81089e-05	NA	0.000769668	0.00361499	0.00659494	0.00589981	NA	NA	0.000212045
2395	1						204	8.36789e-05	NA	0.00329275	0.00311211	NA	NA	NA	0.00115013	2.58379e-05
2400	1						1589	8.6385e-05	0.00085947	0.00113557	NA	NA	6.41617e-05	NA	1.83218e-13	9.73018e-06
2410	1						3102	8.64406e-05	0.00466178	NA	NA	NA	0.00971359	NA	0.000183103	0.000285081
2412	1						484	8.90972e-05	NA	0.00329205	0.000194532	0.00408721	NA	NA	0.00115745	1.95066e-05
2413	1						2326	9.33157e-05	NA	0.000272824	0.000359846	0.00131474	0.00227445	0.00657053	NA	0.000709885
2424	1						2213	9.87484e-05	3.5823e-22	1.40209e-13	NA	3.44383e-09	9.44303e-28	NA	1.65183e-38	0.000127487
2432	1						2133	0.000102422	0.0096386	0.00319614	NA	0.00177622	NA	NA	0.00026412	1.00044e-05
2437	1						3014	0.000103338	9.54204e-11	6.90311e-06	NA	0.000456151	5.86151e-10	NA	3.13699e-21	0.000102945
2445	1						3422	0.00010479	0.00496696	0.00304634	NA	NA	NA	NA	0.0045776	8.53325e-05
2447	1						3229	0.000106937	NA	NA	NA	NA	NA	0.00280966	2.12863e-08	1.72951e-07
2448	1						1956	0.000112923	5.65671e-44	7.62027e-32	0.00148544	3.17522e-29	3.09739e-50	NA	1.23558e-59	1.51243e-05
2454	1						1909	0.000129056	8.15672e-13	4.89901e-11	NA	7.99611e-08	4.89549e-18	NA	4.42214e-53	0.00041842
2457	1						3147	0.000134833	NA	NA	NA	NA	NA	NA	4.66647e-08	1.75311e-07
2458	1						1990	0.000140334	0.00742073	0.00244526	0.00369919	NA	NA	NA	NA	0.000550801
2462	1						2677	0.000156144	1.90894e-11	7.2651e-10	NA	2.05012e-05	6.17175e-17	NA	1.09115e-16	2.24448e-05
2469	1						501	0.000162934	3.78441e-26	1.38179e-17	NA	6.51032e-09	3.1807e-28	NA	0.0136882	4.4481e-06
2470	1						2543	0.000163145	3.78569e-21	1.53581e-11	NA	6.11115e-08	5.11111e-24	NA	6.35867e-32	0.00016929
2473	1						581	0.000175632	5.22981e-33	2.8966e-20	NA	4.37081e-12	6.05551e-27	NA	2.91542e-22	2.88748e-05
2481	1						660	0.000177001	NA	0.000350575	0.00197489	0.00756688	0.00353375	0.00066914	NA	0.00344888
2493	1						3376	0.000185468	NA	0.00301825	NA	NA	NA	NA	0.00483849	0.000162256
2500	1						510	0.000197903	5.30112e-09	3.88174e-09	NA	0.000233082	1.17564e-11	NA	9.7603e-09	3.01189e-05
2508	1						1873	0.000198227	4.3714e-11	1.65714e-06	NA	0.000354209	5.43504e-11	NA	3.59573e-15	8.47915e-05
2517	1						2781	0.000199385	1.03471e-13	1.95038e-05	NA	1.15817e-07	9.11918e-30	NA	7.41744e-65	7.2803e-05
2518	1						350	0.000207348	0.00370568	2.42081e-05	2.12927e-07	0.000160142	0.000320737	5.56294e-11	NA	NA
2522	1						531	0.000215664	NA	0.000558973	NA	0.00855913	0.00440839	0.00468432	NA	0.0021227
2527	1						1165	0.000220704	NA	NA	0.000756723	0.00789946	NA	NA	6.78049e-06	2.05134e-06
2536	1						1874	0.000221874	0.00482856	0.000573874	4.46384e-05	9.93953e-05	0.00476885	NA	NA	0.00136311
2544	1						1933	0.000222476	NA	0.000327391	1.77999e-12	8.38424e-05	0.00194091	0.00424233	NA	0.00150205
2547	1						237	0.00022701	1.7844e-10	7.11473e-08	NA	0.000130617	2.31003e-11	NA	3.28879e-22	0.000229966
2550	1						1549	0.000241631	0.000225973	0.0065828	NA	NA	2.19219e-06	NA	5.38091e-15	3.26561e-05
2552	1						72	0.000274752	NA	0.00117794	NA	NA	0.00704801	NA	NA	0.00126625
2554	1						556	0.000285158	NA	0.00237144	9.10275e-08	0.000883538	0.00928508	NA	NA	0.000234433
2555	1						3345	0.000296031	3.44545e-06	5.56398e-06	NA	0.00160082	6.33506e-08	NA	4.4845e-16	0.00017624
2562	1						558	0.000348281	NA	0.00182033	3.06926e-07	0.000636784	0.00778664	NA	NA	0.000348626
2564	1						2190	0.00035062	NA	NA	NA	NA	NA	NA	1.00877e-21	0.000215778
2566	1						3210	0.000364983	2.28147e-05	3.73411e-06	NA	0.0034632	3.04471e-06	NA	2.15105e-19	0.000443313
2582	1						2465	0.000368965	NA	0.00355259	0.000221099	0.00702839	NA	NA	NA	0.000524754
2615	1						2735	0.000371613	NA	NA	NA	NA	NA	NA	3.32542e-07	4.17665e-06
2621	1						2314	0.000388323	0.000146692	0.0003096	NA	2.4563e-05	1.2406e-06	NA	NA	0.000641593
2624	1						2137	0.000403306	NA	0.00857804	NA	NA	NA	NA	0.000602564	6.48591e-05
2626	1						1427	0.000422476	3.90349e-17	5.4625e-08	NA	4.3558e-08	2.58315e-27	NA	2.35521e-58	0.000466333
2629	1						59	0.000434821	NA	0.00766776	NA	NA	NA	NA	0.00191109	0.000187034
2641	1						2052	0.000465597	NA	0.00381607	0.00250217	0.00146459	NA	NA	0.0164803	0.000426001
2642	1						1923	0.000506826	2.04223e-30	1.36451e-22	NA	4.81033e-11	5.37094e-32	NA	3.83023e-09	0.00026918
2650	1						86	0.00052638	0.00155793	0.000191572	6.7398e-07	0.00022494	0.00245935	4.88495e-08	NA	NA
2656	1						1751	0.000537414	NA	NA	NA	NA	NA	0.00102429	6.18793e-09	3.59483e-07
2662	1						3381	0.000560442	0.00114436	0.000433323	NA	NA	0.00363275	9.0078e-06	NA	NA
2666	1						1389	0.000575576	7.68297e-11	1.8042e-07	NA	0.000310074	3.83672e-10	NA	2.66466e-13	0.000517963
2673	1						2044	0.000594342	0.00306922	0.000812001	0.000149554	0.000427767	0.00610488	0.0011567	NA	0.00715928
2679	1						796	0.000596397	NA	NA	NA	NA	NA	NA	0.0158492	0.0056387
2680	1						2800	0.000603918	NA	0.00114545	0.000176944	0.00256989	0.00546259	NA	NA	0.00335516
2681	1						1086	0.00062688	NA	NA	NA	NA	NA	NA	NA	5.6133e-05
2686	1						1196	0.000663855	1.98598e-17	1.8694e-12	NA	4.15805e-09	2.00544e-25	0.006442	8.87066e-49	0.0023593
2688	1						1616	0.000678088	0.00106704	NA	NA	NA	0.000609168	NA	9.94085e-18	0.000304096
2690	1						3100	0.000687888	NA	NA	NA	NA	NA	NA	0.00219871	0.0046878
2691	1						157	0.000715923	0.00119041	0.00837872	NA	NA	4.1922e-05	NA	3.21009e-10	0.00010022
2701	1						752	0.000731832	8.47119e-07	3.71637e-07	NA	0.00213718	5.46232e-09	NA	1.85314e-08	0.000117175
2702	1						2032	0.000742506	0.00672439	0.000830355	1.96506e-08	0.000311986	0.00625155	0.00044074	NA	0.0101021
2703	1						2179	0.000759926	NA	0.000940509	5.18698e-05	0.00119537	0.00451475	0.00477286	NA	0.00564438
2706	1						2275	0.000836026	4.01797e-08	2.62341e-06	NA	0.00224567	3.71418e-07	NA	5.80267e-25	0.00292625
2719	1						926	0.000899987	NA	0.0105384	0.000961176	NA	NA	NA	NA	0.000791537
2729	1						1988	0.000911699	0.0101764	NA	NA	NA	0.00114872	NA	9.59337e-12	0.0001872
2736	1						1906	0.000918127	0.000104629	0.00232134	NA	NA	0.000125085	NA	5.86888e-06	0.00643562
2738	1						1658	0.000925792	NA	0.00290671	3.85938e-06	0.00127758	NA	NA	NA	0.00448881
2739	1						1945	0.000971514	NA	NA	NA	NA	NA	NA	0.00196076	0.000237801
2742	1						1740	0.000973164	NA	0.00780523	0.000680425	0.00988657	NA	NA	NA	0.000646436
2743	1						58	0.000985413	NA	0.00765006	1.43649e-06	0.0023596	NA	NA	0.016357	0.000511538
2745	1						2908	0.000987105	NA	NA	1.54867e-05	0.00495927	NA	NA	0.0049101	0.00024173
2746	1						2294	0.00100105	NA	NA	NA	NA	NA	NA	0.000155374	6.56278e-05
2751	1						1677	0.00101238	NA	0.00429362	6.17592e-06	0.00855926	NA	NA	NA	0.00272365
2755	1						2295	0.00103798	NA	0.0102275	3.44955e-06	0.00419806	NA	NA	0.0118202	0.000436808
2762	1						1266	0.00111273	1.01513e-05	0.000467682	NA	NA	9.6329e-05	NA	2.31555e-06	0.000453166
2765	1						182	0.00111496	NA	0.00887238	1.5195e-06	0.00280638	NA	NA	0.0170107	0.000564932
2768	1						2840	0.00112842	1.16203e-06	0.0001561	NA	NA	7.64322e-06	NA	4.01291e-08	0.000551041
2769	1						1721	0.00113093	NA	0.00608606	0.000566705	NA	NA	NA	NA	0.00295432
2793	1						373	0.00120118	NA	0.00202043	NA	0.0097244	0.0100907	NA	NA	0.00646913
2802	1						2796	0.0012389	NA	0.00207197	NA	0.0098465	0.00980584	NA	NA	0.00670198
2803	1						2832	0.00131094	0.00628502	0.00277442	0.000148055	0.000840964	NA	NA	NA	0.0065956
2813	1						3292	0.00134054	NA	0.00333983	0.000116847	NA	NA	NA	NA	0.00724031
2814	1						246	0.00134317	NA	NA	NA	NA	NA	NA	4.79591e-05	5.11181e-05
2821	1						1783	0.0013953	NA	0.00163489	5.10098e-07	0.00110648	0.00668255	NA	NA	0.00885907
2823	1						1124	0.00142975	8.57232e-26	3.18945e-19	NA	1.28664e-09	5.63664e-27	NA	1.29685e-07	0.000773634
2825	1						39	0.0014333	NA	0.0108793	3.29861e-06	0.00298303	NA	NA	0.0118985	0.000517533
2827	1						1022	0.00143532	NA	0.00240622	4.19449e-06	0.000234104	0.0111117	NA	NA	0.00553817
2828	1						3144	0.0015502	NA	0.0106777	9.45146e-05	NA	NA	NA	NA	0.00193356
2830	1						1098	0.00158353	0.00593358	NA	NA	NA	0.00763986	NA	2.01724e-17	0.00153693
2837	1						3058	0.00161755	0.00110395	NA	NA	NA	0.000255667	NA	2.50302e-31	0.00281197
2838	1						2990	0.00165251	NA	NA	NA	NA	NA	NA	0.0130947	0.00124006
2853	1						272	0.00175787	0.000719883	0.000327409	NA	NA	4.47192e-05	NA	3.37495e-07	0.000372195
2859	1						784	0.0017634	5.96206e-21	4.59463e-17	NA	9.75379e-10	1.4303e-25	NA	1.92905e-10	0.000132604
2864	1						1082	0.00183218	NA	0.00382659	NA	NA	NA	NA	4.77776e-06	0.000161773
2872	1						2383	0.00193269	NA	NA	NA	NA	NA	NA	4.96346e-06	2.31146e-05
2877	1						332	0.00213819	NA	0.00330639	1.28862e-07	0.00123299	NA	NA	NA	0.012364
2879	1						2546	0.00234254	NA	NA	NA	NA	6.53546e-05	NA	8.48886e-26	0.00070157
2883	1						2374	0.00234303	NA	NA	NA	NA	NA	NA	0.00431587	0.00054421
2891	1						856	0.0025154	NA	0.00910433	2.9106e-05	0.00344345	NA	NA	NA	0.00594475
2894	1						51	0.00262946	NA	0.00245209	0.000894352	0.00932872	0.0110666	0.00129575	NA	NA
2895	1						104	0.00283065	NA	NA	0.000118051	0.00671957	NA	NA	0.00474436	0.000439977
2896	1						3384	0.00284253	NA	0.00677547	1.82311e-05	NA	NA	NA	NA	0.00972642
2900	1						737	0.00287351	0.000598855	NA	NA	NA	0.00488041	NA	4.99411e-05	0.000995605
2903	1						1779	0.00288209	NA	NA	NA	NA	NA	0.000881827	3.16015e-18	0.013204
2914	1						3458	0.00288452	NA	NA	NA	NA	NA	NA	0.00211943	0.000730155
2915	1						1093	0.00292385	NA	NA	NA	NA	NA	NA	0.000707743	0.000319894
2918	1						127	0.00295708	NA	NA	0.00028436	0.00796695	NA	NA	NA	0.0044224
2930	1						2588	0.00296256	NA	0.00827544	0.000107851	NA	NA	NA	NA	0.00850984
2932	1						413	0.0030609	NA	0.00817205	0.000932984	NA	NA	NA	NA	0.00849589
2935	1						150	0.00318237	NA	NA	NA	NA	NA	NA	0.00449423	0.00096516
2940	1						1013	0.00326481	NA	0.00447545	7.36795e-07	0.00161987	NA	NA	NA	NA
2947	1						3315	0.00343181	NA	0.00692943	3.13794e-05	0.00518484	NA	NA	NA	0.0133537
2954	1						3121	0.00345455	NA	NA	NA	NA	NA	NA	1.97285e-17	0.00178433
2956	1						2857	0.00351382	NA	NA	NA	NA	NA	NA	0.00125936	0.000318169
2957	1						654	0.00359417	NA	NA	NA	NA	NA	0.00188325	1.0248e-06	1.89268e-05
2962	1						1629	0.00363041	0.0037693	NA	NA	NA	NA	NA	NA	0.00129883
2970	1						1749	0.00376681	1.02786e-21	5.61845e-16	NA	4.59765e-13	2.45117e-24	NA	3.88031e-27	0.000523365
2974	1						3027	0.00380503	NA	NA	NA	NA	NA	NA	NA	0.00588558
2978	1						2553	0.00382079	NA	NA	NA	NA	NA	NA	0.000224644	0.000609071
2979	1						1121	0.00384186	0.00898168	0.000783034	NA	NA	0.00408234	1.34686e-06	NA	NA
2981	1						1964	0.00402503	NA	0.00513069	0.000120453	0.00329278	NA	0.00477833	NA	NA
2982	1						318	0.00409997	NA	NA	NA	NA	NA	NA	NA	0.00613036
2986	1						3098	0.00411227	NA	0.00495727	NA	NA	NA	0.00537064	NA	NA
2989	1						1115	0.0041643	NA	NA	NA	NA	NA	NA	NA	NA
2991	1						819	0.00419194	2.73794e-23	7.96092e-10	NA	1.64053e-09	2.83516e-32	NA	1.62347e-50	0.00724944
2993	1						2134	0.00438525	NA	NA	NA	NA	NA	NA	0.00561673	0.00103686
2995	1						1649	0.00460022	NA	NA	1.44668e-05	0.00678025	NA	NA	0.0186338	0.00169244
2996	1						3047	0.0046413	1.28071e-06	1.92674e-05	NA	NA	2.29907e-05	NA	0.00130052	0.00264121
2998	1						2572	0.0047987	NA	NA	2.42831e-05	0.00765635	NA	NA	0.0185477	0.00164468
3002	1						1966	0.00482073	NA	NA	NA	NA	0.00212819	NA	0.000307097	0.00253736
3023	1						1375	0.00504707	NA	0.00126638	NA	NA	0.00669103	6.80967e-07	NA	NA
3026	1						1919	0.00520676	NA	NA	NA	NA	NA	NA	NA	0.00967379
3029	1						276	0.00522445	NA	NA	2.77126e-05	NA	NA	NA	NA	0.00692479
3038	1						485	0.00534388	9.02128e-13	4.95668e-08	NA	0.000147572	3.10676e-14	NA	NA	0.00044859
3041	1						2443	0.00552411	NA	NA	NA	0.0115467	NA	NA	NA	0.00350327
3042	1						2416	0.00573516	NA	NA	NA	NA	NA	NA	NA	0.00479303
3055	1						1718	0.00581372	NA	NA	NA	NA	NA	NA	NA	0.0133412
3057	1						2920	0.00581882	NA	NA	0.000153157	NA	NA	NA	NA	0.0133692
3060	1						3430	0.00587404	NA	NA	NA	NA	NA	NA	0.000281818	0.00636835
3062	1						509	0.00603059	9.35333e-05	NA	NA	NA	1.59687e-05	NA	0.0124812	0.000420884
3068	1						1158	0.00622632	NA	NA	0.00152968	NA	NA	NA	NA	NA
3085	1						1352	0.00631882	NA	NA	NA	NA	NA	NA	0.00534449	0.00170644
3090	1						1875	0.00645608	NA	NA	8.60106e-05	NA	NA	NA	NA	0.00801213
3099	1						3183	0.00659282	3.79169e-12	3.04175e-07	NA	9.18446e-05	9.41341e-14	NA	1.88425e-13	0.0042807
3108	1						1555	0.00667099	NA	NA	NA	NA	NA	NA	2.43559e-08	0.00573261
3115	1						1228	0.00669252	NA	NA	9.65224e-05	0.00192996	NA	NA	NA	0.00904892
3117	1						3031	0.0067693	1.27118e-07	2.4637e-06	NA	0.00121176	1.80232e-06	NA	2.38652e-16	NA
3119	1						628	0.00691006	NA	NA	0.000230366	NA	NA	NA	NA	NA
3120	1						3070	0.00698029	6.54003e-08	2.02856e-06	NA	0.00396985	9.02194e-07	NA	0.00186861	0.00420976
3122	1						2724	0.00701781	1.34246e-05	0.000551284	NA	NA	4.33409e-05	NA	7.55861e-06	0.00432289
3123	1						3215	0.00729977	NA	0.00573022	7.49074e-08	0.00399779	NA	0.00538653	NA	NA
3131	1						1014	0.00743407	NA	NA	NA	NA	NA	NA	6.59114e-13	0.00383929
3132	1						2671	0.00754473	NA	0.0114144	9.65151e-06	0.00238552	NA	NA	NA	NA
3133	1						2933	0.00781447	1.50891e-20	1.87257e-15	NA	1.01015e-11	3.17197e-21	NA	1.69722e-23	0.000590787
3134	1						228	0.00785586	0.00503708	NA	NA	NA	NA	NA	2.54328e-05	0.00312441
3137	1						3129	0.00791575	NA	NA	NA	NA	NA	NA	NA	NA
3142	1						1280	0.00792007	NA	NA	0.00147045	NA	NA	NA	NA	0.00472995
3143	1						603	0.00813856	NA	NA	NA	NA	NA	NA	5.89557e-05	0.000296523
3156	1						2387	0.00843276	4.03874e-06	0.000581919	NA	0.0101366	4.081e-06	NA	8.78093e-08	0.005871
3160	1						3378	0.00848753	1.02128e-06	0.000402818	NA	0.00545975	1.6323e-07	NA	1.61518e-08	0.00444239
3165	1						1437	0.00851454	NA	0.0073066	NA	NA	NA	0.00502915	NA	NA
3171	1						704	0.00851986	1.17336e-06	3.37924e-05	NA	0.00609678	1.73094e-06	NA	1.78748e-07	0.00689597
3172	1						1813	0.00852922	1.22185e-10	1.07664e-08	NA	1.58149e-05	2.7153e-17	NA	1.78515e-10	0.00497729
3174	1						2906	0.00855865	NA	NA	NA	NA	NA	NA	0.000297001	0.000592965
3177	1						342	0.00858542	0.000167614	0.000814797	NA	NA	8.3023e-06	NA	6.2818e-13	0.00954503
3182	1						2603	0.00867935	0.00113258	NA	NA	NA	0.0013845	NA	2.40885e-19	NA
3189	1						1654	0.00868256	NA	NA	NA	NA	NA	NA	NA	0.00840222
3199	1						2924	0.00877463	NA	NA	NA	NA	NA	NA	NA	0.00932165
3200	1						772	0.00884834	NA	NA	NA	NA	NA	NA	0.00274832	0.00130045
3206	1						892	0.00901936	NA	NA	0.000135191	NA	NA	NA	NA	NA
3209	1						2622	0.00908575	1.23365e-09	1.83756e-05	NA	0.0107492	8.09643e-07	NA	0.00793178	0.00945624
3213	1						2049	0.0091512	NA	NA	NA	NA	NA	NA	0.00664408	0.00187021
3222	1						2759	0.00955839	NA	NA	NA	NA	NA	NA	NA	NA
3224	1						1122	0.0095833	3.38571e-13	1.03614e-11	NA	1.52052e-07	2.37158e-19	NA	1.0378e-12	0.00187217
3225	1						1957	0.00964325	NA	NA	NA	NA	NA	NA	NA	NA
3228	1						2594	0.00984	NA	NA	NA	NA	NA	NA	0.016604	0.00469052
3232	1						2860	0.0103016	NA	NA	NA	NA	NA	NA	0.000667647	0.00130867
3238	1						1373	0.0103665	NA	NA	NA	NA	NA	NA	0.00262054	0.00134401
3243	1						983	0.0105292	NA	NA	4.77155e-05	0.00962459	NA	NA	NA	NA
3254	1						670	0.0107008	2.17554e-06	9.85747e-10	NA	0.00694328	2.46476e-05	NA	0.00451775	NA
3260	1						57	0.0107924	NA	NA	NA	NA	NA	2.51721e-06	6.63719e-11	1.86387e-06
3261	1						977	0.010897	NA	NA	NA	NA	NA	NA	NA	0.00187425
3266	1						2015	0.0109797	NA	0.00825631	NA	NA	NA	NA	NA	NA
3267	1						1983	0.0110177	NA	0.00820218	3.09072e-07	0.0017198	NA	0.00516441	NA	NA
3270	1						3197	NA	8.17055e-42	7.45163e-36	2.61708e-05	2.35086e-15	6.56168e-43	NA	NA	0.00836183
3271	1						2325	NA	2.63783e-27	1.09375e-23	0.000424276	6.52564e-10	7.43812e-28	0.00373161	0.000920542	0.00303785
3278	1						505	NA	9.81256e-21	1.65854e-16	NA	4.47944e-11	8.44115e-34	NA	9.21959e-21	0.0114765
3280	1						50	NA	1.006e-19	3.2807e-16	NA	2.53183e-09	7.61646e-22	0.00117963	0.000154104	NA
3308	1						1029	NA	3.98798e-19	5.29544e-16	NA	7.6521e-08	1.90401e-20	NA	NA	NA
3312	1						3067	NA	1.48546e-17	2.66877e-11	NA	8.67771e-10	2.08144e-29	0.00151603	7.27769e-52	NA
3316	1						2425	NA	1.94219e-14	4.61473e-07	NA	3.63664e-05	3.08358e-13	NA	5.90405e-07	NA
3319	1						331	NA	7.02849e-14	1.34394e-09	NA	6.19033e-09	3.40289e-13	NA	9.64118e-21	0.0060331
3324	1						148	NA	1.49036e-12	2.57137e-09	NA	9.61336e-05	1.59953e-09	NA	1.35258e-17	NA
3326	1						1231	NA	6.57295e-12	2.13255e-17	1.06014e-05	0.000123052	1.65348e-09	1.59327e-05	4.14663e-51	NA
3331	1						2835	NA	2.16358e-11	3.32413e-09	NA	1.18099e-05	1.50123e-08	NA	NA	NA
3335	1						1447	NA	9.58084e-11	5.64544e-07	NA	6.71547e-05	8.93213e-12	NA	1.18609e-09	0.0103335
3336	1						3435	NA	2.52408e-10	6.70796e-05	NA	0.00127612	2.05117e-09	NA	1.04151e-06	NA
3339	1						352	NA	2.67476e-10	1.66435e-08	NA	0.00280351	4.30431e-06	NA	NA	NA
3341	1						557	NA	2.84795e-10	1.87027e-07	NA	2.45471e-05	6.75307e-14	NA	5.91863e-05	NA
3342	1						2178	NA	5.53891e-10	1.04846e-05	NA	4.16195e-06	4.80781e-14	0.00181922	7.37576e-27	NA
3347	1						1920	NA	5.73157e-10	5.94942e-09	NA	0.0032933	1.32289e-05	NA	NA	NA
3353	1						2347	NA	2.22637e-09	4.23817e-06	NA	6.49772e-06	3.58044e-19	NA	5.47284e-19	NA
3354	1						2234	NA	2.37449e-09	8.45395e-08	NA	5.01736e-05	3.57362e-12	NA	NA	NA
3355	1						19	NA	5.91143e-09	2.2535e-08	NA	0.00678609	9.10299e-05	NA	NA	NA
3356	1						1954	NA	5.92899e-09	7.90196e-05	NA	0.000524104	7.19776e-09	NA	2.30464e-25	NA
3357	1						612	NA	2.99369e-08	4.48998e-05	NA	0.00102686	3.02995e-09	NA	6.65529e-08	NA
3359	1						3084	NA	1.03502e-07	5.57715e-05	NA	3.73751e-05	2.69387e-10	NA	7.07068e-19	NA
3362	1						1007	NA	1.09046e-07	8.09806e-07	NA	3.29749e-05	4.9304e-12	NA	2.27718e-10	NA
3372	1						1683	NA	2.30344e-07	4.3185e-05	NA	0.000160114	1.03396e-06	NA	5.18242e-08	NA
3390	1						2886	NA	2.48989e-07	4.51159e-07	NA	0.00459788	2.30256e-08	0.00649784	NA	NA
3394	1						891	NA	6.18725e-07	2.98189e-05	NA	NA	0.000224046	NA	NA	NA
3396	1						2042	NA	6.28344e-07	2.64068e-07	NA	2.51338e-05	1.05265e-05	NA	7.10438e-16	NA
3398	1						1894	NA	1.02831e-06	0.00694761	NA	0.00080955	5.40232e-10	NA	1.55671e-16	NA
3402	1						2596	NA	1.23418e-06	NA	NA	0.00715098	1.62946e-09	NA	1.83397e-07	0.0024024
3403	1						1282	NA	1.35875e-06	0.000152752	NA	0.000775084	3.49355e-09	NA	3.46789e-11	NA
3417	1						2606	NA	1.49847e-06	0.000141858	NA	0.00134316	9.09362e-08	NA	NA	NA
3418	1						1297	NA	1.64707e-06	0.000858926	NA	0.00418521	7.55841e-08	NA	1.25302e-05	0.0129732
3420	1						1883	NA	1.66313e-06	9.05127e-08	NA	0.00245758	1.75758e-08	NA	0.0063363	0.00369067
3427	1						588	NA	1.94624e-06	4.65618e-06	NA	0.0025724	1.30532e-06	NA	2.25445e-08	NA
3431	1						1763	NA	2.02246e-06	0.000103708	NA	NA	6.38043e-06	NA	0.000273429	0.0100795
3433	1						2125	NA	2.4698e-06	8.3301e-08	NA	0.000124103	1.64686e-08	NA	3.73306e-12	NA
3438	1						803	NA	2.91222e-06	8.66035e-09	NA	0.000200687	1.78237e-07	NA	NA	NA
3439	1						2394	NA	5.09248e-06	0.00362635	NA	0.00456539	9.92243e-08	NA	1.50761e-08	NA
3440	1						922	NA	5.51481e-06	7.8264e-05	NA	0.00542225	2.77613e-05	NA	2.22289e-15	NA
3442	1						691	NA	5.96494e-06	2.06376e-06	NA	0.0055273	0.000724691	NA	3.62653e-10	NA
3443	1						2080	NA	1.16254e-05	0.000140691	NA	0.000396313	2.39357e-11	NA	2.13508e-11	NA
3451	1						1261	NA	1.94928e-05	0.00211919	NA	NA	7.31606e-05	NA	0.0021048	NA
3456	1						1030	NA	2.42139e-05	0.000137832	NA	NA	0.000841439	NA	NA	0.00599528
3457	1						363	NA	2.94338e-05	7.21889e-05	NA	0.00203921	2.85106e-07	NA	NA	NA
3465	1						694	NA	3.32715e-05	0.0112023	NA	NA	0.000764508	NA	0.000267034	NA
							357	NA	3.71819e-05	7.92084e-05	NA	0.00155465	6.67114e-09	NA	1.89335e-08	NA
							2157	NA	4.81175e-05	0.000844095	NA	NA	2.47045e-05	NA	3.6018e-05	NA
							836	NA	4.97247e-05	0.00346917	NA	NA	7.31283e-06	NA	8.60301e-13	NA
							1727	NA	5.12464e-05	1.5338e-05	NA	0.00547836	7.61583e-05	0.000252079	NA	NA
							481	NA	5.66204e-05	0.00138601	NA	0.00716764	9.81602e-06	NA	3.1064e-11	0.00518976
							533	NA	6.42734e-05	0.00396122	NA	NA	4.54327e-05	NA	4.63108e-07	NA
							295	NA	6.82501e-05	7.64445e-05	NA	NA	0.000855626	NA	NA	NA
							1961	NA	7.59814e-05	NA	NA	NA	0.00150831	NA	NA	0.00289188
							2514	NA	8.02246e-05	1.45788e-06	NA	0.00549111	0.000201457	NA	1.15145e-08	NA
							1601	NA	8.17373e-05	6.23485e-05	NA	NA	NA	NA	NA	NA
							2744	NA	0.000137561	0.00156647	NA	NA	1.2113e-06	NA	0.000121091	NA
							2870	NA	0.000138695	0.00228679	NA	NA	0.000137669	NA	0.00231384	NA
							1562	NA	0.000144191	0.00797065	NA	NA	6.3404e-05	NA	1.10637e-11	NA
							832	NA	0.000153167	1.56675e-05	NA	NA	5.21918e-06	NA	0.00622602	0.00759845
							1087	NA	0.00019069	0.0114461	NA	NA	0.00105969	NA	0.00215763	NA
							1142	NA	0.000236137	NA	NA	NA	1.59542e-05	NA	7.34759e-06	NA
							512	NA	0.000244402	NA	NA	0.0018264	1.77386e-11	NA	NA	NA
							1302	NA	0.000248088	NA	NA	NA	0.00030286	NA	1.73701e-21	NA
							75	NA	0.000275566	NA	NA	NA	3.52786e-05	NA	2.46132e-11	NA
							2669	NA	0.000281348	0.000336192	NA	NA	4.14551e-05	NA	0.000382993	NA
							82	NA	0.000295789	1.56322e-05	NA	0.00145253	3.52973e-06	NA	NA	NA
							2635	NA	0.000334748	NA	NA	NA	0.0035696	NA	5.18802e-05	NA
							3333	NA	0.000371677	0.00219142	NA	NA	0.00114813	NA	NA	NA
							2580	NA	0.000383192	0.00221136	NA	NA	0.00116787	NA	NA	NA
							2421	NA	0.000384296	0.00166199	NA	0.004544	2.74911e-08	NA	2.02144e-06	NA
							1420	NA	0.000419971	NA	NA	NA	1.67293e-05	NA	0.0161331	NA
							639	NA	0.00042709	0.000208178	NA	NA	0.00408293	NA	NA	NA
							2619	NA	0.000456459	0.00548183	NA	NA	0.000670097	NA	0.0175174	NA
							1199	NA	0.000557066	NA	NA	NA	0.000365832	NA	1.3712e-06	NA
							1709	NA	0.000687286	0.000352751	0.00383804	0.0003589	2.86714e-05	NA	NA	NA
							2625	NA	0.000815314	0.00559899	NA	NA	0.0011798	NA	0.0144036	NA
							2630	NA	0.000830827	0.000649166	0.00241762	0.00152082	0.00374712	3.10371e-15	0.000903287	NA
							1125	NA	0.000945436	NA	NA	NA	0.000532684	NA	NA	NA
							1544	NA	0.00103619	0.000164933	NA	NA	0.00839506	NA	0.000102971	NA
							2420	NA	0.00117444	NA	NA	NA	NA	NA	2.50629e-08	NA
							2795	NA	0.00122427	0.0115632	NA	NA	0.00193918	NA	0.00159606	NA
							1795	NA	0.00137035	NA	NA	NA	0.00236267	NA	NA	NA
							1369	NA	0.00137994	0.00859098	NA	NA	0.00173092	NA	NA	NA
							2516	NA	0.00138405	0.000166468	NA	NA	2.69287e-05	NA	NA	NA
							2103	NA	0.00160647	0.00331892	NA	0.0116894	0.00012355	NA	5.15569e-05	NA
							94	NA	0.00167481	NA	NA	NA	NA	NA	NA	NA
							472	NA	0.00172203	NA	NA	NA	4.68481e-05	NA	NA	NA
							128	NA	0.00175668	NA	NA	NA	0.000244925	NA	4.48076e-06	NA
							954	NA	0.00176045	0.00731333	NA	NA	0.000547481	NA	0.0101235	NA
							2865	NA	0.00183154	0.00469723	NA	NA	0.00596797	NA	NA	NA
							2535	NA	0.00204961	0.00701074	NA	NA	0.00165428	NA	NA	NA
							1409	NA	0.00212286	NA	NA	NA	NA	NA	NA	NA
							1760	NA	0.00216197	NA	NA	NA	0.000156866	NA	3.11371e-05	NA
							2138	NA	0.00239999	NA	NA	NA	9.89454e-08	NA	4.29462e-20	0.00790857
							3082	NA	0.00242689	NA	NA	NA	0.00288434	NA	6.50451e-12	NA
							3454	NA	0.00287116	0.00991704	NA	NA	0.00987403	NA	NA	NA
							3425	NA	0.00292296	0.00936664	NA	NA	0.00912224	NA	NA	NA
							1404	NA	0.00295022	0.00153504	NA	0.00599561	2.01107e-05	NA	2.18525e-05	0.0105344
							2340	NA	0.00314432	NA	NA	NA	0.00148518	NA	NA	0.0114146
							914	NA	0.00323907	NA	NA	NA	0.00063373	NA	0.00188029	0.00488748
							881	NA	0.00335311	0.00419005	NA	0.00551814	0.000533553	NA	0.0109436	NA
							174	NA	0.00339856	NA	NA	NA	0.0066215	NA	NA	NA
							1687	NA	0.0034378	NA	NA	NA	0.00683355	NA	NA	NA
							3358	NA	0.00374317	NA	NA	NA	7.32976e-06	NA	2.71624e-09	NA
							305	NA	0.00380835	NA	NA	0.00257441	8.01874e-10	NA	NA	NA
							2570	NA	0.00389114	0.00598779	NA	0.0082752	NA	4.1153e-11	0.00203436	NA
							2222	NA	0.00390476	0.00615417	NA	NA	0.0049689	NA	1.8662e-05	NA
							1386	NA	0.00422361	NA	NA	NA	0.00110762	NA	0.000293366	NA
							1882	NA	0.00427371	0.00141851	0.000598751	0.00032241	0.00650162	1.79882e-07	NA	NA
							441	NA	0.00432435	NA	NA	NA	9.98044e-08	NA	2.31571e-35	NA
							2557	NA	0.00477112	NA	NA	NA	0.00127139	NA	0.0010186	NA
							720	NA	0.0052388	NA	NA	NA	0.00937194	NA	0.0104689	NA
							351	NA	0.00576307	NA	NA	NA	0.00488332	NA	8.97749e-05	NA
							3043	NA	0.00647182	NA	NA	0.0091733	8.5797e-07	NA	2.52e-07	NA
							1792	NA	0.00648561	NA	NA	NA	NA	NA	0.00482055	NA
							1747	NA	0.00658302	0.00957476	NA	NA	NA	2.38457e-05	NA	NA
							1664	NA	0.00683392	0.00803508	NA	NA	NA	0.000693138	NA	NA
							83	NA	0.00716038	NA	NA	NA	0.0041168	NA	NA	0.0122141
							1126	NA	0.00719176	NA	NA	NA	0.00266999	NA	NA	NA
							1594	NA	0.00728646	NA	NA	NA	0.00412905	NA	NA	0.0119185
							1913	NA	0.00783504	NA	NA	NA	0.0108611	NA	0.000448468	NA
							267	NA	0.00802959	NA	NA	NA	0.0023946	NA	NA	0.00985223
							3296	NA	0.00823306	NA	NA	NA	0.00128487	NA	0.00036001	NA
							1947	NA	0.00835482	NA	NA	NA	0.00969328	NA	0.0045109	NA
							1109	NA	0.00857222	NA	NA	NA	0.00138586	NA	6.83708e-05	NA
							2937	NA	0.00890993	NA	NA	NA	NA	NA	0.000839178	NA
							2782	NA	0.00902654	NA	NA	NA	NA	0.000345981	NA	NA
							2929	NA	0.00949552	NA	NA	NA	0.000522133	NA	1.33745e-22	NA
							2386	NA	0.00956544	NA	NA	NA	0.0063069	NA	7.92895e-07	NA
							764	NA	0.00985515	NA	NA	NA	0.00644473	NA	0.00250065	NA
							2987	NA	0.00998533	0.000871497	NA	0.00984742	0.000301986	NA	NA	NA
							713	NA	0.0104597	NA	NA	NA	0.00568584	NA	0.00437817	NA
							3226	NA	0.010722	NA	NA	NA	NA	NA	7.36719e-07	NA
							2917	NA	0.0109	NA	NA	NA	NA	2.98037e-06	NA	NA
							401	NA	0.0109462	NA	NA	NA	NA	NA	NA	NA
							1402	NA	NA	0.000795308	NA	NA	NA	NA	NA	NA
							1693	NA	NA	0.000822477	NA	0.00804817	0.000170232	0.00620602	2.97126e-13	NA
							1035	NA	NA	0.00109535	1.53065e-07	0.000980694	0.00307459	1.04923e-18	0.00638913	NA
							2164	NA	NA	0.00150589	NA	NA	NA	NA	0.00545327	NA
							407	NA	NA	0.00190716	0.00173679	0.00520781	0.00495567	NA	NA	NA
							1758	NA	NA	0.0032687	6.11162e-07	0.00180678	0.00854648	6.17338e-05	NA	NA
							33	NA	NA	0.00331853	NA	NA	0.00136257	NA	4.76136e-09	NA
							1524	NA	NA	0.00365398	NA	NA	NA	NA	1.81966e-07	NA
							1372	NA	NA	0.00371555	7.96489e-05	0.00711362	0.00932296	8.60314e-13	0.0151027	NA
							2370	NA	NA	0.00400806	NA	NA	NA	NA	1.09551e-13	NA
							1241	NA	NA	0.00411517	NA	NA	NA	7.01326e-07	NA	NA
							3113	NA	NA	0.00428876	6.37952e-05	0.00138213	0.00367809	NA	NA	NA
							1672	NA	NA	0.00440123	NA	NA	NA	NA	2.62463e-05	NA
							2953	NA	NA	0.00445471	1.44299e-05	0.00292629	0.00820301	5.10151e-14	0.0088611	NA
							2220	NA	NA	0.0052279	NA	NA	NA	9.30237e-05	NA	NA
							1054	NA	NA	0.00546061	NA	NA	0.00130245	NA	NA	NA
							2507	NA	NA	0.00622365	0.00227006	0.00523236	0.00394667	8.13469e-08	0.000695183	NA
							1052	NA	NA	0.00724283	NA	NA	0.0100217	NA	NA	NA
							1408	NA	NA	0.00757567	NA	NA	0.00800386	NA	NA	NA
							724	NA	NA	0.00884101	0.000661376	NA	NA	2.049e-11	0.0158091	NA
							617	NA	NA	0.00893332	0.00381885	NA	NA	NA	NA	NA
							2579	NA	NA	0.00905263	NA	NA	NA	1.03395e-06	NA	NA
							2758	NA	NA	0.00962891	NA	NA	0.00666435	NA	NA	NA
							2889	NA	NA	0.00985161	0.00254572	0.00297002	NA	7.98332e-05	NA	NA
							2709	NA	NA	0.0101532	NA	NA	0.00584802	NA	NA	NA
							1838	NA	NA	0.0102923	NA	NA	NA	1.94169e-05	NA	NA
							2186	NA	NA	0.0103641	NA	NA	NA	6.00862e-10	0.0080404	NA
							3230	NA	NA	0.0111775	NA	NA	NA	0.00311232	NA	NA
							476	NA	NA	0.0112832	0.000670875	0.00818149	NA	1.64531e-05	NA	NA
							1533	NA	NA	NA	9.15141e-07	0.00255803	NA	NA	NA	NA
							2529	NA	NA	NA	1.05946e-06	0.00272892	NA	NA	NA	NA
							1043	NA	NA	NA	3.09123e-06	0.00378042	NA	NA	NA	NA
							1546	NA	NA	NA	4.12091e-06	0.00312304	NA	NA	NA	NA
							2665	NA	NA	NA	7.80954e-06	0.00404756	NA	NA	NA	NA
							1710	NA	NA	NA	8.45722e-06	0.00490108	NA	NA	NA	NA
							2171	NA	NA	NA	2.67703e-05	0.00278949	NA	NA	NA	NA
							924	NA	NA	NA	2.83312e-05	0.00340727	NA	NA	NA	NA
							2218	NA	NA	NA	5.83364e-05	NA	NA	NA	NA	NA
							1776	NA	NA	NA	6.80029e-05	0.0060691	NA	0.000625092	NA	NA
							2797	NA	NA	NA	0.000135018	NA	NA	NA	NA	NA
							894	NA	NA	NA	0.000239624	0.00859408	NA	2.84321e-05	NA	NA
							2822	NA	NA	NA	0.00027877	NA	NA	NA	NA	NA
							1507	NA	NA	NA	0.000335387	NA	NA	0.000941613	NA	NA
							1088	NA	NA	NA	0.000337322	0.0105308	NA	NA	NA	NA
							672	NA	NA	NA	0.000352914	0.00274814	NA	4.43809e-06	NA	NA
							1512	NA	NA	NA	0.000361792	0.00117338	NA	0.000321427	NA	NA
							3009	NA	NA	NA	0.000631314	NA	NA	NA	NA	NA
							7	NA	NA	NA	0.000636845	NA	NA	NA	NA	NA
							1719	NA	NA	NA	0.000728747	NA	NA	NA	NA	NA
							1530	NA	NA	NA	0.000802609	NA	NA	NA	NA	NA
							1074	NA	NA	NA	0.000853174	NA	NA	NA	NA	NA
							1660	NA	NA	NA	0.000856545	NA	NA	NA	NA	NA
							2774	NA	NA	NA	0.000907659	NA	NA	0.00286622	NA	NA
							2317	NA	NA	NA	0.000961492	NA	NA	NA	NA	NA
							1543	NA	NA	NA	0.00105416	NA	NA	NA	NA	NA
							1338	NA	NA	NA	0.00109119	NA	NA	NA	NA	NA
							823	NA	NA	NA	0.00110833	NA	NA	0.00392206	NA	NA
							1850	NA	NA	NA	0.0011738	NA	NA	NA	NA	NA
							1343	NA	NA	NA	0.00133258	0.00772581	NA	6.48619e-06	NA	NA
							2558	NA	NA	NA	0.0015246	NA	NA	0.00237168	NA	NA
							3128	NA	NA	NA	0.00183958	NA	NA	NA	NA	NA
							2910	NA	NA	NA	0.00200382	NA	NA	NA	NA	NA
							1950	NA	NA	NA	0.00225428	NA	NA	NA	NA	NA
							1991	NA	NA	NA	0.00249297	NA	NA	NA	NA	NA
							141	NA	NA	NA	0.0025046	NA	NA	NA	NA	NA
							2651	NA	NA	NA	0.00299493	NA	NA	NA	NA	NA
							3300	NA	NA	NA	0.00325922	NA	NA	NA	NA	NA
							2487	NA	NA	NA	0.00357053	NA	NA	NA	NA	NA
							2055	NA	NA	NA	0.00370366	NA	NA	0.00535115	NA	NA
							2361	NA	NA	NA	0.00378154	NA	NA	NA	NA	NA
							2217	NA	NA	NA	0.00400924	NA	NA	NA	NA	0.00748365
							1262	NA	NA	NA	0.00418001	NA	NA	NA	NA	NA
							1842	NA	NA	NA	0.0043689	NA	NA	NA	NA	NA
							2084	NA	NA	NA	NA	0.00432967	1.35994e-06	NA	2.53797e-05	0.00597855
							359	NA	NA	NA	NA	0.00779196	NA	NA	NA	NA
							2841	NA	NA	NA	NA	0.0078905	NA	NA	NA	NA
							532	NA	NA	NA	NA	0.00792389	NA	NA	NA	NA
							3377	NA	NA	NA	NA	0.00794482	NA	NA	NA	NA
							2429	NA	NA	NA	NA	0.00795435	NA	NA	NA	NA
							2584	NA	NA	NA	NA	0.00797344	NA	NA	NA	NA
							595	NA	NA	NA	NA	0.00797777	NA	NA	NA	NA
							882	NA	NA	NA	NA	0.00798977	NA	NA	NA	NA
							844	NA	NA	NA	NA	0.00799947	NA	NA	NA	NA
							1596	NA	NA	NA	NA	0.00800446	NA	NA	NA	NA
							1694	NA	NA	NA	NA	0.00802289	NA	NA	NA	NA
							2246	NA	NA	NA	NA	0.00803328	NA	NA	NA	NA
							978	NA	NA	NA	NA	0.00803815	NA	NA	NA	NA
							949	NA	NA	NA	NA	0.0080402	NA	NA	NA	NA
							3150	NA	NA	NA	NA	0.00805575	NA	NA	NA	NA
							2753	NA	NA	NA	NA	0.00806411	NA	NA	NA	NA
							2033	NA	NA	NA	NA	0.00806424	NA	NA	NA	NA
							2542	NA	NA	NA	NA	0.00807558	NA	NA	NA	NA
							714	NA	NA	NA	NA	0.00808577	NA	NA	NA	NA
							966	NA	NA	NA	NA	0.00809209	NA	NA	NA	NA
							2810	NA	NA	NA	NA	0.00809894	NA	NA	NA	NA
							2589	NA	NA	NA	NA	0.00810049	NA	NA	NA	NA
							422	NA	NA	NA	NA	0.00810475	NA	NA	NA	NA
							1998	NA	NA	NA	NA	0.00810682	NA	NA	NA	NA
							1016	NA	NA	NA	NA	0.00811251	NA	NA	NA	NA
							1466	NA	NA	NA	NA	0.00811847	NA	NA	NA	NA
							3428	NA	NA	NA	NA	0.00812404	NA	NA	NA	NA
							2866	NA	NA	NA	NA	0.00813752	NA	NA	NA	NA
							947	NA	NA	NA	NA	0.00814259	NA	NA	NA	NA
							2282	NA	NA	NA	NA	0.00815636	NA	NA	NA	NA
							3317	NA	NA	NA	NA	0.0081574	NA	NA	NA	NA
							2997	NA	NA	NA	NA	0.00816208	NA	NA	NA	NA
							2438	NA	NA	NA	NA	0.00816508	NA	NA	NA	NA
							3239	NA	NA	NA	NA	0.00817237	NA	NA	NA	NA
							854	NA	NA	NA	NA	0.00818436	NA	NA	NA	NA
							3343	NA	NA	NA	NA	0.00818958	NA	NA	NA	NA
							1217	NA	NA	NA	NA	0.00819088	NA	NA	NA	NA
							2524	NA	NA	NA	NA	0.00819102	NA	NA	NA	NA
							1210	NA	NA	NA	NA	0.00819493	NA	NA	NA	NA
							2116	NA	NA	NA	NA	0.00820905	NA	NA	NA	NA
							3088	NA	NA	NA	NA	0.00821428	NA	NA	NA	NA
							226	NA	NA	NA	NA	0.00823026	NA	NA	NA	NA
							461	NA	NA	NA	NA	0.00824679	NA	NA	NA	NA
							2249	NA	NA	NA	NA	0.00826993	NA	NA	NA	NA
							873	NA	NA	NA	NA	0.00827191	NA	NA	NA	NA
							1638	NA	NA	NA	NA	0.00827362	NA	NA	NA	NA
							1057	NA	NA	NA	NA	0.00829142	NA	NA	NA	NA
							1871	NA	NA	NA	NA	0.00829762	NA	NA	NA	NA
							1224	NA	NA	NA	NA	0.00829855	NA	NA	NA	NA
							3327	NA	NA	NA	NA	0.00830542	NA	NA	NA	NA
							1716	NA	NA	NA	NA	0.00830965	NA	NA	NA	NA
							2568	NA	NA	NA	NA	0.00831163	NA	NA	NA	NA
							1390	NA	NA	NA	NA	0.00833295	NA	NA	NA	NA
							2241	NA	NA	NA	NA	0.00836401	NA	NA	NA	NA
							1862	NA	NA	NA	NA	0.00836761	NA	NA	NA	NA
							1475	NA	NA	NA	NA	0.008406	NA	NA	NA	NA
							559	NA	NA	NA	NA	0.00841268	NA	NA	NA	NA
							1535	NA	NA	NA	NA	0.00841309	NA	NA	NA	NA
							53	NA	NA	NA	NA	0.00841415	NA	NA	NA	NA
							1781	NA	NA	NA	NA	0.00843102	NA	NA	NA	NA
							657	NA	NA	NA	NA	0.00843571	NA	NA	NA	NA
							2289	NA	NA	NA	NA	0.00852579	NA	NA	NA	NA
							2423	NA	NA	NA	NA	0.0115941	NA	NA	NA	NA
							3409	NA	NA	NA	NA	NA	2.21727e-05	NA	NA	NA
							3332	NA	NA	NA	NA	NA	0.000137863	NA	5.03573e-07	NA
							1116	NA	NA	NA	NA	NA	0.000612248	0.00136954	1.0781e-27	NA
							2165	NA	NA	NA	NA	NA	0.00116141	7.27384e-06	2.50126e-59	NA
							2434	NA	NA	NA	NA	NA	0.0039564	NA	3.72448e-11	NA
							2845	NA	NA	NA	NA	NA	0.00620334	NA	7.86016e-05	NA
							3095	NA	NA	NA	NA	NA	0.00644384	NA	NA	NA
							449	NA	NA	NA	NA	NA	0.00686404	NA	0.00193794	NA
							560	NA	NA	NA	NA	NA	0.00698837	NA	NA	NA
							470	NA	NA	NA	NA	NA	0.00756421	NA	NA	NA
							81	NA	NA	NA	NA	NA	0.00853455	NA	NA	NA
							809	NA	NA	NA	NA	NA	0.00947085	NA	0.000109293	NA
							1221	NA	NA	NA	NA	NA	0.0097675	NA	NA	NA
							2211	NA	NA	NA	NA	NA	0.010477	NA	0.000237076	0.00470396
							2427	NA	NA	NA	NA	NA	0.0116357	NA	9.59757e-06	NA
							2862	NA	NA	NA	NA	NA	NA	1.91836e-14	1.12034e-07	NA
							375	NA	NA	NA	NA	NA	NA	7.88266e-11	9.63212e-05	NA
							2700	NA	NA	NA	NA	NA	NA	2.01314e-09	0.00544238	NA
							3375	NA	NA	NA	NA	NA	NA	2.46254e-09	0.000193131	NA
							490	NA	NA	NA	NA	NA	NA	4.54956e-09	0.0116788	NA
							862	NA	NA	NA	NA	NA	NA	6.34424e-09	NA	NA
							504	NA	NA	NA	NA	NA	NA	9.03098e-08	0.00031688	NA
							2083	NA	NA	NA	NA	NA	NA	9.26321e-08	0.0127921	NA
							2059	NA	NA	NA	NA	NA	NA	1.11124e-07	NA	NA
							2787	NA	NA	NA	NA	NA	NA	1.9883e-07	1.09543e-05	NA
							2921	NA	NA	NA	NA	NA	NA	2.14307e-07	0.00122157	NA
							1922	NA	NA	NA	NA	NA	NA	2.93262e-07	0.000399534	NA
							2144	NA	NA	NA	NA	NA	NA	5.54987e-07	NA	NA
							742	NA	NA	NA	NA	NA	NA	7.64778e-07	4.43606e-05	NA
							1518	NA	NA	NA	NA	NA	NA	8.27744e-07	0.015703	NA
							3153	NA	NA	NA	NA	NA	NA	1.07475e-06	0.00041337	NA
							1342	NA	NA	NA	NA	NA	NA	1.31224e-06	NA	NA
							2573	NA	NA	NA	NA	NA	NA	2.31553e-06	0.00960495	NA
							1656	NA	NA	NA	NA	NA	NA	2.56373e-06	1.54035e-06	0.00817685
							2576	NA	NA	NA	NA	NA	NA	7.54835e-06	0.0091071	NA
							3076	NA	NA	NA	NA	NA	NA	7.59665e-06	0.00271249	NA
							290	NA	NA	NA	NA	NA	NA	8.64915e-06	4.46883e-09	3.25828e-05
							3242	NA	NA	NA	NA	NA	NA	9.94548e-06	4.64884e-06	0.00128494
							2442	NA	NA	NA	NA	NA	NA	9.94848e-06	NA	NA
							2637	NA	NA	NA	NA	NA	NA	1.00146e-05	NA	NA
							1317	NA	NA	NA	NA	NA	NA	1.00799e-05	1.38919e-06	0.0102941
							1432	NA	NA	NA	NA	NA	NA	1.15273e-05	8.53014e-05	NA
							393	NA	NA	NA	NA	NA	NA	1.64486e-05	0.00341227	NA
							2214	NA	NA	NA	NA	NA	NA	1.93195e-05	1.50636e-06	0.000338531
							2988	NA	NA	NA	NA	NA	NA	2.13407e-05	1.96448e-08	5.98329e-05
							2319	NA	NA	NA	NA	NA	NA	2.4759e-05	NA	NA
							421	NA	NA	NA	NA	NA	NA	3.27181e-05	0.0041968	NA
							2645	NA	NA	NA	NA	NA	NA	4.75377e-05	NA	NA
							448	NA	NA	NA	NA	NA	NA	5.01661e-05	0.00049606	NA
							2647	NA	NA	NA	NA	NA	NA	5.286e-05	7.39368e-05	NA
							2329	NA	NA	NA	NA	NA	NA	6.11209e-05	NA	NA
							526	NA	NA	NA	NA	NA	NA	6.43903e-05	8.52009e-05	0.0110465
							1778	NA	NA	NA	NA	NA	NA	7.0987e-05	0.0107386	NA
							2526	NA	NA	NA	NA	NA	NA	7.89196e-05	NA	NA
							112	NA	NA	NA	NA	NA	NA	8.16599e-05	0.000176933	NA
							1829	NA	NA	NA	NA	NA	NA	0.000103552	0.00714665	NA
							3269	NA	NA	NA	NA	NA	NA	0.000104295	0.00716588	NA
							2433	NA	NA	NA	NA	NA	NA	0.000104963	0.00756841	NA
							2778	NA	NA	NA	NA	NA	NA	0.000119082	0.0113289	NA
							337	NA	NA	NA	NA	NA	NA	0.000122377	NA	NA
							1477	NA	NA	NA	NA	NA	NA	0.000127903	3.09941e-05	0.0030433
							395	NA	NA	NA	NA	NA	NA	0.00012882	NA	NA
							2242	NA	NA	NA	NA	NA	NA	0.00013276	0.000348025	NA
							446	NA	NA	NA	NA	NA	NA	0.000146599	1.95695e-06	0.00101835
							1822	NA	NA	NA	NA	NA	NA	0.000170674	0.0171234	NA
							2477	NA	NA	NA	NA	NA	NA	0.000171444	NA	NA
							2304	NA	NA	NA	NA	NA	NA	0.000171922	NA	NA
							1243	NA	NA	NA	NA	NA	NA	0.00018714	2.7069e-07	0.000250485
							614	NA	NA	NA	NA	NA	NA	0.000198506	0.000191447	0.00725978
							48	NA	NA	NA	NA	NA	NA	0.000203449	NA	NA
							178	NA	NA	NA	NA	NA	NA	0.000249126	NA	NA
							2200	NA	NA	NA	NA	NA	NA	0.000295527	NA	NA
							1651	NA	NA	NA	NA	NA	NA	0.000309317	0.00455044	NA
							3404	NA	NA	NA	NA	NA	NA	0.000372089	NA	NA
							765	NA	NA	NA	NA	NA	NA	0.000396803	NA	NA
							1260	NA	NA	NA	NA	NA	NA	0.000401926	NA	NA
							2068	NA	NA	NA	NA	NA	NA	0.000410113	NA	NA
							2229	NA	NA	NA	NA	NA	NA	0.000425657	NA	NA
							1789	NA	NA	NA	NA	NA	NA	0.00054795	NA	NA
							1918	NA	NA	NA	NA	NA	NA	0.000572458	NA	NA
							2082	NA	NA	NA	NA	NA	NA	0.000586618	NA	NA
							2073	NA	NA	NA	NA	NA	NA	0.000606969	NA	NA
							760	NA	NA	NA	NA	NA	NA	0.000689741	8.041e-07	0.000181909
							2740	NA	NA	NA	NA	NA	NA	0.000709768	NA	NA
							3241	NA	NA	NA	NA	NA	NA	0.000723756	NA	NA
							998	NA	NA	NA	NA	NA	NA	0.000725476	NA	NA
							811	NA	NA	NA	NA	NA	NA	0.000774226	3.90022e-05	0.00609889
							2880	NA	NA	NA	NA	NA	NA	0.00088117	0.000262198	0.010427
							1793	NA	NA	NA	NA	NA	NA	0.000923095	NA	NA
							2716	NA	NA	NA	NA	NA	NA	0.0010469	0.000692284	NA
							3328	NA	NA	NA	NA	NA	NA	0.00109699	1.77345e-05	0.00160554
							247	NA	NA	NA	NA	NA	NA	0.00113633	NA	NA
							577	NA	NA	NA	NA	NA	NA	0.00115982	NA	NA
							3052	NA	NA	NA	NA	NA	NA	0.00121579	NA	NA
							3203	NA	NA	NA	NA	NA	NA	0.00122821	NA	NA
							370	NA	NA	NA	NA	NA	NA	0.00123551	0.00078808	NA
							1513	NA	NA	NA	NA	NA	NA	0.00124357	0.000152127	0.00988479
							1084	NA	NA	NA	NA	NA	NA	0.00125787	0.000138856	0.00965954
							2378	NA	NA	NA	NA	NA	NA	0.00126572	0.000141167	0.0100271
							1538	NA	NA	NA	NA	NA	NA	0.00128352	0.00014114	0.00985558
							2204	NA	NA	NA	NA	NA	NA	0.00134579	NA	NA
							1652	NA	NA	NA	NA	NA	NA	0.00138115	NA	NA
							2140	NA	NA	NA	NA	NA	NA	0.00139888	0.0103969	NA
							2030	NA	NA	NA	NA	NA	NA	0.00166574	NA	NA
							311	NA	NA	NA	NA	NA	NA	0.00168	NA	NA
							2471	NA	NA	NA	NA	NA	NA	0.0017116	NA	NA
							537	NA	NA	NA	NA	NA	NA	0.00175583	NA	NA
							3309	NA	NA	NA	NA	NA	NA	0.00189124	4.87442e-05	0.00118059
							1061	NA	NA	NA	NA	NA	NA	0.00189822	NA	NA
							578	NA	NA	NA	NA	NA	NA	0.00191719	NA	NA
							1542	NA	NA	NA	NA	NA	NA	0.00193976	NA	NA
							2081	NA	NA	NA	NA	NA	NA	0.00195644	NA	NA
							1879	NA	NA	NA	NA	NA	NA	0.00196683	NA	NA
							477	NA	NA	NA	NA	NA	NA	0.00197795	NA	NA
							3037	NA	NA	NA	NA	NA	NA	0.00199205	NA	NA
							1336	NA	NA	NA	NA	NA	NA	0.00201975	NA	NA
							1911	NA	NA	NA	NA	NA	NA	0.00203003	0.0130289	NA
							574	NA	NA	NA	NA	NA	NA	0.00204428	NA	NA
							2019	NA	NA	NA	NA	NA	NA	0.00211138	5.4029e-05	0.00228679
							1306	NA	NA	NA	NA	NA	NA	0.00218743	NA	NA
							1458	NA	NA	NA	NA	NA	NA	0.00227347	NA	NA
							2764	NA	NA	NA	NA	NA	NA	0.00228276	NA	NA
							443	NA	NA	NA	NA	NA	NA	0.00230159	0.00324996	NA
							1934	NA	NA	NA	NA	NA	NA	0.00230866	NA	NA
							1382	NA	NA	NA	NA	NA	NA	0.00244716	NA	NA
							1724	NA	NA	NA	NA	NA	NA	0.00245846	NA	NA
							1890	NA	NA	NA	NA	NA	NA	0.00247971	NA	NA
							1644	NA	NA	NA	NA	NA	NA	0.00255905	6.35798e-06	0.000340552
							3145	NA	NA	NA	NA	NA	NA	0.00260622	NA	NA
							1974	NA	NA	NA	NA	NA	NA	0.00273459	NA	NA
							689	NA	NA	NA	NA	NA	NA	0.00283084	0.00118102	NA
							1	NA	NA	NA	NA	NA	NA	0.00299748	NA	NA
							2640	NA	NA	NA	NA	NA	NA	0.00309778	0.0170813	NA
							544	NA	NA	NA	NA	NA	NA	0.00329276	0.00012973	0.00375355
							2620	NA	NA	NA	NA	NA	NA	0.00340595	NA	NA
							3118	NA	NA	NA	NA	NA	NA	0.00352662	0.000156357	0.00309544
							1350	NA	NA	NA	NA	NA	NA	0.00353706	NA	NA
							427	NA	NA	NA	NA	NA	NA	0.00354428	NA	NA
							3298	NA	NA	NA	NA	NA	NA	0.00363858	0.000230125	0.00886614
							3022	NA	NA	NA	NA	NA	NA	0.00364376	NA	NA
							1739	NA	NA	NA	NA	NA	NA	0.00374825	2.63561e-05	0.000639671
							118	NA	NA	NA	NA	NA	NA	0.00382457	0.000121062	0.00235436
							3017	NA	NA	NA	NA	NA	NA	0.00387281	0.0135468	NA
							43	NA	NA	NA	NA	NA	NA	0.00402117	NA	NA
							2455	NA	NA	NA	NA	NA	NA	0.00412293	NA	NA
							3466	NA	NA	NA	NA	NA	NA	0.00428733	0.0116965	NA
							1684	NA	NA	NA	NA	NA	NA	0.0043824	0.00174015	NA
							1708	NA	NA	NA	NA	NA	NA	0.00441465	NA	NA
							1819	NA	NA	NA	NA	NA	NA	0.00445417	NA	NA
							2345	NA	NA	NA	NA	NA	NA	0.00446919	NA	NA
							633	NA	NA	NA	NA	NA	NA	0.00452955	NA	NA
							3195	NA	NA	NA	NA	NA	NA	0.00464751	0.00912659	NA
							1242	NA	NA	NA	NA	NA	NA	0.00472651	NA	NA
							1478	NA	NA	NA	NA	NA	NA	0.0048788	NA	NA
							929	NA	NA	NA	NA	NA	NA	0.00491639	NA	NA
							1058	NA	NA	NA	NA	NA	NA	0.0049923	NA	NA
							1298	NA	NA	NA	NA	NA	NA	0.00499691	NA	NA
							3080	NA	NA	NA	NA	NA	NA	0.0051231	NA	NA
							1392	NA	NA	NA	NA	NA	NA	0.00513846	0.00023535	0.0127349
							194	NA	NA	NA	NA	NA	NA	0.00514339	NA	NA
							410	NA	NA	NA	NA	NA	NA	0.00526078	NA	NA
							813	NA	NA	NA	NA	NA	NA	0.00545785	NA	NA
							2312	NA	NA	NA	NA	NA	NA	0.00547026	NA	NA
							2708	NA	NA	NA	NA	NA	NA	0.00551783	0.000840712	0.00929394
							111	NA	NA	NA	NA	NA	NA	0.00567936	0.00044334	0.00746198
							2876	NA	NA	NA	NA	NA	NA	0.00590631	0.000421449	0.00569531
							1301	NA	NA	NA	NA	NA	NA	0.00617738	NA	NA
							265	NA	NA	NA	NA	NA	NA	0.00620502	NA	NA
							2791	NA	NA	NA	NA	NA	NA	0.00623563	NA	NA
							1982	NA	NA	NA	NA	NA	NA	0.00626645	0.0171576	NA
							621	NA	NA	NA	NA	NA	NA	0.00627483	NA	NA
							1869	NA	NA	NA	NA	NA	NA	0.00627856	2.41564e-18	NA
							1162	NA	NA	NA	NA	NA	NA	0.00634787	NA	NA
							641	NA	NA	NA	NA	NA	NA	0.00636697	0.0150294	NA
							1497	NA	NA	NA	NA	NA	NA	0.00636752	0.000117823	0.00405768
							2944	NA	NA	NA	NA	NA	NA	0.00642944	NA	NA
							2203	NA	NA	NA	NA	NA	NA	0.00663953	NA	NA
							3237	NA	NA	NA	NA	NA	NA	0.00686006	NA	NA
							1729	NA	NA	NA	NA	NA	NA	NA	3.19263e-17	NA
							1424	NA	NA	NA	NA	NA	NA	NA	7.11537e-16	NA
							2931	NA	NA	NA	NA	NA	NA	NA	7.70637e-16	0.00662763
							1725	NA	NA	NA	NA	NA	NA	NA	2.19123e-13	NA
							1168	NA	NA	NA	NA	NA	NA	NA	5.26915e-12	NA
							1487	NA	NA	NA	NA	NA	NA	NA	2.09732e-11	NA
							2239	NA	NA	NA	NA	NA	NA	NA	1.87989e-09	NA
							487	NA	NA	NA	NA	NA	NA	NA	2.26192e-09	NA
							400	NA	NA	NA	NA	NA	NA	NA	1.8702e-08	0.0015078
							1481	NA	NA	NA	NA	NA	NA	NA	6.87098e-08	NA
							1648	NA	NA	NA	NA	NA	NA	NA	7.51452e-08	NA
							3287	NA	NA	NA	NA	NA	NA	NA	9.97709e-08	NA
							569	NA	NA	NA	NA	NA	NA	NA	1.53916e-07	NA
							1272	NA	NA	NA	NA	NA	NA	NA	4.63108e-07	NA
							2676	NA	NA	NA	NA	NA	NA	NA	7.73367e-07	NA
							1573	NA	NA	NA	NA	NA	NA	NA	8.85843e-07	NA
							1646	NA	NA	NA	NA	NA	NA	NA	1.35753e-06	NA
							2710	NA	NA	NA	NA	NA	NA	NA	2.01685e-06	NA
							749	NA	NA	NA	NA	NA	NA	NA	2.60407e-06	NA
							2844	NA	NA	NA	NA	NA	NA	NA	3.50843e-06	NA
							1501	NA	NA	NA	NA	NA	NA	NA	4.06347e-06	NA
							2964	NA	NA	NA	NA	NA	NA	NA	1.13912e-05	NA
							2925	NA	NA	NA	NA	NA	NA	NA	1.30465e-05	NA
							1127	NA	NA	NA	NA	NA	NA	NA	2.01851e-05	NA
							705	NA	NA	NA	NA	NA	NA	NA	2.34985e-05	NA
							2786	NA	NA	NA	NA	NA	NA	NA	3.93951e-05	NA
							716	NA	NA	NA	NA	NA	NA	NA	4.34388e-05	NA
							791	NA	NA	NA	NA	NA	NA	NA	5.13131e-05	NA
							1141	NA	NA	NA	NA	NA	NA	NA	5.75866e-05	0.000400588
							2852	NA	NA	NA	NA	NA	NA	NA	8.38233e-05	NA
							279	NA	NA	NA	NA	NA	NA	NA	9.51726e-05	NA
							592	NA	NA	NA	NA	NA	NA	NA	0.000114656	NA
							774	NA	NA	NA	NA	NA	NA	NA	0.000146582	0.00231376
							2016	NA	NA	NA	NA	NA	NA	NA	0.000177016	NA
							2472	NA	NA	NA	NA	NA	NA	NA	0.000248485	NA
							1878	NA	NA	NA	NA	NA	NA	NA	0.000252258	0.00432769
							2785	NA	NA	NA	NA	NA	NA	NA	0.000291764	0.00497394
							3264	NA	NA	NA	NA	NA	NA	NA	0.00030113	0.00615698
							2556	NA	NA	NA	NA	NA	NA	NA	0.000310115	NA
							2664	NA	NA	NA	NA	NA	NA	NA	0.000348198	0.00292283
							1715	NA	NA	NA	NA	NA	NA	NA	0.000348796	0.00291864
							2928	NA	NA	NA	NA	NA	NA	NA	0.000349095	0.00845187
							1232	NA	NA	NA	NA	NA	NA	NA	0.000350784	0.00292608
							869	NA	NA	NA	NA	NA	NA	NA	0.000353261	NA
							953	NA	NA	NA	NA	NA	NA	NA	0.000359751	0.0029573
							2521	NA	NA	NA	NA	NA	NA	NA	0.000362172	0.00305938
							467	NA	NA	NA	NA	NA	NA	NA	0.000369263	0.00290782
							2290	NA	NA	NA	NA	NA	NA	NA	0.00037086	0.0028267
							1999	NA	NA	NA	NA	NA	NA	NA	0.000380305	0.00504848
							605	NA	NA	NA	NA	NA	NA	NA	0.000439573	0.00156516
							2262	NA	NA	NA	NA	NA	NA	NA	0.000462442	NA
							1239	NA	NA	NA	NA	NA	NA	NA	0.000520692	NA
							910	NA	NA	NA	NA	NA	NA	NA	0.000570937	0.00757761
							971	NA	NA	NA	NA	NA	NA	NA	0.000696682	NA
							692	NA	NA	NA	NA	NA	NA	NA	0.000820229	0.00288027
							818	NA	NA	NA	NA	NA	NA	NA	0.000853446	0.00817012
							66	NA	NA	NA	NA	NA	NA	NA	0.000858969	NA
							222	NA	NA	NA	NA	NA	NA	NA	0.000880124	NA
							2467	NA	NA	NA	NA	NA	NA	NA	0.000901265	0.00636644
							232	NA	NA	NA	NA	NA	NA	NA	0.000932189	0.00114546
							2251	NA	NA	NA	NA	NA	NA	NA	0.000960369	0.00670023
							3407	NA	NA	NA	NA	NA	NA	NA	0.000995293	NA
							1333	NA	NA	NA	NA	NA	NA	NA	0.00100053	NA
							2435	NA	NA	NA	NA	NA	NA	NA	0.00103914	0.00262908
							1128	NA	NA	NA	NA	NA	NA	NA	0.00111316	0.00494541
							779	NA	NA	NA	NA	NA	NA	NA	0.00114646	0.00449152
							1107	NA	NA	NA	NA	NA	NA	NA	0.00124315	NA
							1149	NA	NA	NA	NA	NA	NA	NA	0.00128287	0.0057767
							2663	NA	NA	NA	NA	NA	NA	NA	0.00133232	0.00273329
							619	NA	NA	NA	NA	NA	NA	NA	0.00134755	0.00631547
							1633	NA	NA	NA	NA	NA	NA	NA	0.00135848	0.0114903
							2531	NA	NA	NA	NA	NA	NA	NA	0.00137421	NA
							1472	NA	NA	NA	NA	NA	NA	NA	0.00152161	0.00172532
							758	NA	NA	NA	NA	NA	NA	NA	0.00172823	NA
							1621	NA	NA	NA	NA	NA	NA	NA	0.00185625	NA
							1356	NA	NA	NA	NA	NA	NA	NA	0.00196319	NA
							783	NA	NA	NA	NA	NA	NA	NA	0.00212564	NA
							1207	NA	NA	NA	NA	NA	NA	NA	0.00222592	NA
							2548	NA	NA	NA	NA	NA	NA	NA	0.00228646	NA
							781	NA	NA	NA	NA	NA	NA	NA	0.00241728	0.0109463
							1227	NA	NA	NA	NA	NA	NA	NA	0.00307099	NA
							2505	NA	NA	NA	NA	NA	NA	NA	0.00324749	NA
							3136	NA	NA	NA	NA	NA	NA	NA	0.00332041	NA
							269	NA	NA	NA	NA	NA	NA	NA	0.00346563	NA
							340	NA	NA	NA	NA	NA	NA	NA	0.00370539	NA
							2655	NA	NA	NA	NA	NA	NA	NA	0.00372316	NA
							718	NA	NA	NA	NA	NA	NA	NA	0.0037403	NA
							2634	NA	NA	NA	NA	NA	NA	NA	0.00375681	NA
							452	NA	NA	NA	NA	NA	NA	NA	0.00392513	NA
							2856	NA	NA	NA	NA	NA	NA	NA	0.00398274	NA
							1293	NA	NA	NA	NA	NA	NA	NA	0.00416083	NA
							3459	NA	NA	NA	NA	NA	NA	NA	0.00423858	NA
							1250	NA	NA	NA	NA	NA	NA	NA	0.0043021	0.0121332
							3124	NA	NA	NA	NA	NA	NA	NA	0.00431203	NA
							2210	NA	NA	NA	NA	NA	NA	NA	0.0043292	NA
							2980	NA	NA	NA	NA	NA	NA	NA	0.00439787	NA
							955	NA	NA	NA	NA	NA	NA	NA	0.00471735	NA
							1686	NA	NA	NA	NA	NA	NA	NA	0.00473458	NA
							2779	NA	NA	NA	NA	NA	NA	NA	0.00475397	NA
							3180	NA	NA	NA	NA	NA	NA	NA	0.00479368	0.0111957
							797	NA	NA	NA	NA	NA	NA	NA	0.00502391	NA
							991	NA	NA	NA	NA	NA	NA	NA	0.00508794	0.00217521
							17	NA	NA	NA	NA	NA	NA	NA	0.0053305	0.00269803
							1319	NA	NA	NA	NA	NA	NA	NA	0.0053804	NA
							74	NA	NA	NA	NA	NA	NA	NA	0.00544674	NA
							1212	NA	NA	NA	NA	NA	NA	NA	0.00545585	NA
							1024	NA	NA	NA	NA	NA	NA	NA	0.00554471	NA
							3350	NA	NA	NA	NA	NA	NA	NA	0.00556042	NA
							2088	NA	NA	NA	NA	NA	NA	NA	0.00564263	NA
							159	NA	NA	NA	NA	NA	NA	NA	0.00567706	NA
							2142	NA	NA	NA	NA	NA	NA	NA	0.00569764	NA
							3135	NA	NA	NA	NA	NA	NA	NA	0.00577562	NA
							236	NA	NA	NA	NA	NA	NA	NA	0.00581686	0.00528174
							1537	NA	NA	NA	NA	NA	NA	NA	0.00592039	NA
							3202	NA	NA	NA	NA	NA	NA	NA	0.00604489	NA
							1467	NA	NA	NA	NA	NA	NA	NA	0.00657856	0.0122079
							1304	NA	NA	NA	NA	NA	NA	NA	0.00685927	NA
							3432	NA	NA	NA	NA	NA	NA	NA	0.00696845	NA
							2863	NA	NA	NA	NA	NA	NA	NA	0.00727455	0.00452109
							1600	NA	NA	NA	NA	NA	NA	NA	0.00739303	0.0052876
							18	NA	NA	NA	NA	NA	NA	NA	0.00757267	NA
							1405	NA	NA	NA	NA	NA	NA	NA	0.00771767	NA
							541	NA	NA	NA	NA	NA	NA	NA	0.00779191	NA
							739	NA	NA	NA	NA	NA	NA	NA	0.00824123	NA
							1189	NA	NA	NA	NA	NA	NA	NA	0.00850602	NA
							2397	NA	NA	NA	NA	NA	NA	NA	0.00883417	NA
							858	NA	NA	NA	NA	NA	NA	NA	0.00899809	0.00627925
							1814	NA	NA	NA	NA	NA	NA	NA	0.00962737	NA
							3380	NA	NA	NA	NA	NA	NA	NA	0.00968825	NA
							1223	NA	NA	NA	NA	NA	NA	NA	0.00999889	NA
							2887	NA	NA	NA	NA	NA	NA	NA	0.0101086	NA
							2078	NA	NA	NA	NA	NA	NA	NA	0.0101625	NA
							1712	NA	NA	NA	NA	NA	NA	NA	0.0102585	0.01189
							2882	NA	NA	NA	NA	NA	NA	NA	0.010311	NA
							684	NA	NA	NA	NA	NA	NA	NA	0.0109554	NA
							2128	NA	NA	NA	NA	NA	NA	NA	0.0109988	NA
							1269	NA	NA	NA	NA	NA	NA	NA	0.0111973	NA
							2520	NA	NA	NA	NA	NA	NA	NA	0.0112207	NA
							1604	NA	NA	NA	NA	NA	NA	NA	0.0114093	NA
							962	NA	NA	NA	NA	NA	NA	NA	0.0114293	NA
							3074	NA	NA	NA	NA	NA	NA	NA	0.011499	NA
							2061	NA	NA	NA	NA	NA	NA	NA	0.0118187	NA
							874	NA	NA	NA	NA	NA	NA	NA	0.0121089	NA
							3000	NA	NA	NA	NA	NA	NA	NA	0.0125571	NA
							1154	NA	NA	NA	NA	NA	NA	NA	0.0126712	NA
							1525	NA	NA	NA	NA	NA	NA	NA	0.0126766	NA
							1309	NA	NA	NA	NA	NA	NA	NA	0.0128219	0.0092688
							2376	NA	NA	NA	NA	NA	NA	NA	0.0130709	NA
							489	NA	NA	NA	NA	NA	NA	NA	0.0134919	NA
							3019	NA	NA	NA	NA	NA	NA	NA	0.0135709	NA
							2534	NA	NA	NA	NA	NA	NA	NA	0.0137936	NA
							2355	NA	NA	NA	NA	NA	NA	NA	0.0141783	NA
							1490	NA	NA	NA	NA	NA	NA	NA	0.0142305	NA
							3040	NA	NA	NA	NA	NA	NA	NA	0.0142398	NA
							1642	NA	NA	NA	NA	NA	NA	NA	0.014511	NA
							2770	NA	NA	NA	NA	NA	NA	NA	0.0145414	NA
							211	NA	NA	NA	NA	NA	NA	NA	0.0146187	NA
							761	NA	NA	NA	NA	NA	NA	NA	0.0146584	NA
							2646	NA	NA	NA	NA	NA	NA	NA	0.0150745	NA
							553	NA	NA	NA	NA	NA	NA	NA	0.0157055	NA
							3405	NA	NA	NA	NA	NA	NA	NA	0.0161644	NA
							2092	NA	NA	NA	NA	NA	NA	NA	0.0164803	NA
							198	NA	NA	NA	NA	NA	NA	NA	0.0167133	NA
							1468	NA	NA	NA	NA	NA	NA	NA	0.0169747	NA
							1579	NA	NA	NA	NA	NA	NA	NA	0.017031	NA
							3268	NA	NA	NA	NA	NA	NA	NA	0.0171538	NA
							2902	NA	NA	NA	NA	NA	NA	NA	0.0171936	NA
							1645	NA	NA	NA	NA	NA	NA	NA	0.017289	NA
							2817	NA	NA	NA	NA	NA	NA	NA	0.0173724	NA
							1407	NA	NA	NA	NA	NA	NA	NA	0.0174721	NA
							192	NA	NA	NA	NA	NA	NA	NA	0.0176309	NA
							3105	NA	NA	NA	NA	NA	NA	NA	0.0177869	NA
							3421	NA	NA	NA	NA	NA	NA	NA	0.0178371	NA
							745	NA	NA	NA	NA	NA	NA	NA	0.0178926	NA
							1676	NA	NA	NA	NA	NA	NA	NA	0.0179736	NA
							3313	NA	NA	NA	NA	NA	NA	NA	0.0180172	NA
							3148	NA	NA	NA	NA	NA	NA	NA	0.0183535	NA
							2127	NA	NA	NA	NA	NA	NA	NA	0.0184958	NA
							875	NA	NA	NA	NA	NA	NA	NA	0.0187629	NA
							516	NA	NA	NA	NA	NA	NA	NA	0.0189361	NA
[truncated: 4 more rows]
