# Supplementary material for: Genetic variations associated with adaptation in Acrocomia palms: A comparative study across the Neotropics for crop improvement
Source: PLoS One. 2025 Jun 13;20(6):e0324340. doi: 10.1371/journal.pone.0324340 (PMC12165397; doi:10.1371/journal.pone.0324340)
Supplement: S2 Table — Information of SNP loci putatively under selection and their associated GBS tags are followed by the first significant blastx hit (including protein name, the species for which it was described, and GenBank accession number), and putative annotations recovered as Gene Ontology (GO) terms. E-value = expected probability of spurious hits (Excel spreadsheet). (XLSX) [file pone.0324340.s005.xlsx]

## Sheet: S2 Table
BLASTX results for 67 seuquences with outlier SNPs in Acrocomia aculeata.
Sequence name	SNP ID	REF	ALT	sequence	Similar to	Species	NCBI Accession	E-Value	Similarity (%)	GO IDs	GO Names
CLocus_14569	14569_30	G	C	TGCATGGAGGTGGTGCTGCGCTACGGTTAGGCTTAGGGTTTCGGGGGAGCTCTTGCAGGAAAGAGGGATCCGAGAAGGCGAGAACACCGA	probable protein phosphatase 2C 32	Elaeis guineensis	XP_010937884.1	1.28963e-09	100	P:GO:0006470; F:GO:0046872; F:GO:0106306; F:GO:0106307	P:protein dephosphorylation; F:metal ion binding; F:protein serine phosphatase activity; F:protein threonine phosphatase activity
CLocus_16512	16512_14	G	A	TGCATTTGAGGAAAAAGACACACTCGGCAATGTGAACATCCAATTTCAGGCTTCAGTTTGCTCTTACCAGTGGTTCAATTTCCAGAAGAT	carotenoid cleavage dioxygenase 7, chloroplastic	Elaeis guineensis	XP_010934132.1	4.87327e-09	89.6552	P:GO:0009733; P:GO:0010223; P:GO:0016121; F:GO:0045549; F:GO:0046872; F:GO:0102395; P:GO:1901601	P:response to auxin; P:secondary shoot formation; P:carotene catabolic process; F:9-cis-epoxycarotenoid dioxygenase activity; F:metal ion binding; F:9-cis-beta-carotene 9',10'-cleavage oxygenase activity; P:strigolactone biosynthetic process
CLocus_27100	27100_50	C	T	TGCATGTTCAACGGGTGTTCGAAAGGTGCTAGGGGAGCTTCTCGGCTCTGCATAGCCCATGGAGGTGGGCAGCGGTGCCAAAAACCTGGG	putative WRKY transcription factor 19	Elaeis guineensis	XP_010916986.1	1.964e-10	100	F:GO:0005506; P:GO:0008610; F:GO:0016491	F:iron ion binding; P:lipid biosynthetic process; F:oxidoreductase activity
CLocus_317	317_7	G	T	TGCATATTGGAAAATGTTACCATTATCCTCTGAATCATTACAGTACTCCACGATCGCTAGCCACCTGACTGGAGGTTCACATGTGTTTTC	polyprenol reductase 1 isoform X1	Elaeis guineensis	XP_029119894.1	9.80423e-08	96.5517	F:GO:0003865; C:GO:0005789; P:GO:0006488; C:GO:0016021; P:GO:0016095; P:GO:0019408; F:GO:0102389	F:3-oxo-5-alpha-steroid 4-dehydrogenase activity; C:endoplasmic reticulum membrane; P:dolichol-linked oligosaccharide biosynthetic process; C:integral component of membrane; P:polyprenol catabolic process; P:dolichol biosynthetic process; F:polyprenol reductase activity
CLocus_4872	4872_38	C	T	TGCATGTCATAAACCCTGGCCTTCCAGGGGCCTACCATTTCTGTCCTCTCCTGCCTCCTCCATGTCAATTGTGGGAGCAGAACAGCCTGA	Ankyrin repeat domain-containing protein 13B	Ananas comosus	XP_020094136.1	1.9486e-10	100	C:GO:0016020	C:membrane
CLocus_8624	8624_67	C	T	TGCATCAACACCGTCCCCTCCGCGTCTTGCCGATCCGTAAGTATGCTCGTGCTCACCGCCATGTTGTCGTTCAAGTTCAGCACCTCCTCC	peptide-N4-(N-acetyl-beta-glucosaminyl)asparagine amidase A	Cocos nucifera	KAG1338054.1	1.93499e-09	100	C:GO:0005773	C:vacuole
CLocus_11291	11291_71	T	C	TGCATTAGCACATCTGCAGCTCCAACCTATCTCCCTGCCCACCACTTTGAAACAAAAGATGCTAATGGAAACACGCGGTGCTTTAATCTT	Patatin-like protein 2	Cocos nucifera	KAG1342273.1	3.82936e-11	96.6667	F:GO:0004620; P:GO:0016042; F:GO:0047372	F:phospholipase activity; P:lipid catabolic process; F:acylglycerol lipase activity
CLocus_11820	11820_9	A	C	TGCATTGCCAACGTGCAAGGTCCATAGCTGGGATGGAGCTTCAATGGGCACTCTCCAATCACGGCCATTATTCGTACTCTCGGAGAATCG	carotenoid cleavage dioxygenase 7, chloroplastic	Phoenix dactylifera	XP_008796153.2	4.37208e-09	90	P:GO:0016121; F:GO:0045549; F:GO:0046872	P:carotene catabolic process; F:9-cis-epoxycarotenoid dioxygenase activity; F:metal ion binding
CLocus_12051	12051_80	G	A	TGCATACTCTCTTCGTGGCGGAAACTGAAGATATGTGAGGAGCTGTTCACCACATTGCTCAGTGGAATCAGTAAGATAACAGTCTCTCGT	phosphatidylinositol 4-kinase alpha 1 isoform X2	Elaeis guineensis	XP_010916171.1	5.28389e-10	100	F:GO:0004430; C:GO:0005737; C:GO:0005886; P:GO:0046854; P:GO:0048015	F:1-phosphatidylinositol 4-kinase activity; C:cytoplasm; C:plasma membrane; P:phosphatidylinositol phosphorylation; P:phosphatidylinositol-mediated signaling
CLocus_12692	12692_51	A	T	TGCATGCAGTACCTGCAAAACAGTGGCGGCAACGACGACAGGAAACACCGCAATGAGGACGAAGGCGAGCCGCCACTGGAGGACAAACCC	ABC transporter B family member 1	Hibiscus syriacus	KAE8690033.1	5.45639e-07	96.2963	F:GO:0005524; C:GO:0016021; F:GO:0042626; P:GO:0055085	F:ATP binding; C:integral component of membrane; F:ATPase-coupled transmembrane transporter activity; P:transmembrane transport
CLocus_15567	15567_37	T	C	TGCATGATCAGATCTATAATATGCAGATGCTTGAAGCCGCATTTTACAAACTTCCTCAGCCCAAGGATTCCGAACGTGTAAAGAGCTATG	CCR4-NOT transcription complex subunit 3-like isoform X1	Phoenix dactylifera	XP_038989822.1	3.08211e-11	100	P:GO:0000289; C:GO:0000932; C:GO:0005634; P:GO:0006355; C:GO:0030015	P:nuclear-transcribed mRNA poly(A) tail shortening; C:P-body; C:nucleus; P:regulation of transcription, DNA-templated; C:CCR4-NOT core complex
CLocus_16017	16017_14	C	A	TGCATCAGGATTTGCGAGCAAAAATCCTTCCACAGCCTTCATCATCCCCAACACTGCACCCATAAGCAGGCCCTTCTCCTCTTCGCTGAG	major pollen allergen Aln g 1-like	Phoenix dactylifera	XP_008795808.2	8.81678e-10	100	F:GO:0004864; C:GO:0005634; C:GO:0005737; P:GO:0006952; P:GO:0009738; F:GO:0010427; P:GO:0032515; F:GO:0038023; P:GO:0080163	F:protein phosphatase inhibitor activity; C:nucleus; C:cytoplasm; P:defense response; P:abscisic acid-activated signaling pathway; F:abscisic acid binding; P:negative regulation of phosphoprotein phosphatase activity; F:signaling receptor activity; P:regulation of protein serine/threonine phosphatase activity
CLocus_16644	16644_12	G	A	TGCATTCGAGCTGACGGACTATAATTAAACACATTAAGTGTCTCATGCAAGCGCCTTAGGACCTGAGCTTCCATCAATAAAAGCACAAAT	polyprenol reductase 2	Phoenix dactylifera	XP_038978205.1	7.79596e-10	100	F:GO:0003865; C:GO:0005789; P:GO:0006488; C:GO:0016021; P:GO:0016095; P:GO:0019408; F:GO:0102389	F:3-oxo-5-alpha-steroid 4-dehydrogenase activity; C:endoplasmic reticulum membrane; P:dolichol-linked oligosaccharide biosynthetic process; C:integral component of membrane; P:polyprenol catabolic process; P:dolichol biosynthetic process; F:polyprenol reductase activity
CLocus_17318	17318_31	G	C	TGCATATGAGGAGCGGGATGAGGAGGGTAGGCTGACTTCCATCATCGCCGACTGCTGCGAGCACAACGCCGACACCACGATTCTTGACAA	carotenoid cleavage dioxygenase 8 homolog B, chloroplastic	Morus notabilis	EXB93378.1	1.91813e-11	100	C:GO:0005615	C:extracellular space
CLocus_17815	17815_14	G	T	TGCATGAAGAGCATTGACGAGGAAAGTGGGTTTCATCGCTCACTTAAGTGTTTTGTAGAGCAAGCTGAAGCTGATGCCACGTTCCTACTG	formin-like protein 11	Elaeis guineensis	XP_010928391.1	1.55942e-10	100	C:GO:0016021	C:integral component of membrane
CLocus_18527	18527_57	T	C	TGCATCCATAGGCGAAATAAGCATCTTGCCAAGCATGTTGAGAATTTCTTCCGCCTTTGCATGCAGCCCCTTCCCTTCAAAATCCTCACT	protein OBERON 3	Phoenix dactylifera	XP_008776603.2	2.15671e-10	100	P:GO:0001708; C:GO:0005634; P:GO:0009880; P:GO:0040008; F:GO:0046872; P:GO:0055065; P:GO:0090421	P:cell fate specification; C:nucleus; P:embryonic pattern specification; P:regulation of growth; F:metal ion binding; P:metal ion homeostasis; P:embryonic meristem initiation
CLocus_19935	19935_63	C	T	TGCATATGTGGTTGGAAAAGCAAACGCTCCAGGAATAGTGGTGTTGCAGGAGTGGTGGGGGGTCGATTTTGAGATCAAGAACCACGCTTT	Protein usf	Thalictrum thalictroides	KAF5198113.1	1.04691e-10	96.5517	F:GO:0016787	F:hydrolase activity
CLocus_20273	20273_11	G	A	TGCATTGGCCAGCGCTGGAATGAATCCTTCAGTCTCCACAGTTGCCTTCCATTGCTCGAACTGGTTCAGGCATTCCACAAGCTTCTTCCC	protein SIEVE ELEMENT OCCLUSION B	Elaeis guineensis	XP_010904538.1	2.09891e-11	96.6667	P:GO:0010088	P:phloem development
CLocus_20532	20532_78	A	G	TGCATTGATCAGCGGGTTGCTCGACATCTCTGCCAGCTCATGCCCGATCACGCTTATCATGCCGTCGGCCCCGACGTCGCCGTTCGGTGC	protein EXORDIUM-like 5	Adiantum capillus-veneris	MBC9844975.1	2.14754e-10	96.6667	C:GO:0005615	C:extracellular space
CLocus_21286	21286_27	C	T	TGCATTGCCTACCGAAGGACATGGTGGTAACTCAGGCGCACAAAGCGGGGATGCCACTGAACCTCTCTACCTGAAGGGATCAGAAGAGGA	GRF-interacting factor 1	Elaeis guineensis	XP_010932533.1	3.66744e-09	96.5517	F:GO:0003713; C:GO:0005634; P:GO:0008283; P:GO:0045944; P:GO:0048366	F:transcription coactivator activity; C:nucleus; P:cell population proliferation; P:positive regulation of transcription by RNA polymerase II; P:leaf development
CLocus_22454	22454_9	A	G	TGCATGCAGATACGAAAATCCGAGAAGGCCGATTTCGAGAGGGTGGTGGGGATTAATCTGGTGGGCAGCTACCTTGGGACGAAGCATGCC	momilactone A synthase	Cocos nucifera	KAG1370147.1	9.12691e-12	100	F:GO:0016491	F:oxidoreductase activity
CLocus_23135	23135_63	T	C	TGCATTCATTAATGGAACAGTCTTGTATAACCTATGCTTGTCTACGTAACTGTGTATCCATTCTCCCAGATCCAATGCACCCAACTGAGC	pentatricopeptide repeat-containing protein At5g56310	Cocos nucifera	KAG1371430.1	4.10743e-11	100	F:GO:0016787	F:hydrolase activity
CLocus_23382	23382_32	T	G	TGCATTAGTAGTTTTACGGATTTCAAAGTCTCTCCCTTGCGGTCGCAGAGTGGGACACACCGAATCCCTGGCCTCAACTCCCACACAGGC	phosphoinositide phospholipase C 2	Elaeis guineensis	XP_029123950.1	4.26635e-12	100	F:GO:0004435; C:GO:0005886; P:GO:0016042; P:GO:0048015	F:phosphatidylinositol phospholipase C activity; C:plasma membrane; P:lipid catabolic process; P:phosphatidylinositol-mediated signaling
CLocus_24655	24655_73	T	C	TGCATGGAATGGCTGCTGAGGTGCTAAAATTGTTTTCCCGAATGGTCGCAGAAGAAGCATTGCAGCCAGATGACATCACCTTTGTTGGCG	pentatricopeptide repeat-containing protein At5g15340, mitochondrial	Elaeis guineensis	XP_029123330.1	9.47647e-10	100	F:GO:0008270	F:zinc ion binding
CLocus_25637	25637_77	C	T	TGCATGATCCAACCAGTCTTGACCCCCTTGGGTGGCCTCCCCTTGTAGAACACAAGGGCCTTCTTCACCCCAATGTTCTCATTCCCTTTG	NAC domain-containing protein 2	Elaeis guineensis	XP_010931442.1	9.34086e-12	100	F:GO:0003677; P:GO:0006355	F:DNA binding; P:regulation of transcription, DNA-templated
CLocus_25725	25725_86	C	T	TGCATGACACACAGAAGGCAGAGCCATGGCAGTTGTGACATTAATCTTGATCCCCAGATTGGGATCATCGCGATCTTTGATGAGAATACA	lipid binding protein	Elaeis guineensis	AOC88981.1	2.37011e-09	100	C:GO:0005886; P:GO:0006869; F:GO:0008289; C:GO:0016021; C:GO:0031225	C:plasma membrane; P:lipid transport; F:lipid binding; C:integral component of membrane; C:anchored component of membrane
CLocus_27374	27374_46	A	T	TGCATATAGGTGGGCTCACTTTAGCCAAAGCTAGTATAGATTGAGGAAGAGTCCATATCCCATCACCGCATATCAAACCAGAGGCAACGG	probable metal-nicotianamine transporter YSL14	Miscanthus lutarioriparius	CAD6258085.1	4.02139e-10	100	C:GO:0005886; C:GO:0016021; P:GO:0055085	C:plasma membrane; C:integral component of membrane; P:transmembrane transport
CLocus_28622	28622_17	G	A	TGCATGGCATGTGTTTCGTGAGATGATCGAGCCTGACGCTATCTGTTGGACTTCGATGATCTCGGCCTGCACAAGGAACGATAGATTTGA	pentatricopeptide repeat-containing protein At1g03540	Cocos nucifera	KAG1338438.1	3.79408e-13	100	F:GO:0003723; P:GO:0009451; C:GO:0043231	F:RNA binding; P:RNA modification; C:intracellular membrane-bounded organelle
CLocus_28990	28990_17	A	G	TGCATGAGAAGCAGGTTACAGGATTTGAACGGGCGGTGAAGAAGGCAAGAAATGGTGCCAAGTTGAGGTTGATGGACATCACCGAGCCTT	protein YLS7-like	Cocos nucifera	KAG1328189.1	3.27416e-10	100	C:GO:0005794; C:GO:0016021; F:GO:0016413	C:Golgi apparatus; C:integral component of membrane; F:O-acetyltransferase activity
CLocus_29596	29596_75	C	T	TGCATGATCCAATCGGATTTTAAACCATGGGGTGCTCTGCCTCTGTAAAAGACCAGTGTCTTCCTCATGCCGATCCGTTTAAAGCGGGTG	NAC domain-containing protein 43	Cocos nucifera	KAG1362682.1	1.49254e-12	100	F:GO:0003677; P:GO:0006355	F:DNA binding; P:regulation of transcription, DNA-templated
CLocus_29621	29621_30	C	A	TGCATTCATCAACTCCACCACGAAATTGATAGCAGGCCGACAAGCATCATGAGCGCACATAGGATCCACACATACCGACACCTCCGAGAT	BTB/POZ domain and ankyrin repeat-containing protein NPR2	Cocos nucifera	KAG1368476.1	4.59208e-10	100	C:GO:0005634; P:GO:0009862; C:GO:0016021; P:GO:0016567; P:GO:0042742; F:GO:0042802; P:GO:0050832; F:GO:1901149; P:GO:2000022; P:GO:2000031	C:nucleus; P:systemic acquired resistance, salicylic acid mediated signaling pathway; C:integral component of membrane; P:protein ubiquitination; P:defense response to bacterium; F:identical protein binding; P:defense response to fungus; F:salicylic acid binding; P:regulation of jasmonic acid mediated signaling pathway; P:regulation of salicylic acid mediated signaling pathway
CLocus_30624	30624_31	A	G	TGCATTGAAGATCTTGAAATACTTCGAGACAACGCAGAATGCTACCGCTACAATTACCTTCAACGGCACACAATTTGGAGAACGTCCGAC	subtilisin-like protease SBT1.5	Elaeis guineensis	XP_010919952.2	5.86056e-09	96.5517	F:GO:0004252; P:GO:0006508	F:serine-type endopeptidase activity; P:proteolysis
CLocus_35203	35203_72	C	A	TGCATACAACAACTCCACCACGAAATTGATCGCAGGTCGGCAAGCATCATGAGCGCACATCGGATCCACACACACCGACACCTCCGAGAT	BTB/POZ domain and ankyrin repeat-containing protein NPR2	Elaeis guineensis	XP_029116560.1	3.68153e-10	100	C:GO:0005634; P:GO:0009862; P:GO:0016567; P:GO:0042742; F:GO:0042802; P:GO:0050832; F:GO:1901149; P:GO:2000022; P:GO:2000031	C:nucleus; P:systemic acquired resistance, salicylic acid mediated signaling pathway; P:protein ubiquitination; P:defense response to bacterium; F:identical protein binding; P:defense response to fungus; F:salicylic acid binding; P:regulation of jasmonic acid mediated signaling pathway; P:regulation of salicylic acid mediated signaling pathway
CLocus_35703	35703_53	C	A	TGCATTCATATGGCTTTACTCTGCGTCCAGGAAGACCGAACAAAGAGACCAAGCATGGAATTGGTTGTTCTCATGCTGAGTAGTCACTCT	putative receptor-like protein kinase At4g00960	Elaeis guineensis	XP_029120941.1	9.09274e-11	93.3333	F:GO:0004674; F:GO:0005524; C:GO:0005886; C:GO:0016021; P:GO:0046777	F:protein serine/threonine kinase activity; F:ATP binding; C:plasma membrane; C:integral component of membrane; P:protein autophosphorylation
CLocus_36254	36254_49	T	C	TGCATTGAGAACCACGTAGCAGTAAACCAGCTCCTCCATCTCCTCCCAGTCTCTCACACCCACATCCTGAATCATCTCAAGTATTGACTC	Ovate protein family	Nelumbo nucifera	DAD36081.1	7.74509e-11	100	C:GO:0005634; C:GO:0016021; P:GO:0045892	C:nucleus; C:integral component of membrane; P:negative regulation of transcription, DNA-templated
CLocus_36592	36592_88	A	G	TGCATTCTTGGAACTTCATCCACATAAACAGCCCGATGCTGCCCCATCCCTTTCCTGTCTCCCCTTTCCCTTGAATCGAAGGATTGAGAC	THO complex subunit 2	Elaeis guineensis	XP_010936895.1	5.55514e-10	96.5517	C:GO:0000445; F:GO:0003729; P:GO:0006397; P:GO:0006406	C:THO complex part of transcription export complex; F:mRNA binding; P:mRNA processing; P:mRNA export from nucleus
CLocus_39065	39065_15	G	A	TGCATGAACGTTGTCGTCGTTAAAAACTGCAGCCATCTCATCATCAACTATCACAGAGTAAGCTGGGTCAGGAAAATATCCATACACACT	heavy metal-associated isoprenylated plant protein 45	Phoenix dactylifera	XP_008783549.1	4.35011e-10	96.6667	F:GO:0046872	F:metal ion binding
CLocus_39291	39291_86	C	T	TGCATGGAGGATGGCACTGAACGTAAAATCATCAGGTGTAAGGGAATTCCTCTTCATGCCGATGAAGAGAGAAAGGGCCTCCTCCCTGTA	pentatricopeptide repeat-containing protein At2g36980, mitochondrial	Cocos nucifera	EHA8586588.1	3.91488e-08	90	F:GO:0003723; P:GO:0009451; C:GO:0043231	F:RNA binding; P:RNA modification; C:intracellular membrane-bounded organelle
CLocus_32708	32708_63	A	G	TGCATGAAATGATCATGCACCTTCTTTCCACGGATAACTGATCCAGGCTCTCCTTGAATTACCATATACTTTGTTGACCCAAGAAACAAG	profilin-2-like isoform X1	Benincasa hispida	XP_038899069.1	2.44685e-06	95.8333	F:GO:0003677; F:GO:0003779; F:GO:0003785; F:GO:0005524; C:GO:0005737; C:GO:0005856; C:GO:0005938; P:GO:0006281; F:GO:0008094; C:GO:0016020; C:GO:0016021; P:GO:0042989	F:DNA binding; F:actin binding; F:actin monomer binding; F:ATP binding; C:cytoplasm; C:cytoskeleton; C:cell cortex; P:DNA repair; F:DNA-dependent ATPase activity; C:membrane; C:integral component of membrane; P:sequestering of actin monomers
CLocus_9865	9865_15	T	G	TGCATTTGAGAGAGGGGGTGGTCCTAAGAAATTTTCTTCTAGTACCTCCCTTTTGCCATCCGCTATGAGACCACCTGGCAGCTACATGCC	seed lectin beta chain	Cocos nucifera	KAG1327883.1	6.93934e-05	82.7586	C:GO:0016020; C:GO:0016021; F:GO:0030246	C:membrane; C:integral component of membrane; F:carbohydrate binding
CLocus_10527	10527_47	C	G	TGCATTTTTAGCATGAGATAAATGATGAAGCACCCATCAAGCAACATCATCGATGCCAATTGTTGGGCATCCAGCTCTCGAGGGAGTTTC	UPF0481 protein	Cocos nucifera	KAG1328012.1	5.76476e-08	93.1034	C:GO:0016020; C:GO:0016021	C:membrane; C:integral component of membrane
CLocus_12388	12388_89	C	T	TGCATCAACCAACGCCTGCCCTTTCTAACCCCGCGTCAAAGTCCACGCGCTCAGCCCACAATCCTTGTGAGAAGCCCCTCGACCAACTCC	pentatricopeptide repeat-containing protein, mitochondrial-like	Cocos nucifera	KAG1327168.1	1.1953e-06	86.6667	F:GO:0008270	F:zinc ion binding
CLocus_19639	19639_56	G	A	TGCATTTATCCATACAAGCAAGAATCCAGTACTTGCTGCTGGAGAGCAAAGATGTGACCAACGCAGCCATAAACGGGATCCCTCAGCCTT	LOB domain-containing protein 18	Arabidopsis thaliana	NP_191932.4	2.48108e-05	95.4545	C:GO:0005634; P:GO:0007275; P:GO:0009755; P:GO:0045893	C:nucleus; P:multicellular organism development; P:hormone-mediated signaling pathway; P:positive regulation of transcription, DNA-templated
CLocus_21703	21703_50	A	G	TGCATGGAAGGAGTGTTTGGAGCAGCGCGAGGGATCGAGAGTGCGAAGCCGCCGAACGCGCATACCTTCCTCCAGCACGTGGTGACCTTC	FRIGIDA-like protein 4a	Elaeis guineensis	XP_010906476.1	0.000222333	100	P:GO:0007275; P:GO:0009908; P:GO:0030154	P:multicellular organism development; P:flower development; P:cell differentiation
CLocus_22561	22561_14	C	T	TGCATTTTGTTTGTTTCAGGTGAACATAACACCAGAGGTGGCATCAAAAAATGTGAACAGAAGTATCATAGCAGAGCTGGTGAAACTGTA	protein argonaute 10 isoform X1	Cocos nucifera	KAG1334031.1	2.24809e-05	96	F:GO:0003676; P:GO:0031047	F:nucleic acid binding; P:gene silencing by RNA
CLocus_23139	23139_5	G	A	TGCATACTTGAACTTAATTTGAGCCCCTCCAGGGATCGGCTTGCCGTAGTTGACGATACAACGTTTAGCATCCACTGGTTGGATGGCGAA	protein TAPETUM DETERMINANT 1-like	Elaeis guineensis	XP_029122582.1	8.06479e-07	86.2069	P:GO:0001709	P:cell fate determination
CLocus_23884	23884_11	G	T	TGCATCGGCAATGCACCGAAACAACCATCGGCCAAAGAACAATGAAAATAGTACAGGCACTCTGATGGTGGTGGCCACCATTATCGCAAC	ankyrin repeat-containing protein At2g01680-like	Elaeis guineensis	XP_019707271.1	1.48119e-06	89.6552	C:GO:0016020; C:GO:0016021	C:membrane; C:integral component of membrane
CLocus_25856	25856_24	C	A	TGCATTCAAGCATGGATTTCAGCTAGACACTCGTGTTCAGACTACTCTTATCGAATTCTATGGAAGGTGTAAGTCCTTGGTAGAAGCACG	putative pentatricopeptide repeat-containing protein At5g37570	Elaeis guineensis	XP_010909360.1	1.15181e-10	96.5517	F:GO:0016787	F:hydrolase activity
CLocus_27780	27780_32	G	C	TGCATACGTGAACTTAATTTGAGCCCCTCCAGCGATCGGCTTGCCTTCGTTGATGATACAACGGTTAGCATCCACTGGTTTGATGGCCCG	protein TAPETUM DETERMINANT 1-like	Elaeis guineensis	XP_029122582.1	2.69619e-11	100	P:GO:0001709	P:cell fate determination
CLocus_30184	30184_61	A	G	TGCATTCTCAAGGGAAGCATTAATTACCTCGGCACCCGTCTTTTATATAAGGATTGCCTTCAAACCCTTCCAAGCAATTGCATCGGTATC	putative wall-associated receptor kinase-like 16	Phoenix dactylifera	XP_038971996.1	6.34039e-06	100	F:GO:0000166; F:GO:0004672; F:GO:0004674; F:GO:0005509; F:GO:0005524; P:GO:0006468; C:GO:0016020; C:GO:0016021; F:GO:0016301; P:GO:0016310; F:GO:0016740; F:GO:0030247	F:nucleotide binding; F:protein kinase activity; F:protein serine/threonine kinase activity; F:calcium ion binding; F:ATP binding; P:protein phosphorylation; C:membrane; C:integral component of membrane; F:kinase activity; P:phosphorylation; F:transferase activity; F:polysaccharide binding
CLocus_32860	32860_20	C	T	TGCATGGAGCAAGGAAGCAATGATGTTTACCTAAATGTTCCCTCAAGCTGTTGTTCCCTACTTGCCAGATCACCAAAATCAGGGGTGACA	ABC transporter D family member 1	Capsicum annuum	KAF3657927.1	0.00023747	100	F:GO:0000166; F:GO:0005324; F:GO:0005524; C:GO:0005777; C:GO:0005778; P:GO:0006635; P:GO:0006744; P:GO:0007031; P:GO:0010030; P:GO:0015910; P:GO:0015916; C:GO:0016020; C:GO:0016021; F:GO:0042626; P:GO:0042760; C:GO:0046861; P:GO:0055085	F:nucleotide binding; F:long-chain fatty acid transporter activity; F:ATP binding; C:peroxisome; C:peroxisomal membrane; P:fatty acid beta-oxidation; P:ubiquinone biosynthetic process; P:peroxisome organization; P:positive regulation of seed germination; P:long-chain fatty acid import into peroxisome; P:fatty-acyl-CoA transport; C:membrane; C:integral component of membrane; F:ATPase-coupled trans…
CLocus_34694	34694_11	C	G	TGCATCTTTCGGGCGAAAGAAGGATTCACGTTCCTTCGCGCAAATCCACCGTTGGATCGCTCAATAATCGCTTCCACATCTGTGCAAATG	E3 ubiquitin-protein ligase EL5-like	Phoenix dactylifera	XP_008799973.2	2.99509e-05	85.1852	C:GO:0016020; C:GO:0016021; P:GO:0016567; F:GO:0061630	C:membrane; C:integral component of membrane; P:protein ubiquitination; F:ubiquitin protein ligase activity
CLocus_48453	48453_42	T	C	TGCATCCAAGGACACGGATGAGGAATTAACCCCTGTGGATGTCGATGTAAACCTTGTGAAGAGCTTTCTTGATTCATTTTCTTCCCAACA	protein ecdysoneless homolog	Cocos nucifera	KAG1371149.1	2.42655e-08	100	C:GO:0005634	C:nucleus
CLocus_82942	82942_82	C	T	TGCATTAAAGCAAGAGAAATCACCTGTTGCTTGGCAAACTCCCTTAGGCGAGTGGGTCGGATCACTTGGTTCCCACAAGAGACTGTTTGA	endoglucanase 8-like	Elaeis guineensis	XP_010917237.2	1.09096e-06	100	P:GO:0000272; F:GO:0004553; P:GO:0005975; P:GO:0008152; F:GO:0008810; F:GO:0016787; F:GO:0016798; P:GO:0030245	P:polysaccharide catabolic process; F:hydrolase activity, hydrolyzing O-glycosyl compounds; P:carbohydrate metabolic process; P:metabolic process; F:cellulase activity; F:hydrolase activity; F:hydrolase activity, acting on glycosyl bonds; P:cellulose catabolic process
CLocus_19988	19988_62	G	A	TGCATGTCTGACTTCAAGGAAGTGAAGCTGAGATGTGCTATTTGTATGGACACCATGAAAGAGGAGACATCCACACTTTGTGGGCATGTA	E3 ubiquitin-protein ligase BRE1-like 1 isoform X1	Phoenix dactylifera	XP_008777230.1	5.62356e-11	100	None	None
CLocus_1869	1869_22	G	A	TGCATATGAGATGGAACGTTCAGGGAGAGTTTCATGTTTCTGCTTTGTCCGAAGGATTACTGCTTTTCTAGTGTCCTTCAGAGCAGGTTA	uncharacterized protein LOC105035800	Elaeis guineensis	XP_010909802.1	0.000939122	92.3077	None	None
CLocus_5211	5211_27	G	C	TGCATGGTCATGAGCGAGTTCTGAGCAGCAGTATCTAATGGCATTCTTTGCCTTATGACGTAGCCATGGATGGATGCCCCTGCACTAGAC	pentatricopeptide repeat-containing protein At4g04370	Elaeis guineensis	XP_010927140.1	1.2275e-09	100	None	None
CLocus_11127	11127_28	C	T	TGCATTAGAGATACTTCAAAATTTGGAGTGGCACACGGGGCATGTGTCGTTGTGCCACCTTGCAATGCACCATTGATGGAATACGTGGAA	hypothetical protein COCNU_07G002360	Cocos nucifera	KAG1354124.1	1.05283e-05	87.5	None	None
CLocus_11428	11428_31	T	A	TGCATCTGCTATCCACAAGCTGGTCCTATCTACGACCCCACAAAGTCATCCACGCACGCCATGCACGCTTGTGACTCCATGGCATGCAAC	probable aspartic protease At2g35615	Vigna angularis	XP_017423436.1	0.000653223	77.7778	None	None
CLocus_12024	12024_18	G	A	TGCATCCCACTTGGCATGGTGACCACCCATGTTTGCAGGAGGGAGTGCGACGAGGCATGCAGGCAAGCAGGATTTGCTGGAAAACCCCTG	hypothetical protein COCNU_06G001970	Cocos nucifera	KAG1346368.1	4.92315e-09	89.6552	None	None
CLocus_16725	16725_87	T	C	TGCATGGAAGCCATGATGGAGGGTGCATGTCCACATGGCCATGGATGGCTCCAAATGAACAAGACATCGACCCTGCAAATAGGATCACTG	zinc finger protein 10-like	Elaeis guineensis	XP_010923260.1	1.16461e-10	93.1034	None	None
CLocus_17410	17410_83	C	T	TGCATCAGTTAATGCAGCCTCAGTGGCTCGCTGCCTTACTTTCTCCATATGAGCACTTCGGAGGTTGTAGACATAGAGTTTGATGCCTTC	uncharacterized protein LOC103700972	Phoenix dactylifera	XP_008781108.2	1.5972e-09	100	None	None
CLocus_20367	20367_29	C	T	TGCATTTGTCCAGGCTTTGGAGCAGGAGGCGTTGGTCGAGGTCTCCAACGAGTTGCCAACGTTGAGCCATAGTATCGATCCTTCAGGCAA	hypothetical protein COCNU_07G006300	Cocos nucifera	KAG1354518.1	2.98539e-07	92.8571	None	None
CLocus_27540	27540_14	T	G	TGCATTCAAACAAATCTCCCGCATCCAAAGTCAACGACAGGGAGCTTTCGGTATGCCAACTTGACTGACTTGCCTGACTACGTGAGCTGG	senescence-specific cysteine protease SAG39-like	Elaeis guineensis	XP_029118161.1	0.000850005	75	None	None
CLocus_28469	28469_53	T	C	TGCATTTCTGCTGTTTGACCAAGCTCATGATCATCGAGACATTGTATTGTGGACTGCCATGATCTCGGGTCTTGCCCAAAGCGATGGAGC	pentatricopeptide repeat-containing protein At4g04370	Elaeis guineensis	XP_010927140.1	8.31968e-09	96.5517	None	None
CLocus_34966	34966_14	C	A	TGCATTCATGTAGAAATGAACTTTCTGAGCTGCATGACTGTCTTTCTGAAGGAAGCATCAGTGATAGTGGGTTGGAAAGTAAAAGACACC	hypothetical protein COCNU_02G011570	Cocos nucifera	KAG1331189.1	4.25902e-06	89.6552	None	None
CLocus_37769	37769_21	A	C	TGCATGGCTTCGAGATCGGCGCAATGGTCTGGGGGAAGGTGAAATCCCATCCATGGTGGCCTGGATACATCTACAACGTTTCTTTTGCCC	putative PWWP domain-containing protein	Elaeis guineensis	XP_010931619.1	4.42271e-13	93.1034	None	None
BLASTX results for 38 seuquences with outlier SNPs in Acrocomia totai.
Sequence name	SNP ID	REF	ALT	sequence	Similar to	Species	NCBI Accession	E-Value	Similarity (%)	GO IDs	GO Names
CLocus_15114	15114_14	A	G	TGCATCACAGCCGAAGAGTACCATTCTTCCAAGAGGCCTCTGCTGCAGAGGCTCGCCGTGCAAGGGGCCGAGATCGATTGCAGAGATGTG	Uveal autoantigen with coiled-coil domains and ankyrin repeats isoform 1	Phoenix dactylifera	XP_008802016.1	2.1135e-11	100	F:GO:0003677; C:GO:0005634; P:GO:0006355	F:DNA binding; C:nucleus; P:regulation of transcription, DNA-templated
CLocus_17145	17145_33	T	C	TGCATGATTTCATACAACAATGCTGTGGTGGACTACAACAACATGTTGAACCAGACTCTCCATCAAGTCCTAGACATGCTCCAAGATGCT	GDSL esterase/lipase	Elaeis guineensis	XP_010925787.1	7.53276e-11	100	F:GO:0016788	F:hydrolase activity, acting on ester bonds
CLocus_35976	35976_80	C	A	TGCATTGGTTGATGTCACTAAGGACAGGGAAATCGAGGTCGAGTTCTTGTATTCAGTGAAGTGGAGGGAGACAAGCACACACTTTGAGAA	transmembrane 9 superfamily member 3	Cocos nucifera	KAG1334205.1	5.54009e-09	96.5517	C:GO:0000139; C:GO:0010008; C:GO:0016021; P:GO:0072657	C:Golgi membrane; C:endosome membrane; C:integral component of membrane; P:protein localization to membrane
CLocus_37219	37219_6	G	A	TGCATCGATAGTTTGCACAGTGGAGCATCGAATCCTCCGATTGAAGAGAATCGAAACTTCATGGTCCGAGTAACCCAAACCACAAACATA	subtilisin-like protease SBT1.2	Elaeis guineensis	XP_010906967.1	3.18094e-11	100	F:GO:0004252; P:GO:0006508	F:serine-type endopeptidase activity; P:proteolysis
CLocus_1777	1777_27	T	A	TGCATGCAAACATCTTATCTTCTGAGTTGAGAGCATCTGCACAATAGGCAAAGCATAAGCCAGAGTCTTGCCGCTCCCTGTCGGGGAATT	DEAD-box ATP-dependent RNA helicase 1	Elaeis guineensis	XP_019706526.1	6.30505e-10	96.6667	F:GO:0003676; F:GO:0004386; F:GO:0005524; C:GO:0005634	F:nucleic acid binding; F:helicase activity; F:ATP binding; C:nucleus
CLocus_2053	2053_14	G	A	TGCATGGAGATGTTGGGCTGGCAGAGAGGCTGATGGGATACATTGTCGAGTTGGAGCCTGAATGTGATTCGAATTATGTGCTCTTGTCAA	pentatricopeptide repeat-containing protein At1g05750, chloroplastic	Elaeis guineensis	XP_029124105.1	2.33093e-10	100	F:GO:0003723; P:GO:0009451; C:GO:0016021; C:GO:0043231	F:RNA binding; P:RNA modification; C:integral component of membrane; C:intracellular membrane-bounded organelle
CLocus_14402	14402_81	A	G	TGCATGAAATCAAAATTTAAAATGGCTGACCTTAGAACACCATCCTGCCCACATGTCATCATAACGGCCAATAGGCTGGCCATCACCCAT	UDP-arabinopyranose mutase 3	Gossypium raimondii	KJB51080.1	1.40565e-08	100	C:GO:0005794; C:GO:0005829; C:GO:0009506; P:GO:0009832; F:GO:0016740; P:GO:0033356; F:GO:0052691	C:Golgi apparatus; C:cytosol; C:plasmodesma; P:plant-type cell wall biogenesis; F:transferase activity; P:UDP-L-arabinose metabolic process; F:UDP-arabinopyranose mutase activity
CLocus_15540	15540_38	C	A	TGCATCAACCAACTTCACCAGCATCTTGTGGGGAATACCCCAAGCTTCAGCAGAAGTCTCTTCAACAGTATCATTATCCGATGAACAAGA	uncharacterized protein LOC105057023	Elaeis guineensis	XP_019710403.1	1.38942e-10	100	C:GO:0031011	C:Ino80 complex
CLocus_15942	15942_10	C	A	TGCATTTAAGCAGTGAAGACGACTTCTTTTGTCGAGAAACAACTGCTCCTCTTACCACAGTGGTTAGCTCATCCCAAAGAGAAGGGGGCT	low affinity sulfate transporter 3	Cocos nucifera	KAG1330761.1	7.4124e-10	100	C:GO:0005887; F:GO:0008271; F:GO:0015301; P:GO:1902358	C:integral component of plasma membrane; F:secondary active sulfate transmembrane transporter activity; F:anion:anion antiporter activity; P:sulfate transmembrane transport
CLocus_16202	16202_59	T	C	TGCATCACCCAATTGGTCTTCTCGCCCTTGGGAGCTCTTCCTTTGTAGAACACCAAGGTTTTCTTCATCCCAACCAAGACCCCACAGTGG	NAC domain-containing protein 92	Ananas comosus	XP_020097045.1	2.45715e-12	100	F:GO:0000976; P:GO:0006355	F:transcription regulatory region sequence-specific DNA binding; P:regulation of transcription, DNA-templated
CLocus_16267	16267_37	G	C	TGCATGTGGCAGTGGCTTCACCATTAATTCTGAGAAGGCCTCAACAGTAAGACCTATCTGGGAGGCGAGTCCTGATGATGAGATGTGCCG	mitogen-activated protein kinase kinase kinase NPK1	Elaeis guineensis	XP_010928554.1	1.33488e-08	93.1034	F:GO:0004672; F:GO:0005524; P:GO:0006468	F:protein kinase activity; F:ATP binding; P:protein phosphorylation
CLocus_20618	20618_56	G	A	TGCATTTTGAGTGTTATAAAGCATCTGAAACATCTTCAAAACACATAGGTGGATCTGTTTCCATTCTTTTGGTACTTCAGTATTGTCATC	S-linalool synthase-like	Cocos nucifera	KAG1347133.1	2.25901e-11	96.6667	F:GO:0000287; F:GO:0010333; P:GO:0016102	F:magnesium ion binding; F:terpene synthase activity; P:diterpenoid biosynthetic process
CLocus_20717	20717_57	G	T	TGCATGCACCGCCGCGTCATCGGCGGTGGCAAAGAATTCGATCGGCATGACGGCGAAGGTCACGGAGCGAGCCAGGGCATGCAAGTTATT	fatty acid desaturase 4, chloroplastic	Cocos nucifera	KAG1327518.1	2.21076e-09	100	P:GO:0006631; C:GO:0016021	P:fatty acid metabolic process; C:integral component of membrane
CLocus_21690	21690_14	C	T	TGCATAATTTGGTACACATTGATGCTCTTCTTGTTTGAGTACAGGGGAGCTAAGCTTCTCATCACCGAGCAGTTCCCCGACACCGCCGAG	PIN-like protein	Freycinetia multiflora	AIF28284.1	4.51471e-13	100	C:GO:0005783; C:GO:0005886; P:GO:0009926; P:GO:0010252; P:GO:0010315; F:GO:0010329; C:GO:0016021; P:GO:0055085	C:endoplasmic reticulum; C:plasma membrane; P:auxin polar transport; P:auxin homeostasis; P:auxin efflux; F:auxin efflux transmembrane transporter activity; C:integral component of membrane; P:transmembrane transport
CLocus_21866	21866_80	G	A	TGCATACTCTCTTCGTGGCGGAAACTGAAGATATGTGAGGAGCTGTTCACCACATTGCTCAGTGGAATCAGTAAGATAACGGTCTCTCGT	phosphatidylinositol 4-kinase alpha 1 isoform X2	Elaeis guineensis	XP_010916171.1	5.17104e-10	100	F:GO:0004430; C:GO:0005737; C:GO:0005886; P:GO:0046854; P:GO:0048015	F:1-phosphatidylinositol 4-kinase activity; C:cytoplasm; C:plasma membrane; P:phosphatidylinositol phosphorylation; P:phosphatidylinositol-mediated signaling
CLocus_23089	23089_77	C	A	TGCATGTCATAAACCCTGGCCTTCCAGGGGCCTACCATCTCTGTCCTCTCCTGCCTCCTCCATGTCAATTGTGGGAGCAGAACAGCCTGA	Ankyrin repeat domain-containing protein 13B	Ananas comosus	XP_020094136.1	1.90698e-10	100	C:GO:0016020	C:membrane
CLocus_24058	24058_30	G	T	TGCATACCCCGTCGGCGGCGCCGTCGTGGAGGGCGGAGTCGCAGCGCCAGGTGAGGCGCTGGTCGGGGGGGAGTTTGCCAGAGCGCTGGC	endoglucanase 8-like	Phoenix dactylifera	XP_008803904.2	4.37234e-10	100	F:GO:0008810; P:GO:0030245	F:cellulase activity; P:cellulose catabolic process
CLocus_24114	24114_22	T	C	TGCATGATCCGACGATCACCACTGTCCGTTTCCCGTCGCTGGATAGCTCTTCCCATGCGTTCCATAAGTGGAAGCAGAAGCAGTCGGGGA	9-cis-epoxycarotenoid dioxygenase NCED6, chloroplastic	Cocos nucifera	EHA8587105.1	3.4216e-13	96.5517	C:GO:0009535; C:GO:0009570; P:GO:0010114; P:GO:0016121; F:GO:0045549; F:GO:0046872	C:chloroplast thylakoid membrane; C:chloroplast stroma; P:response to red light; P:carotene catabolic process; F:9-cis-epoxycarotenoid dioxygenase activity; F:metal ion binding
CLocus_26989	26989_9	G	A	TGCATGCAGGTACGAAAATCCGAGAAGGCCGATTTCGAGAGGGTGGTGGGGATTAATCTGGTGGGCAGCTACCTTGGGACGAAGCATGCC	momilactone A synthase	Cocos nucifera	KAG1370147.1	1.58263e-11	100	F:GO:0016491	F:oxidoreductase activity
CLocus_27110	27110_30	G	A	TGCATGATCTGGAACAGCAAACAGCTTCTCAGCAAGATCGGATGGATAGAATGAAGTGCTCAGAAGCCTCTTTCCTGTGCTTAGCCCAAT	RNA polymerase sigma factor sigA	Phoenix dactylifera	XP_008808794.2	7.96134e-10	100	F:GO:0003677; C:GO:0009507; F:GO:0016987; P:GO:0071461; P:GO:0071482; P:GO:0080005; P:GO:2000142	F:DNA binding; C:chloroplast; F:sigma factor activity; P:cellular response to redox state; P:cellular response to light stimulus; P:photosystem stoichiometry adjustment; P:regulation of DNA-templated transcription, initiation
CLocus_29376	29376_8	T	C	TGCATCGATAGTTTGCACAGTGGAGCATCGAATCGTCCGATTGAAGAGAATCTTGACTTCATAGTCCGAGTAACCCAAACCACAAACATA	subtilisin-like protease SBT1.2	Elaeis guineensis	XP_010906967.1	2.35951e-10	93.3333	F:GO:0004252; P:GO:0006508	F:serine-type endopeptidase activity; P:proteolysis
CLocus_33500	33500_63	G	A	TGCATTCTAGTAAGTATTCTGCTGTGAACTACATCTCAGGTAATGAACATGAAGGCGATGGAAGCTGTCATCAAAGAGAAACTCAGCCAA	probable serine/threonine-protein kinase WNK5	Elaeis guineensis	XP_010922722.1	1.03006e-10	100	F:GO:0004674; F:GO:0005524; C:GO:0005737; P:GO:0006468; P:GO:0035556	F:protein serine/threonine kinase activity; F:ATP binding; C:cytoplasm; P:protein phosphorylation; P:intracellular signal transduction
CLocus_35955	35955_77	C	A	TGCATGACCATCTTCATCAGCCTCTTCATGTTCCAAGCTGACACATTCCTCTGGTTCAGCTTGTGGAGGTGGTCGATCGTGATCCCCTCA	mechanosensitive ion channel protein 6	Phoenix dactylifera	XP_008781344.1	1.37275e-10	100	F:GO:0005524; C:GO:0005634; C:GO:0005886; P:GO:0006281; P:GO:0006468; P:GO:0006820; F:GO:0008381; C:GO:0016021; P:GO:0034220; F:GO:0106310; F:GO:0106311	F:ATP binding; C:nucleus; C:plasma membrane; P:DNA repair; P:protein phosphorylation; P:anion transport; F:mechanosensitive ion channel activity; C:integral component of membrane; P:ion transmembrane transport; F:protein serine kinase activity; F:protein threonine kinase activity
CLocus_36532	36532_26	T	C	TGCATCCAGAGCGGCGACGGTGATAATGGCGGAGCACAGGCGAGGTCGGAGTTCCTCTCGGAACTTTCTATCATCGCCAGCCTTCGGCAC	L-type lectin-domain containing receptor kinase VIII.1	Elaeis guineensis	XP_010920903.1	2.69343e-10	100	F:GO:0004672; F:GO:0005524; C:GO:0005886; P:GO:0006468; C:GO:0016021; F:GO:0030246	F:protein kinase activity; F:ATP binding; C:plasma membrane; P:protein phosphorylation; C:integral component of membrane; F:carbohydrate binding
CLocus_37352	37352_12	C	T	TGCATCCATAGGCGAAATAAGCATCTTGCCAAGCATGTTGAGAATTTCTTCCGCCTTCGCATGCAGCCCCTTCCCTTCAAAATCCTCACT	protein OBERON 3	Phoenix dactylifera	XP_008776603.2	2.21303e-10	100	P:GO:0001708; C:GO:0005634; P:GO:0009880; P:GO:0040008; F:GO:0046872; P:GO:0055065; P:GO:0090421	P:cell fate specification; C:nucleus; P:embryonic pattern specification; P:regulation of growth; F:metal ion binding; P:metal ion homeostasis; P:embryonic meristem initiation
CLocus_41121	41121_29	A	C	TGCATTAAGCTCCAAAATCACGTTATGATACTGCTCCCCATACAACTTCCTTGCCACGGCCAAGATCGTCGACGTCTTCCCCGTCCCCGA	Replication factor C subunit 3	Vitis vinifera	RVX22514.1	3.80022e-09	100	F:GO:0003689; F:GO:0005524; C:GO:0005634; C:GO:0005663; P:GO:0006261; P:GO:0006281; C:GO:0009536; P:GO:0031348	F:DNA clamp loader activity; F:ATP binding; C:nucleus; C:DNA replication factor C complex; P:DNA-dependent DNA replication; P:DNA repair; C:plastid; P:negative regulation of defense response
CLocus_44483	44483_26	C	A	TGCATCTATCTGGTACCAATGAAGTACCCCGACCAAATGATGGAAATCCAGAAAGTGGATTATATGAGCAAAGACATGGCACATACTTTG	LOW QUALITY PROTEIN: uncharacterized protein LOC105056012	Elaeis guineensis	XP_029123679.1	6.42831e-10	96.5517	F:GO:0016779	F:nucleotidyltransferase activity
CLocus_51005	51005_7	C	A	TGCATATCTTTGTCTTCTGAAGTGATTGCAATGGGGGAGCTTGCAAGAAGGTTTAACAACCCACCACCAGATTGGAGAGGAGATCCTTGC	putative leucine-rich repeat receptor-like serine/threonine-protein kinase At2g14440	Elaeis guineensis	XP_019707265.1	1.86671e-07	92.8571	F:GO:0016301; P:GO:0016310	F:kinase activity; P:phosphorylation
CLocus_54281	54281_6	A	G	TGCATCAGTCTCTGAAGTTTGCCATCCTTGTCTTCCATCCCCTTCTTGCTCTTCTCATCTCAACCACCCCTGTCCACTCTCTCAACATTG	phospholipase A2-alpha	Elaeis guineensis	XP_010926475.1	2.51578e-09	96.5517	F:GO:0004623; F:GO:0005509; C:GO:0005576; P:GO:0006644; P:GO:0016042; P:GO:0050482	F:phospholipase A2 activity; F:calcium ion binding; C:extracellular region; P:phospholipid metabolic process; P:lipid catabolic process; P:arachidonic acid secretion
CLocus_54735	54735_28	G	C	TGCATGGCTAATTCTTGCCATCGTTCTTGCAACCCTCCTCGGCACACATGCGGGAGACCCTGACATCACATCAGATTTCATAGTTCCGAG	germin-like protein 9-3	Cocos nucifera	KAG1354036.1	4.50141e-09	100	C:GO:0005618; C:GO:0016021; F:GO:0030145; C:GO:0048046	C:cell wall; C:integral component of membrane; F:manganese ion binding; C:apoplast
CLocus_49888	49888_19	A	C	TGCATTAAGCTTGCCAATGAACTTTTAGAGCCATTTGTGAATAGAATGGTGTCATCGGCAAACAATAAATGAGATATAGATGGGCAGCCA	unnamed protein product	Ananas comosus var. bracteatus	CAD1835841.1	5.17138e-05	85.7143	F:GO:0003676; F:GO:0004523; F:GO:0004842; C:GO:0016020; C:GO:0016021; P:GO:0016567; P:GO:0090502	F:nucleic acid binding; F:RNA-DNA hybrid ribonuclease activity; F:ubiquitin-protein transferase activity; C:membrane; C:integral component of membrane; P:protein ubiquitination; P:RNA phosphodiester bond hydrolysis, endonucleolytic
CLocus_12178	12178_54	A	G	TGCATCACTGCTGATGGCAAGTTGATTAGTATCTGAACCATTTTCTTGGATCCCGATTTCACCAGAGGTTTCTCCATTCTCTTGATGATT	protein ENHANCED DISEASE RESISTANCE 4	Cocos nucifera	KAG1338163.1	1.60693e-05	93.3333	P:GO:1900150	P:regulation of defense response to fungus
CLocus_32324	32324_12	C	T	TGCATCGTCCGCCGACATCGTCGGCATAGCAAGATTCTTGGCGTGGAAGAAGACACCACTCCTCGTCAACGTGTACCCATACTTTGCGTA	putative glucan endo-1,3-beta-glucosidase GVI	Elaeis guineensis	XP_010911703.1	0.000130796	79.3103	F:GO:0004553; P:GO:0005975; P:GO:0008152; C:GO:0016020; C:GO:0016021; F:GO:0016798	F:hydrolase activity, hydrolyzing O-glycosyl compounds; P:carbohydrate metabolic process; P:metabolic process; C:membrane; C:integral component of membrane; F:hydrolase activity, acting on glycosyl bonds
CLocus_33639	33639_60	C	T	TGCATACCTTCTGGAGCGCCTTGTTCTTAGAAGCTTGGCGAGAGATCTCCCTCTCGACGTCATCCTCATCGCCATCGCCGAAGACCGACG	Nuclear speckle splicing regulatory protein 1	Ananas comosus	OAY63781.1	0.000267307	92	None	None
CLocus_36184	36184_88	G	T	TGCATTTCTGCTCTTCGACCAATCTCAGGATCATCGGGACATTGTATTGTGGACTGCCATGATCTCAGGTCTCGCCCAAAATGATGGAGC	pentatricopeptide repeat-containing protein At4g04370	Elaeis guineensis	XP_010927140.1	5.83382e-10	100	None	None
CLocus_12197	12197_6	A	G	TGCATGAGCCATTAGAATTCACTTCCTCTGATGACAACTGACGCTGCCTTGTGTTATCATTGGTTCCACTGCTAATGTTTCCATTAGTTG	protein NLP3	Elaeis guineensis	XP_010915986.2	3.14404e-07	93.1034	None	None
CLocus_23992	23992_75	T	A	TGCATCCCGATCACCTCCTTGGCCAACCTCAGCGCCACCATCGCTTCGCTCACGTACGCCGCCTCTTCCATTGAAAACCTCCTCCGAGAT	uncharacterized protein LOC103720902	Phoenix dactylifera	XP_008809090.1	9.86864e-07	96.4286	None	None
CLocus_34896	34896_77	C	T	TGCATTGAGTATGTAACCTCTAGTTTAGAAGCATCATTGGCATGCTCCTTGATCTGGGCTTCAAAGCTGTTCTGCACCTCTAAAATTTCC	uncharacterized protein LOC105059371 isoform X2	Elaeis guineensis	XP_010940952.1	0.000108779	100	None	None
BLASTX results for 8 seuquences with outlier SNPs in Acrocomia intumescens.
Sequence name	SNP ID	REF	ALT	sequence	Similar to	Species	NCBI Accession	E-Value	Similarity (%)	GO IDs	GO Names
CLocus_111127	111127_60	A	G	TGCATTCTTTGTGGCATGCAAAAACTGGTTCGGCATAGCTGATGGAGTAGGTCAGTGGTCACTAGAAGGTATTTCTCTTT	phosphatase 2C BIPP2C1	XP_010926263.1	Elaeis guineensis	3.23432e-09	100	C:GO:0005634; P:GO:0006470; F:GO:0046872; F:GO:0046983; F:GO:0106306; F:GO:0106307	C:nucleus; P:protein dephosphorylation; F:metal ion binding; F:protein dimerization activity; F:protein serine phosphatase activity; F:protein threonine phosphatase activity
CLocus_225078	225078_50	C	T	TGCATGTCGTTTGGCCTCTGCAATGTACTCGTCACTTTTCAGCGGTGCATCTTGGCCATCTTTTTTGATATGATTGATAA	reverse transcriptase domain-containing protein	GEZ59283.1	Tanacetum cinerariifolium	4.26131e-06	88.4615	F:GO:0003676; F:GO:0003887; F:GO:0003964; P:GO:0006278; F:GO:0008270; P:GO:0015074; P:GO:0071897	F:nucleic acid binding; F:DNA-directed DNA polymerase activity; F:RNA-directed DNA polymerase activity; P:RNA-dependent DNA biosynthetic process; F:zinc ion binding; P:DNA integration; P:DNA biosynthetic process
CLocus_41199	41199_50	G	A	TGCATTCATAAAGGCGAGGAGCTCGTGCTCGAAGGTAGAATCCACTAACTGATCAATTTAGGGAAGGGGATAGCTATCTT	RNA-directed DNA polymerase homolog	XP_016647077.1	Prunus mume	9.57335e-05	92.3077	None	None
CLocus_44816	44816_15	C	T	TGCATACTTCACAAGCGTCAACTTCATAAGAACATGGTACCAATCCGATCCTTTCATGCTCGCTAGTCAGGCAAAACAAG	hypothetical protein CJ030_MR5G010171	KAB1212871.1	Morella rubra	0.00067445	84	None	None
CLocus_75655	75655_58	C	T	TGCATCCATGAAGCTGAGTAGCTAGTGACTTGTTGTGGCGTCAACCAGCTGGTCAATTCGCGATAACAAGAAGCTATCCT	Hypothetical predicted protein	XP_022891744.1	Olea europaea var. sylvestris	0.000118182	88.4615	None	None
CLocus_75669	75669_21	C	T	TGCATTCATCAGTGTCATGTCCGCGGTCTTAGTGGAACCGACAATATTTGTTCAAGTTACAATGAGAGCATGTTGGAGTC	uncharacterized protein LOC115984434	XP_030963320.1	Quercus lobata	0.000243254	85	None	None
CLocus_209096	209096_48	T	C	TGCATCTTGTAGAGGTGCATTCATGAGCAAGAGTGAGGACGAGGCCTATGCCTTATTTGAGACTTCGAGTGAGAATTTGA	PREDICTED: uncharacterized protein LOC104589977	XP_010246769.1	Nelumbo nucifera	3.79269e-05	92	None	None
CLocus_230680	230680_39	C	T	TGCATCTTGTGGAGGTGCATTCATGAGCAAGAGTGACAACGAGGCTTATACCTTATTTGAGACCTTGAGTGCGAATTCGA	hypothetical protein	MQL75221.1	Colocasia esculenta	1.81677e-05	92.3077	None	None
