# Supplementary material for: Genetic variations associated with adaptation in Acrocomia palms: A comparative study across the Neotropics for crop improvement
Source: PLoS One. 2025 Jun 13;20(6):e0324340. doi: 10.1371/journal.pone.0324340 (PMC12165397; doi:10.1371/journal.pone.0324340)
Supplement: S1 File — SNP genotype data set in variant calling format (vcf) for Acrocomia species. (ZIP) [file pone.0324340.s006.zip]

Archive with 2 entries (2 files):
- Aaculeata_Atotai.vcf
- Intumescens_139.vcf
