# Supplementary material for: Genetic variations associated with adaptation in Acrocomia palms: A comparative study across the Neotropics for crop improvement
Source: PLoS One. 2025 Jun 13;20(6):e0324340. doi: 10.1371/journal.pone.0324340 (PMC12165397; doi:10.1371/journal.pone.0324340)
Supplement: S1 File — SNP genotype data set in variant calling format (vcf) for Acrocomia species. (ZIP) [file pone.0324340.s006.zip › Intumescens_139.vcf]

##fileformat=VCFv4.2
##fileDate=20201209
##source="Stacks v1.42"
##INFO=<ID=NS,Number=1,Type=Integer,Description="Number of Samples With Data">
##INFO=<ID=AF,Number=.,Type=Float,Description="Allele Frequency">
##FORMAT=<ID=GT,Number=1,Type=String,Description="Genotype">
##FORMAT=<ID=DP,Number=1,Type=Integer,Description="Read Depth">
##FORMAT=<ID=AD,Number=1,Type=Integer,Description="Allele Depth">
##FORMAT=<ID=GL,Number=.,Type=Float,Description="Genotype Likelihood">
#CHROM	POS	ID	REF	ALT	QUAL	FILTER	INFO	FORMAT	JM01	JM03	JM04	JM05	JM06	JM07	JM08	JM10	JM11	JM12	JM13	JM15	JM16	JM17	JM18	JM19	JM20	JM21	JM22	JM23	JM24	JM25	JM27	JM28	JM29	JM30	JM31	JM32	JM33	JM34	JM35	JM36	JM37	JM38	JM39	JM40	JM41	JM42	JM43	JM44	JM45	JM46	JM47	JM48	JM49	JM51	JM52	JM53	JM54	JM55	JM56	JM57	JM58	JM59	JM60	JM61	JM63	JM64	JM65	JM66	JM67	JM68	JM69	JM70	JM71	JM72	JM73	JM75	JM77	JM78	JM79	JM80	JM81	JM82	JM83	JM84	JM85	JM87	JM88	JM89	JM90	JM91	JM92	JM94	JM95	JM100	JM101	JM102	JM103	JM104	JM106	JM96	JM97	JM99	JM120	JM121	JM122	JM123	JM124	JM125	JM126	JM129	JM130	JM131	JM132	JM133	JM134	JM135	JM137	JM138	JM139	JM140	JM141	JM142	JM143	JM144	JM145	JM146	JM147	JM148	JM149	JM150	JM151	JM153	JM154	JM157	JM159	JM160	JM161	JM162	JM163	JM164	JM165	JM166	JM167	JM168	JM169	JM170	JM172
un	19257	241_55	C	T	.	PASS	NS=117;AF=0.068	GT:DP:AD:GL	0/1:11:3,8:.,4.23,.	./.:0:.,.:.,.,.	0/0:21:21,0:-29.112,.,.	0/1:9:5,4:.,8.68,.	0/0:8:8,0:-11.09,.,.	./.:4:.,.:.,.,.	0/0:3:3,0:-4.159,.,.	0/1:6:4,2:.,3.715,.	0/0:23:23,0:-31.885,.,.	0/0:13:13,0:-18.022,.,.	0/0:11:11,0:-15.249,.,.	0/0:18:18,0:-24.953,.,.	0/0:6:6,0:-8.318,.,.	0/0:13:13,0:-18.022,.,.	./.:0:.,.:.,.,.	0/0:8:8,0:-11.09,.,.	0/0:3:3,0:-4.159,.,.	0/0:4:4,0:-5.545,.,.	./.:0:.,.:.,.,.	0/0:19:19,0:-26.34,.,.	0/1:17:7,10:.,14.85,.	0/0:5:5,0:-6.931,.,.	0/0:5:5,0:-6.931,.,.	./.:0:.,.:.,.,.	0/0:14:14,0:-19.408,.,.	0/0:15:15,0:-20.794,.,.	0/0:10:10,0:-13.863,.,.	0/0:3:3,0:-4.159,.,.	0/0:3:3,0:-4.159,.,.	0/0:12:12,0:-16.636,.,.	0/0:12:12,0:-16.636,.,.	0/0:14:14,0:-19.408,.,.	0/0:18:18,0:-24.953,.,.	./.:0:.,.:.,.,.	0/0:3:3,0:-4.159,.,.	./.:0:.,.:.,.,.	0/0:9:9,0:-12.477,.,.	0/0:8:8,0:-11.09,.,.	0/0:5:5,0:-6.931,.,.	0/0:5:5,0:-6.931,.,.	0/0:3:3,0:-4.159,.,.	0/0:5:5,0:-6.931,.,.	0/0:21:21,0:-29.112,.,.	0/0:16:16,0:-22.181,.,.	0/0:12:12,0:-16.636,.,.	./.:0:.,.:.,.,.	./.:0:.,.:.,.,.	0/0:28:28,0:-38.816,.,.	0/0:10:10,0:-13.863,.,.	0/0:10:10,0:-13.863,.,.	./.:0:.,.:.,.,.	0/0:3:3,0:-4.159,.,.	0/0:4:4,0:-5.545,.,.	0/0:14:14,0:-19.408,.,.	0/0:7:7,0:-9.704,.,.	0/0:17:17,0:-23.567,.,.	0/0:20:20,0:-27.726,.,.	0/0:3:3,0:-4.159,.,.	0/0:12:12,0:-16.636,.,.	0/0:28:28,0:-38.816,.,.	0/0:8:8,0:-11.09,.,.	0/0:7:7,0:-9.704,.,.	0/0:4:4,0:-5.545,.,.	./.:0:.,.:.,.,.	0/0:3:3,0:-4.159,.,.	0/0:14:14,0:-19.408,.,.	0/0:8:8,0:-11.09,.,.	./.:0:.,.:.,.,.	0/0:13:13,0:-18.022,.,.	0/0:5:5,0:-6.931,.,.	0/0:18:18,0:-24.953,.,.	0/0:10:10,0:-13.863,.,.	0/0:3:3,0:-4.159,.,.	0/0:6:6,0:-8.318,.,.	0/0:4:4,0:-5.545,.,.	0/0:6:6,0:-8.318,.,.	0/0:3:3,0:-4.159,.,.	./.:0:.,.:.,.,.	0/0:12:12,0:-16.636,.,.	0/0:3:3,0:-4.159,.,.	0/0:7:7,0:-9.704,.,.	0/0:5:5,0:-6.931,.,.	0/0:7:7,0:-9.704,.,.	0/0:6:6,0:-8.318,.,.	0/0:5:5,0:-6.931,.,.	0/0:6:6,0:-8.318,.,.	1/1:6:0,6:.,.,-8.318	1/1:16:0,16:.,.,-22.181	1/1:5:0,5:.,.,-6.931	0/0:3:3,0:-4.159,.,.	./.:0:.,.:.,.,.	0/1:15:6,9:.,12.58,.	0/1:11:5,6:.,10.9,.	0/1:9:4,5:.,8.68,.	0/1:25:12,13:.,26.33,.	0/0:16:16,0:-22.181,.,.	./.:0:.,.:.,.,.	1/1:9:0,9:.,.,-12.477	0/0:3:3,0:-4.159,.,.	0/0:7:7,0:-9.704,.,.	0/0:16:16,0:-22.181,.,.	0/0:4:4,0:-5.545,.,.	0/0:8:8,0:-11.09,.,.	0/0:14:14,0:-19.408,.,.	0/0:20:20,0:-17.588,.,.	0/0:30:30,0:-41.589,.,.	./.:0:.,.:.,.,.	0/0:14:14,0:-19.408,.,.	0/0:9:9,0:-12.477,.,.	0/0:15:15,0:-20.794,.,.	0/0:3:3,0:-4.159,.,.	0/0:15:15,0:-20.794,.,.	0/0:3:3,0:-4.159,.,.	0/0:10:10,0:-13.863,.,.	0/0:21:21,0:-29.112,.,.	./.:0:.,.:.,.,.	0/0:15:15,0:-20.794,.,.	0/0:3:3,0:-4.159,.,.	0/0:5:5,0:-6.931,.,.	0/0:6:6,0:-8.318,.,.	0/0:11:11,0:-15.249,.,.	./.:0:.,.:.,.,.	0/0:8:8,0:-11.09,.,.	0/0:3:3,0:-4.159,.,.	0/0:3:3,0:-4.159,.,.	./.:0:.,.:.,.,.	0/0:8:8,0:-11.09,.,.	0/0:6:6,0:-8.318,.,.	0/0:5:5,0:-6.931,.,.	0/0:12:12,0:-16.636,.,.	./.:0:.,.:.,.,.	0/0:8:8,0:-11.09,.,.	0/0:4:4,0:-5.545,.,.	0/0:4:4,0:-5.545,.,.	0/0:7:7,0:-9.704,.,.	0/0:4:4,0:-5.545,.,.	0/0:9:9,0:-12.477,.,.	./.:0:.,.:.,.,.	./.:0:.,.:.,.,.
un	28449	356_47	C	T	.	PASS	NS=105;AF=0.014	GT:DP:AD:GL	0/1:8:5,3:.,6.09,.	0/0:4:4,0:-5.545,.,.	0/0:9:9,0:-12.477,.,.	0/1:10:5,5:.,10.99,.	0/0:4:4,0:-5.545,.,.	./.:0:.,.:.,.,.	0/0:3:3,0:-4.159,.,.	0/0:5:5,0:-6.931,.,.	0/1:15:9,6:.,12.58,.	0/0:11:11,0:-15.249,.,.	./.:0:.,.:.,.,.	./.:0:.,.:.,.,.	./.:0:.,.:.,.,.	./.:0:.,.:.,.,.	./.:0:.,.:.,.,.	./.:0:.,.:.,.,.	./.:0:.,.:.,.,.	./.:0:.,.:.,.,.	./.:0:.,.:.,.,.	./.:0:.,.:.,.,.	./.:0:.,.:.,.,.	./.:0:.,.:.,.,.	./.:0:.,.:.,.,.	./.:0:.,.:.,.,.	0/0:13:13,0:-18.022,.,.	0/0:11:11,0:-15.249,.,.	0/0:11:11,0:-15.249,.,.	0/0:3:3,0:-4.159,.,.	0/0:3:3,0:-4.159,.,.	0/0:7:7,0:-9.704,.,.	0/0:12:12,0:-16.636,.,.	0/0:7:7,0:-9.704,.,.	0/0:11:11,0:-15.249,.,.	./.:0:.,.:.,.,.	./.:0:.,.:.,.,.	0/0:3:3,0:-4.159,.,.	0/0:7:7,0:-9.704,.,.	0/0:8:8,0:-11.09,.,.	./.:0:.,.:.,.,.	0/0:6:6,0:-8.318,.,.	./.:0:.,.:.,.,.	0/0:3:3,0:-4.159,.,.	0/0:15:15,0:-20.794,.,.	0/0:3:3,0:-4.159,.,.	0/0:6:6,0:-8.318,.,.	0/0:7:7,0:-9.704,.,.	./.:0:.,.:.,.,.	0/0:10:10,0:-13.863,.,.	0/0:14:14,0:-19.408,.,.	0/0:10:10,0:-13.863,.,.	0/0:5:5,0:-6.931,.,.	./.:0:.,.:.,.,.	0/0:3:3,0:-4.159,.,.	0/0:17:17,0:-23.567,.,.	0/0:3:3,0:-4.159,.,.	0/0:14:14,0:-19.408,.,.	0/0:8:8,0:-11.09,.,.	./.:0:.,.:.,.,.	0/0:5:5,0:-6.931,.,.	0/0:15:15,0:-20.794,.,.	0/0:14:14,0:-19.408,.,.	0/0:8:8,0:-11.09,.,.	./.:0:.,.:.,.,.	0/0:6:6,0:-8.318,.,.	0/0:3:3,0:-4.159,.,.	0/0:23:23,0:-31.885,.,.	0/0:5:5,0:-6.931,.,.	./.:0:.,.:.,.,.	0/0:12:12,0:-16.636,.,.	0/0:4:4,0:-5.545,.,.	0/0:14:14,0:-19.408,.,.	0/0:14:14,0:-19.408,.,.	0/0:5:5,0:-6.931,.,.	0/0:9:9,0:-12.477,.,.	0/0:6:6,0:-8.318,.,.	0/0:5:5,0:-6.931,.,.	./.:0:.,.:.,.,.	0/0:5:5,0:-6.931,.,.	0/0:8:8,0:-11.09,.,.	./.:0:.,.:.,.,.	0/0:6:6,0:-8.318,.,.	0/0:7:7,0:-9.704,.,.	0/0:3:3,0:-4.159,.,.	0/0:7:7,0:-9.704,.,.	0/0:8:8,0:-11.09,.,.	0/0:10:10,0:-13.863,.,.	./.:0:.,.:.,.,.	0/0:12:12,0:-16.636,.,.	0/0:3:3,0:-4.159,.,.	0/0:8:8,0:-11.09,.,.	0/0:3:3,0:-4.159,.,.	./.:0:.,.:.,.,.	0/0:5:5,0:-6.931,.,.	0/0:3:3,0:-4.159,.,.	0/0:16:16,0:-22.181,.,.	0/0:6:6,0:-8.318,.,.	./.:0:.,.:.,.,.	0/0:5:5,0:-6.931,.,.	0/0:3:3,0:-4.159,.,.	0/0:5:5,0:-6.931,.,.	0/0:16:16,0:-22.181,.,.	0/0:3:3,0:-4.159,.,.	0/0:12:12,0:-16.636,.,.	0/0:15:15,0:-20.794,.,.	0/0:15:15,0:-20.794,.,.	0/0:27:27,0:-37.43,.,.	0/0:3:3,0:-4.159,.,.	0/0:4:4,0:-5.545,.,.	0/0:8:8,0:-11.09,.,.	0/0:10:10,0:-13.863,.,.	0/0:5:5,0:-6.931,.,.	0/0:7:7,0:-9.704,.,.	0/0:5:5,0:-6.931,.,.	0/0:7:7,0:-9.704,.,.	0/0:17:17,0:-23.567,.,.	./.:0:.,.:.,.,.	0/0:22:22,0:-30.498,.,.	./.:0:.,.:.,.,.	./.:0:.,.:.,.,.	0/0:5:5,0:-6.931,.,.	0/0:10:10,0:-13.863,.,.	0/0:3:3,0:-4.159,.,.	0/0:8:8,0:-11.09,.,.	0/0:3:3,0:-4.159,.,.	0/0:5:5,0:-6.931,.,.	0/0:6:6,0:-8.318,.,.	0/0:7:7,0:-9.704,.,.	0/0:3:3,0:-4.159,.,.	0/0:12:12,0:-16.636,.,.	0/0:9:9,0:-12.477,.,.	0/0:5:5,0:-6.931,.,.	0/0:4:4,0:-5.545,.,.	0/0:8:8,0:-11.09,.,.	0/0:8:8,0:-11.09,.,.	0/0:3:3,0:-4.159,.,.	0/0:5:5,0:-6.931,.,.	0/0:9:9,0:-12.477,.,.	./.:0:.,.:.,.,.	./.:0:.,.:.,.,.
un	75629	946_27	A	G	.	PASS	NS=118;AF=0.008	GT:DP:AD:GL	0/1:20:15,5:.,4.07,.	./.:0:.,.:.,.,.	0/0:33:33,0:-45.748,.,.	0/0:21:21,0:-29.112,.,.	0/0:12:12,0:-16.636,.,.	0/0:10:10,0:-13.863,.,.	0/0:12:12,0:-7.554,.,.	0/0:7:7,0:-9.704,.,.	0/1:55:41,14:.,10.17,.	0/0:21:21,0:-29.112,.,.	./.:20:.,.:.,.,.	./.:21:.,.:.,.,.	./.:6:.,.:.,.,.	./.:18:.,.:.,.,.	./.:0:.,.:.,.,.	./.:19:.,.:.,.,.	./.:10:.,.:.,.,.	./.:9:.,.:.,.,.	./.:5:.,.:.,.,.	./.:32:.,.:.,.,.	./.:23:.,.:.,.,.	./.:18:.,.:.,.,.	./.:12:.,.:.,.,.	0/0:6:6,0:-8.318,.,.	0/0:28:28,0:-38.816,.,.	0/0:22:22,0:-31.885,.,.	0/0:15:15,0:-20.794,.,.	0/0:8:8,0:-11.09,.,.	0/0:5:5,0:-6.931,.,.	0/0:26:26,0:-36.044,.,.	0/0:36:36,0:-49.907,.,.	0/0:12:12,0:-16.636,.,.	0/0:14:14,0:-19.408,.,.	0/0:7:7,0:-9.704,.,.	0/0:7:7,0:-9.704,.,.	0/0:4:4,0:-5.545,.,.	0/0:23:23,0:-31.885,.,.	0/0:8:8,0:-11.09,.,.	0/0:13:13,0:-18.022,.,.	0/0:9:9,0:-12.477,.,.	0/0:6:6,0:-8.318,.,.	0/0:5:5,0:-8.318,.,.	0/0:31:31,0:-42.975,.,.	0/0:16:16,0:-22.181,.,.	0/0:21:21,0:-29.112,.,.	0/0:20:20,0:-27.726,.,.	0/0:3:3,0:-4.159,.,.	0/0:33:33,0:-45.748,.,.	0/0:16:16,0:-22.181,.,.	0/0:17:17,0:-23.567,.,.	0/0:6:6,0:-8.318,.,.	0/0:5:5,0:-8.318,.,.	0/0:5:5,0:-8.318,.,.	0/0:15:15,0:-20.794,.,.	0/0:10:10,0:-13.863,.,.	0/0:30:30,0:-41.589,.,.	0/0:19:19,0:-26.34,.,.	0/0:5:5,0:-6.931,.,.	0/0:17:17,0:-23.567,.,.	0/0:23:23,0:-31.885,.,.	0/0:14:14,0:-19.408,.,.	0/0:6:6,0:-8.318,.,.	0/0:5:5,0:-6.931,.,.	0/0:7:7,0:-11.09,.,.	0/0:5:5,0:-6.931,.,.	0/0:26:26,0:-36.044,.,.	0/0:9:9,0:-12.477,.,.	./.:0:.,.:.,.,.	0/0:14:14,0:-19.408,.,.	0/0:5:5,0:-6.931,.,.	0/0:32:32,0:-44.361,.,.	0/0:15:15,0:-20.794,.,.	0/0:9:9,0:-12.477,.,.	0/0:14:14,0:-19.408,.,.	0/0:10:10,0:-13.863,.,.	0/0:6:6,0:-8.318,.,.	0/0:9:9,0:-12.477,.,.	0/0:5:5,0:-6.931,.,.	0/0:21:21,0:-29.112,.,.	0/0:7:7,0:-9.704,.,.	0/0:5:5,0:-6.931,.,.	0/0:12:12,0:-16.636,.,.	0/0:6:6,0:-9.704,.,.	0/0:9:9,0:-12.477,.,.	0/0:11:11,0:-15.249,.,.	0/0:25:25,0:-34.657,.,.	0/0:14:14,0:-19.408,.,.	0/0:32:32,0:-44.361,.,.	0/0:6:6,0:-8.318,.,.	0/0:22:22,0:-30.498,.,.	0/0:4:4,0:-5.545,.,.	0/0:7:7,0:-11.09,.,.	0/0:14:14,0:-19.408,.,.	0/0:11:11,0:-15.249,.,.	0/0:38:38,0:-52.679,.,.	0/0:21:21,0:-29.112,.,.	0/0:5:5,0:-8.318,.,.	0/0:8:8,0:-11.09,.,.	0/0:11:11,0:-15.249,.,.	0/0:7:7,0:-11.09,.,.	0/0:20:20,0:-27.726,.,.	0/0:5:5,0:-6.931,.,.	0/0:15:15,0:-20.794,.,.	0/0:43:43,0:-59.611,.,.	0/0:22:22,0:-30.498,.,.	0/0:71:71,0:-98.427,.,.	./.:0:.,.:.,.,.	0/0:18:18,0:-24.953,.,.	0/0:11:11,0:-15.249,.,.	0/0:26:26,0:-36.044,.,.	0/0:11:11,0:-15.249,.,.	0/0:5:5,0:-6.931,.,.	0/0:4:4,0:-5.545,.,.	0/0:9:9,0:-12.477,.,.	0/0:37:37,0:-51.293,.,.	0/0:5:5,0:-6.931,.,.	0/0:33:33,0:-45.748,.,.	0/0:5:5,0:-6.931,.,.	0/0:15:15,0:-20.794,.,.	./.:0:.,.:.,.,.	0/0:21:21,0:-29.112,.,.	./.:0:.,.:.,.,.	0/0:9:9,0:-12.477,.,.	0/0:13:13,0:-18.022,.,.	0/0:5:5,0:-6.931,.,.	./.:0:.,.:.,.,.	0/0:16:16,0:-22.181,.,.	0/0:7:7,0:-9.704,.,.	0/0:11:11,0:-15.249,.,.	0/0:19:19,0:-26.34,.,.	./.:0:.,.:.,.,.	0/0:8:8,0:-11.09,.,.	0/0:7:7,0:-11.09,.,.	0/0:8:8,0:-11.09,.,.	0/0:8:8,0:-11.09,.,.	0/0:16:16,0:-22.181,.,.	0/0:13:13,0:-18.022,.,.	./.:0:.,.:.,.,.	0/0:6:6,0:-8.318,.,.
un	99397	1243_35	C	T	.	PASS	NS=96;AF=0.307	GT:DP:AD:GL	1/1:8:0,8:.,.,-11.09	1/1:3:0,3:.,.,-4.159	1/1:16:0,16:.,.,-22.181	1/1:5:0,5:.,.,-6.931	1/1:9:0,9:.,.,-12.477	1/1:3:0,3:.,.,-4.159	./.:0:.,.:.,.,.	1/1:4:0,4:.,.,-5.545	1/1:22:0,22:.,.,-30.498	1/1:7:0,7:.,.,-9.704	1/1:6:0,6:.,.,-8.318	1/1:9:0,9:.,.,-12.477	1/1:4:0,4:.,.,-5.545	1/1:9:0,9:.,.,-12.477	./.:0:.,.:.,.,.	1/1:16:0,16:.,.,-22.181	./.:0:.,.:.,.,.	./.:0:.,.:.,.,.	1/1:5:0,5:.,.,-6.931	1/1:22:0,22:.,.,-30.498	1/1:12:0,12:.,.,-16.636	1/1:9:0,9:.,.,-12.477	1/1:7:0,7:.,.,-9.704	./.:0:.,.:.,.,.	./.:0:.,.:.,.,.	./.:0:.,.:.,.,.	./.:0:.,.:.,.,.	./.:0:.,.:.,.,.	./.:0:.,.:.,.,.	./.:0:.,.:.,.,.	./.:0:.,.:.,.,.	./.:0:.,.:.,.,.	./.:0:.,.:.,.,.	./.:0:.,.:.,.,.	./.:0:.,.:.,.,.	./.:0:.,.:.,.,.	./.:0:.,.:.,.,.	./.:0:.,.:.,.,.	./.:0:.,.:.,.,.	./.:0:.,.:.,.,.	./.:0:.,.:.,.,.	./.:0:.,.:.,.,.	./.:0:.,.:.,.,.	./.:0:.,.:.,.,.	./.:0:.,.:.,.,.	./.:0:.,.:.,.,.	0/0:3:3,0:-4.159,.,.	0/0:15:15,0:-20.794,.,.	0/0:8:8,0:-11.09,.,.	0/0:5:5,0:-6.931,.,.	./.:0:.,.:.,.,.	0/0:4:4,0:-5.545,.,.	./.:0:.,.:.,.,.	0/0:12:12,0:-16.636,.,.	0/0:6:6,0:-8.318,.,.	0/0:11:11,0:-15.249,.,.	0/0:8:8,0:-11.09,.,.	0/0:3:3,0:-4.159,.,.	0/1:6:4,2:.,3.715,.	0/0:9:9,0:-12.477,.,.	0/0:12:12,0:-16.636,.,.	0/0:6:6,0:-8.318,.,.	./.:0:.,.:.,.,.	./.:0:.,.:.,.,.	0/0:4:4,0:-5.545,.,.	0/0:22:22,0:-30.498,.,.	0/0:4:4,0:-5.545,.,.	0/0:3:3,0:-4.159,.,.	0/0:8:8,0:-11.09,.,.	0/0:7:7,0:-9.704,.,.	0/0:17:17,0:-23.567,.,.	0/0:6:6,0:-8.318,.,.	0/0:6:6,0:-8.318,.,.	0/0:10:10,0:-13.863,.,.	0/0:5:5,0:-6.931,.,.	0/0:3:3,0:-4.159,.,.	./.:0:.,.:.,.,.	./.:0:.,.:.,.,.	0/0:11:11,0:-15.249,.,.	./.:0:.,.:.,.,.	0/0:3:3,0:-4.159,.,.	0/0:4:4,0:-5.545,.,.	0/0:3:3,0:-4.159,.,.	0/0:5:5,0:-6.931,.,.	0/0:4:4,0:-5.545,.,.	1/1:5:0,5:.,.,-6.931	1/1:7:0,7:.,.,-9.704	1/1:11:0,11:.,.,-15.249	./.:0:.,.:.,.,.	1/1:10:0,10:.,.,-13.863	./.:0:.,.:.,.,.	1/1:10:0,10:.,.,-13.863	1/1:5:0,5:.,.,-8.318	1/1:4:0,4:.,.,-5.545	1/1:17:0,17:.,.,-23.567	1/1:15:0,15:.,.,-20.794	./.:0:.,.:.,.,.	1/1:4:0,4:.,.,-5.545	0/0:7:7,0:-9.704,.,.	0/0:4:4,0:-5.545,.,.	0/0:15:15,0:-20.794,.,.	0/0:3:3,0:-4.159,.,.	0/0:7:7,0:-9.704,.,.	0/0:10:10,0:-13.863,.,.	0/0:17:17,0:-23.567,.,.	0/0:32:32,0:-44.361,.,.	0/0:3:3,0:-4.159,.,.	0/0:3:3,0:-4.159,.,.	0/0:4:4,0:-5.545,.,.	0/0:13:13,0:-18.022,.,.	0/0:4:4,0:-5.545,.,.	0/0:7:7,0:-9.704,.,.	./.:0:.,.:.,.,.	0/0:3:3,0:-4.159,.,.	0/0:16:16,0:-22.181,.,.	0/0:3:3,0:-4.159,.,.	0/0:6:6,0:-8.318,.,.	0/0:5:5,0:-6.931,.,.	0/0:5:5,0:-6.931,.,.	./.:0:.,.:.,.,.	0/0:11:11,0:-15.249,.,.	0/0:3:3,0:-4.159,.,.	0/0:7:7,0:-9.704,.,.	0/0:4:4,0:-5.545,.,.	0/0:4:4,0:-5.545,.,.	./.:0:.,.:.,.,.	0/0:12:12,0:-16.636,.,.	0/0:9:9,0:-12.477,.,.	0/0:4:4,0:-5.545,.,.	0/0:12:12,0:-16.636,.,.	./.:0:.,.:.,.,.	0/0:8:8,0:-11.09,.,.	0/0:3:3,0:-4.159,.,.	0/0:4:4,0:-5.545,.,.	0/0:8:8,0:-11.09,.,.	0/0:6:6,0:-8.318,.,.	0/0:7:7,0:-9.704,.,.	./.:0:.,.:.,.,.	./.:0:.,.:.,.,.
un	112686	1409_44	A	G	.	PASS	NS=112;AF=0.187	GT:DP:AD:GL	1/1:6:0,6:.,.,-8.318	./.:0:.,.:.,.,.	1/1:11:0,11:.,.,-15.249	1/1:11:0,11:.,.,-15.249	1/1:7:0,7:.,.,-9.704	./.:0:.,.:.,.,.	1/1:6:0,6:.,.,-8.318	1/1:3:0,3:.,.,-4.159	1/1:17:0,17:.,.,-23.567	1/1:5:0,5:.,.,-6.931	1/1:13:0,13:.,.,-18.022	1/1:6:0,6:.,.,-8.318	./.:0:.,.:.,.,.	1/1:5:0,5:.,.,-6.931	1/1:6:0,6:.,.,-8.318	1/1:11:0,11:.,.,-15.249	./.:0:.,.:.,.,.	1/1:3:0,3:.,.,-4.159	./.:0:.,.:.,.,.	1/1:15:0,15:.,.,-20.794	1/1:4:0,4:.,.,-5.545	1/1:7:0,7:.,.,-9.704	1/1:6:0,6:.,.,-8.318	0/0:6:6,0:-8.318,.,.	0/0:17:17,0:-23.567,.,.	0/0:24:24,0:-33.271,.,.	0/0:20:20,0:-27.726,.,.	0/0:11:11,0:-15.249,.,.	./.:0:.,.:.,.,.	0/0:14:14,0:-19.408,.,.	0/0:18:18,0:-24.953,.,.	0/0:17:17,0:-23.567,.,.	0/0:13:13,0:-18.022,.,.	./.:0:.,.:.,.,.	./.:0:.,.:.,.,.	0/0:4:4,0:-5.545,.,.	0/0:15:15,0:-20.794,.,.	0/0:14:14,0:-19.408,.,.	0/0:8:8,0:-11.09,.,.	0/0:9:9,0:-12.477,.,.	0/0:5:5,0:-6.931,.,.	0/0:11:11,0:-15.249,.,.	0/0:28:28,0:-38.816,.,.	0/0:22:22,0:-30.498,.,.	0/0:8:8,0:-11.09,.,.	0/0:8:8,0:-11.09,.,.	./.:0:.,.:.,.,.	0/0:35:35,0:-48.52,.,.	0/0:23:23,0:-31.885,.,.	0/0:10:10,0:-13.863,.,.	0/0:8:8,0:-11.09,.,.	0/0:11:11,0:-15.249,.,.	0/0:4:4,0:-5.545,.,.	0/0:22:22,0:-30.498,.,.	./.:0:.,.:.,.,.	0/0:14:14,0:-19.408,.,.	0/0:18:18,0:-24.953,.,.	0/0:3:3,0:-4.159,.,.	0/0:11:11,0:-15.249,.,.	0/0:32:32,0:-44.361,.,.	0/0:20:20,0:-27.726,.,.	0/0:8:8,0:-11.09,.,.	0/0:3:3,0:-4.159,.,.	0/0:4:4,0:-5.545,.,.	./.:0:.,.:.,.,.	0/0:21:21,0:-29.112,.,.	0/0:15:15,0:-20.794,.,.	0/0:7:7,0:-9.704,.,.	0/0:17:17,0:-23.567,.,.	0/0:16:16,0:-22.181,.,.	0/0:33:33,0:-45.748,.,.	0/0:18:18,0:-24.953,.,.	0/0:7:7,0:-9.704,.,.	0/0:7:7,0:-9.704,.,.	0/0:11:11,0:-15.249,.,.	0/0:4:4,0:-5.545,.,.	0/0:5:5,0:-6.931,.,.	0/0:4:4,0:-5.545,.,.	0/0:18:18,0:-24.953,.,.	./.:0:.,.:.,.,.	0/0:5:5,0:-6.931,.,.	0/0:6:6,0:-8.318,.,.	0/0:12:12,0:-16.636,.,.	0/0:10:10,0:-13.863,.,.	0/0:6:6,0:-8.318,.,.	./.:0:.,.:.,.,.	./.:0:.,.:.,.,.	./.:0:.,.:.,.,.	./.:0:.,.:.,.,.	./.:0:.,.:.,.,.	./.:0:.,.:.,.,.	./.:0:.,.:.,.,.	./.:0:.,.:.,.,.	./.:0:.,.:.,.,.	1/1:17:0,17:.,.,-23.567	1/1:15:0,15:.,.,-20.794	./.:0:.,.:.,.,.	1/1:6:0,6:.,.,-8.318	0/0:10:10,0:-13.863,.,.	0/0:13:13,0:-18.022,.,.	0/0:16:16,0:-22.181,.,.	0/0:5:5,0:-6.931,.,.	0/0:12:12,0:-16.636,.,.	0/0:22:22,0:-30.498,.,.	0/0:23:23,0:-31.885,.,.	0/0:60:60,0:-83.178,.,.	0/0:4:4,0:-5.545,.,.	0/0:10:10,0:-13.863,.,.	0/0:13:13,0:-18.022,.,.	0/0:21:21,0:-29.112,.,.	0/0:3:3,0:-4.159,.,.	0/0:16:16,0:-22.181,.,.	0/0:8:8,0:-11.09,.,.	0/0:11:11,0:-15.249,.,.	0/0:38:38,0:-52.679,.,.	0/0:3:3,0:-4.159,.,.	0/0:34:34,0:-47.134,.,.	./.:0:.,.:.,.,.	0/0:8:8,0:-11.09,.,.	0/0:4:4,0:-5.545,.,.	0/0:22:22,0:-30.498,.,.	0/0:5:5,0:-6.931,.,.	0/0:6:6,0:-8.318,.,.	0/0:15:15,0:-20.794,.,.	0/0:10:10,0:-13.863,.,.	./.:0:.,.:.,.,.	0/0:12:12,0:-16.636,.,.	0/0:4:4,0:-5.545,.,.	0/0:24:24,0:-33.271,.,.	0/0:20:20,0:-27.726,.,.	./.:0:.,.:.,.,.	0/0:15:15,0:-20.794,.,.	0/0:4:4,0:-5.545,.,.	0/0:17:17,0:-23.567,.,.	0/0:8:8,0:-11.09,.,.	0/0:11:11,0:-15.249,.,.	0/0:19:19,0:-26.34,.,.	./.:0:.,.:.,.,.	./.:0:.,.:.,.,.
un	152634	1908_72	A	G	.	PASS	NS=96;AF=0.016	GT:DP:AD:GL	0/0:5:5,0:-6.931,.,.	./.:0:.,.:.,.,.	0/0:14:14,0:-19.408,.,.	0/0:14:14,0:-19.408,.,.	0/0:11:11,0:-15.249,.,.	0/0:3:3,0:-4.159,.,.	1/1:3:0,3:.,.,-4.159	0/1:5:2,3:.,4.19,.	0/0:33:33,0:-45.748,.,.	0/0:9:9,0:-12.477,.,.	0/0:13:13,0:-18.022,.,.	0/0:13:13,0:-18.022,.,.	0/0:8:8,0:-11.09,.,.	0/0:9:9,0:-12.477,.,.	0/0:3:3,0:-4.159,.,.	0/0:13:13,0:-18.022,.,.	0/0:3:3,0:-4.159,.,.	0/0:3:3,0:-4.159,.,.	./.:0:.,.:.,.,.	0/0:25:25,0:-34.657,.,.	0/0:17:17,0:-23.567,.,.	0/0:9:9,0:-12.477,.,.	0/0:4:4,0:-5.545,.,.	0/0:5:5,0:-6.931,.,.	0/0:15:15,0:-20.794,.,.	0/0:17:17,0:-23.567,.,.	0/0:10:10,0:-13.863,.,.	0/0:6:6,0:-8.318,.,.	./.:0:.,.:.,.,.	0/0:12:12,0:-16.636,.,.	0/0:12:12,0:-16.636,.,.	0/0:6:6,0:-8.318,.,.	0/0:12:12,0:-16.636,.,.	./.:0:.,.:.,.,.	0/0:5:5,0:-6.931,.,.	0/0:5:5,0:-6.931,.,.	0/0:12:12,0:-16.636,.,.	0/0:8:8,0:-11.09,.,.	./.:0:.,.:.,.,.	0/0:6:6,0:-8.318,.,.	0/0:4:4,0:-5.545,.,.	0/0:4:4,0:-5.545,.,.	0/0:19:19,0:-26.34,.,.	0/0:7:7,0:-9.704,.,.	0/0:13:13,0:-18.022,.,.	0/0:7:7,0:-9.704,.,.	./.:0:.,.:.,.,.	0/0:18:18,0:-24.953,.,.	0/0:11:11,0:-15.249,.,.	0/0:9:9,0:-12.477,.,.	0/0:4:4,0:-5.545,.,.	./.:0:.,.:.,.,.	0/0:5:5,0:-6.931,.,.	0/0:9:9,0:-12.477,.,.	0/0:4:4,0:-5.545,.,.	0/0:11:11,0:-15.249,.,.	0/0:10:10,0:-13.863,.,.	./.:0:.,.:.,.,.	0/0:9:9,0:-12.477,.,.	0/0:23:23,0:-31.885,.,.	0/0:6:6,0:-8.318,.,.	0/0:7:7,0:-9.704,.,.	0/0:9:9,0:-12.477,.,.	0/0:4:4,0:-5.545,.,.	0/0:7:7,0:-9.704,.,.	0/0:20:20,0:-27.726,.,.	0/0:12:12,0:-16.636,.,.	./.:0:.,.:.,.,.	0/0:4:4,0:-5.545,.,.	0/0:5:5,0:-6.931,.,.	0/0:18:18,0:-24.953,.,.	0/0:11:11,0:-15.249,.,.	0/0:14:14,0:-19.408,.,.	0/0:8:8,0:-11.09,.,.	0/0:8:8,0:-11.09,.,.	0/0:6:6,0:-8.318,.,.	0/0:5:5,0:-6.931,.,.	0/0:6:6,0:-8.318,.,.	0/0:17:17,0:-23.567,.,.	0/0:6:6,0:-8.318,.,.	0/0:7:7,0:-9.704,.,.	0/0:8:8,0:-11.09,.,.	0/0:3:3,0:-4.159,.,.	0/0:9:9,0:-12.477,.,.	0/0:6:6,0:-8.318,.,.	0/0:9:9,0:-12.477,.,.	0/0:6:6,0:-8.318,.,.	0/0:10:10,0:-13.863,.,.	./.:0:.,.:.,.,.	0/0:9:9,0:-12.477,.,.	0/0:4:4,0:-5.545,.,.	0/0:19:19,0:-26.34,.,.	0/0:9:9,0:-12.477,.,.	0/0:3:3,0:-4.159,.,.	0/0:17:17,0:-23.567,.,.	0/0:11:11,0:-15.249,.,.	0/0:6:6,0:-8.318,.,.	0/0:8:8,0:-11.09,.,.	0/0:5:5,0:-6.931,.,.	0/0:8:8,0:-11.09,.,.	0/0:16:16,0:-22.181,.,.	0/0:4:4,0:-5.545,.,.	0/0:14:14,0:-19.408,.,.	0/0:22:22,0:-30.498,.,.	0/0:23:23,0:-31.885,.,.	0/0:36:36,0:-49.907,.,.	./.:0:.,.:.,.,.	./.:0:.,.:.,.,.	./.:0:.,.:.,.,.	./.:0:.,.:.,.,.	./.:0:.,.:.,.,.	./.:0:.,.:.,.,.	./.:0:.,.:.,.,.	./.:0:.,.:.,.,.	./.:0:.,.:.,.,.	./.:0:.,.:.,.,.	./.:0:.,.:.,.,.	./.:0:.,.:.,.,.	./.:0:.,.:.,.,.	./.:0:.,.:.,.,.	./.:0:.,.:.,.,.	./.:0:.,.:.,.,.	./.:0:.,.:.,.,.	./.:0:.,.:.,.,.	./.:0:.,.:.,.,.	./.:0:.,.:.,.,.	./.:0:.,.:.,.,.	./.:0:.,.:.,.,.	./.:0:.,.:.,.,.	./.:0:.,.:.,.,.	./.:0:.,.:.,.,.	./.:0:.,.:.,.,.	./.:0:.,.:.,.,.	./.:0:.,.:.,.,.	./.:0:.,.:.,.,.	./.:0:.,.:.,.,.	./.:0:.,.:.,.,.	./.:0:.,.:.,.,.	./.:0:.,.:.,.,.
un	193662	2421_60	C	T	.	PASS	NS=97;AF=0.160	GT:DP:AD:GL	0/1:8:5,3:.,6.09,.	0/0:3:3,0:-4.159,.,.	0/1:11:8,3:.,4.23,.	0/1:15:8,7:.,15.31,.	0/1:17:11,6:.,11.69,.	1/1:9:0,9:.,.,-12.477	0/1:9:6,3:.,5.57,.	0/0:5:5,0:-6.931,.,.	0/0:35:35,0:-48.52,.,.	0/1:16:4,12:.,4.6,.	1/1:14:0,14:.,.,-19.408	1/1:20:0,20:.,.,-27.726	1/1:9:0,9:.,.,-12.477	1/1:9:0,9:.,.,-4	./.:0:.,.:.,.,.	1/1:12:0,12:.,.,-16.636	./.:0:.,.:.,.,.	./.:0:.,.:.,.,.	1/1:4:0,4:.,.,-5.545	1/1:22:0,22:.,.,-30.498	1/1:18:0,18:.,.,-24.953	1/1:12:0,12:.,.,-16.636	1/1:12:0,12:.,.,-16.636	0/0:3:3,0:-4.159,.,.	0/0:20:20,0:-27.726,.,.	0/0:16:16,0:-22.181,.,.	0/0:19:19,0:-26.34,.,.	0/0:11:11,0:-15.249,.,.	0/0:4:4,0:-5.545,.,.	0/0:17:17,0:-23.567,.,.	0/0:18:18,0:-24.953,.,.	0/0:18:18,0:-24.953,.,.	0/0:22:22,0:-30.498,.,.	0/0:6:6,0:-8.318,.,.	0/0:4:4,0:-5.545,.,.	0/0:4:4,0:-5.545,.,.	0/0:12:12,0:-16.636,.,.	0/0:14:14,0:-19.408,.,.	0/0:6:6,0:-8.318,.,.	0/0:5:5,0:-6.931,.,.	0/0:7:7,0:-9.704,.,.	0/0:6:6,0:-8.318,.,.	0/0:21:21,0:-29.112,.,.	0/0:16:16,0:-22.181,.,.	0/0:19:19,0:-26.34,.,.	0/0:9:9,0:-12.477,.,.	0/0:4:4,0:-5.545,.,.	0/0:37:37,0:-51.293,.,.	0/0:24:24,0:-33.271,.,.	0/0:18:18,0:-15.032,.,.	0/0:10:10,0:-13.863,.,.	0/0:8:8,0:-11.09,.,.	0/0:7:7,0:-9.704,.,.	0/0:25:25,0:-34.657,.,.	0/0:5:5,0:-6.931,.,.	0/0:15:15,0:-20.794,.,.	0/0:17:17,0:-23.567,.,.	./.:0:.,.:.,.,.	0/0:6:6,0:-8.318,.,.	0/0:33:33,0:-45.748,.,.	0/0:14:14,0:-19.408,.,.	0/0:6:6,0:-8.318,.,.	0/0:7:7,0:-9.704,.,.	./.:0:.,.:.,.,.	0/0:8:8,0:-11.09,.,.	0/0:15:15,0:-20.794,.,.	0/0:12:12,0:-16.636,.,.	0/0:5:5,0:-6.931,.,.	0/0:8:8,0:-11.09,.,.	0/0:7:7,0:-9.704,.,.	0/0:28:28,0:-38.816,.,.	0/0:9:9,0:-4,.,.	0/0:5:5,0:-6.931,.,.	0/0:10:10,0:-13.863,.,.	0/0:7:7,0:-9.704,.,.	0/0:3:3,0:-4.159,.,.	0/0:6:6,0:-8.318,.,.	./.:0:.,.:.,.,.	0/0:11:11,0:-15.249,.,.	0/0:7:7,0:-9.704,.,.	0/0:6:6,0:-8.318,.,.	0/0:4:4,0:-5.545,.,.	0/0:6:6,0:-8.318,.,.	0/0:12:12,0:-16.636,.,.	0/0:7:7,0:-9.704,.,.	0/0:12:12,0:-16.636,.,.	0/0:5:5,0:-6.931,.,.	0/0:13:13,0:-18.022,.,.	./.:0:.,.:.,.,.	0/0:5:5,0:-6.931,.,.	0/0:6:6,0:-8.318,.,.	0/0:16:16,0:-22.181,.,.	0/0:14:14,0:-19.408,.,.	./.:0:.,.:.,.,.	0/1:22:11,11:.,24.17,.	1/1:13:0,13:.,.,-18.022	./.:0:.,.:.,.,.	0/0:4:4,0:-5.545,.,.	0/0:3:3,0:-4.159,.,.	0/0:7:7,0:-9.704,.,.	0/0:17:17,0:-23.567,.,.	0/0:5:5,0:-6.931,.,.	0/0:16:16,0:-22.181,.,.	0/0:17:17,0:-23.567,.,.	0/0:26:26,0:-17.547,.,.	0/0:31:31,0:-42.975,.,.	./.:0:.,.:.,.,.	./.:0:.,.:.,.,.	./.:0:.,.:.,.,.	./.:0:.,.:.,.,.	./.:0:.,.:.,.,.	./.:0:.,.:.,.,.	./.:0:.,.:.,.,.	./.:0:.,.:.,.,.	./.:0:.,.:.,.,.	./.:0:.,.:.,.,.	./.:0:.,.:.,.,.	./.:0:.,.:.,.,.	./.:0:.,.:.,.,.	./.:0:.,.:.,.,.	./.:0:.,.:.,.,.	./.:0:.,.:.,.,.	./.:0:.,.:.,.,.	./.:0:.,.:.,.,.	./.:0:.,.:.,.,.	./.:0:.,.:.,.,.	./.:0:.,.:.,.,.	./.:0:.,.:.,.,.	./.:0:.,.:.,.,.	./.:0:.,.:.,.,.	./.:0:.,.:.,.,.	./.:0:.,.:.,.,.	./.:0:.,.:.,.,.	./.:0:.,.:.,.,.	./.:0:.,.:.,.,.	./.:0:.,.:.,.,.	./.:0:.,.:.,.,.	./.:0:.,.:.,.,.	./.:0:.,.:.,.,.
un	225739	2822_57	A	G	.	PASS	NS=91;AF=0.038	GT:DP:AD:GL	0/1:11:4,7:.,7.96,.	0/0:3:3,0:-4.159,.,.	0/0:21:21,0:-29.112,.,.	0/0:18:18,0:-24.953,.,.	0/0:6:6,0:-8.318,.,.	0/0:5:5,0:-6.931,.,.	0/0:5:5,0:-6.931,.,.	0/0:7:7,0:-9.704,.,.	0/0:29:29,0:-40.203,.,.	0/0:14:14,0:-19.408,.,.	1/1:13:0,13:.,.,-18.022	0/0:15:15,0:-20.794,.,.	0/0:9:9,0:-12.477,.,.	0/1:22:7,15:.,12.4,.	0/1:7:3,4:.,6.45,.	0/0:15:15,0:-20.794,.,.	./.:0:.,.:.,.,.	./.:0:.,.:.,.,.	./.:0:.,.:.,.,.	0/0:24:24,0:-33.271,.,.	0/1:17:11,6:.,11.69,.	0/1:6:3,3:.,6.45,.	0/0:8:8,0:-11.09,.,.	./.:0:.,.:.,.,.	0/0:21:21,0:-29.112,.,.	0/0:17:17,0:-23.567,.,.	0/0:13:13,0:-18.022,.,.	0/0:6:6,0:-8.318,.,.	./.:0:.,.:.,.,.	0/0:16:16,0:-22.181,.,.	0/0:18:18,0:-24.953,.,.	0/0:12:12,0:-16.636,.,.	0/0:17:17,0:-23.567,.,.	./.:0:.,.:.,.,.	0/0:6:6,0:-8.318,.,.	0/0:7:7,0:-9.704,.,.	0/0:16:16,0:-22.181,.,.	0/0:9:9,0:-12.477,.,.	0/0:7:7,0:-9.704,.,.	0/0:12:12,0:-16.636,.,.	./.:0:.,.:.,.,.	0/0:5:5,0:-6.931,.,.	0/0:26:26,0:-36.044,.,.	0/0:7:7,0:-9.704,.,.	0/0:15:15,0:-20.794,.,.	0/0:8:8,0:-11.09,.,.	./.:0:.,.:.,.,.	0/0:28:28,0:-38.816,.,.	0/0:9:9,0:-12.477,.,.	0/0:14:14,0:-19.408,.,.	./.:0:.,.:.,.,.	0/0:4:4,0:-5.545,.,.	0/0:5:5,0:-6.931,.,.	0/0:12:12,0:-16.636,.,.	./.:0:.,.:.,.,.	0/0:11:11,0:-15.249,.,.	0/0:9:9,0:-12.477,.,.	0/0:3:3,0:-4.159,.,.	0/0:10:10,0:-13.863,.,.	0/0:26:26,0:-36.044,.,.	0/0:11:11,0:-15.249,.,.	0/0:7:7,0:-9.704,.,.	./.:0:.,.:.,.,.	0/0:5:5,0:-6.931,.,.	./.:0:.,.:.,.,.	0/0:24:24,0:-33.271,.,.	0/0:7:7,0:-9.704,.,.	0/0:3:3,0:-4.159,.,.	0/0:8:8,0:-11.09,.,.	0/0:10:10,0:-13.863,.,.	0/0:29:29,0:-40.203,.,.	./.:0:.,.:.,.,.	0/0:8:8,0:-11.09,.,.	0/0:4:4,0:-5.545,.,.	0/0:6:6,0:-8.318,.,.	0/0:6:6,0:-8.318,.,.	0/0:8:8,0:-11.09,.,.	0/0:8:8,0:-11.09,.,.	0/0:9:9,0:-12.477,.,.	0/0:4:4,0:-5.545,.,.	0/0:6:6,0:-8.318,.,.	0/0:5:5,0:-6.931,.,.	0/0:4:4,0:-5.545,.,.	0/0:5:5,0:-6.931,.,.	0/0:3:3,0:-4.159,.,.	0/0:20:20,0:-27.726,.,.	0/0:5:5,0:-6.931,.,.	0/0:24:24,0:-33.271,.,.	0/0:3:3,0:-4.159,.,.	0/0:8:8,0:-11.09,.,.	0/0:5:5,0:-6.931,.,.	0/0:17:17,0:-22.181,.,.	0/0:13:13,0:-18.022,.,.	./.:0:.,.:.,.,.	0/0:26:26,0:-36.044,.,.	0/0:12:12,0:-16.636,.,.	0/0:3:3,0:-4.159,.,.	./.:0:.,.:.,.,.	0/0:3:3,0:-4.159,.,.	0/0:10:10,0:-13.863,.,.	0/0:16:16,0:-22.181,.,.	0/0:3:3,0:-4.159,.,.	0/0:8:8,0:-11.09,.,.	0/0:22:22,0:-30.498,.,.	0/0:16:16,0:-22.181,.,.	0/0:34:34,0:-47.134,.,.	./.:0:.,.:.,.,.	./.:0:.,.:.,.,.	./.:0:.,.:.,.,.	./.:0:.,.:.,.,.	./.:0:.,.:.,.,.	./.:0:.,.:.,.,.	./.:0:.,.:.,.,.	./.:0:.,.:.,.,.	./.:0:.,.:.,.,.	./.:0:.,.:.,.,.	./.:0:.,.:.,.,.	./.:0:.,.:.,.,.	./.:0:.,.:.,.,.	./.:0:.,.:.,.,.	./.:0:.,.:.,.,.	./.:0:.,.:.,.,.	./.:0:.,.:.,.,.	./.:0:.,.:.,.,.	./.:0:.,.:.,.,.	./.:0:.,.:.,.,.	./.:0:.,.:.,.,.	./.:0:.,.:.,.,.	./.:0:.,.:.,.,.	./.:0:.,.:.,.,.	./.:0:.,.:.,.,.	./.:0:.,.:.,.,.	./.:0:.,.:.,.,.	./.:0:.,.:.,.,.	./.:0:.,.:.,.,.	./.:0:.,.:.,.,.	./.:0:.,.:.,.,.	./.:0:.,.:.,.,.	./.:0:.,.:.,.,.
un	226580	2833_18	G	A	.	PASS	NS=127;AF=0.228	GT:DP:AD:GL	1/1:32:0,32:.,.,-33.264	1/1:10:0,10:.,.,-13.863	1/1:31:0,31:.,.,-42.975	1/1:28:0,28:.,.,-38.816	1/1:11:0,11:.,.,-15.249	1/1:10:0,10:.,.,-13.863	./.:0:.,.:.,.,.	1/1:10:0,10:.,.,-13.863	0/1:46:20,26:.,43.16,.	1/1:22:0,22:.,.,-30.498	0/1:26:8,18:.,13.63,.	0/1:31:14,17:.,30.47,.	./.:9:.,.:.,.,.	1/1:26:0,26:.,.,-36.044	./.:5:.,.:.,.,.	1/1:25:0,25:.,.,-34.657	1/1:8:0,8:.,.,-11.09	0/1:6:4,2:.,6.45,.	0/1:5:3,2:.,4.19,.	0/1:46:25,21:.,45.79,.	1/1:31:0,31:.,.,-42.975	0/1:21:11,10:.,21.92,.	1/1:9:0,9:.,.,-12.477	./.:0:.,.:.,.,.	0/0:33:33,0:-45.748,.,.	0/0:44:44,0:-60.997,.,.	0/0:24:24,0:-33.271,.,.	0/0:5:5,0:-6.931,.,.	./.:0:.,.:.,.,.	0/0:22:22,0:-30.498,.,.	0/0:23:23,0:-31.885,.,.	0/0:20:20,0:-17.588,.,.	0/0:20:20,0:-27.726,.,.	0/0:4:4,0:-5.545,.,.	0/0:6:6,0:-8.318,.,.	./.:0:.,.:.,.,.	0/0:19:19,0:-26.34,.,.	0/0:16:16,0:-22.181,.,.	0/0:15:15,0:-20.794,.,.	0/0:19:19,0:-26.34,.,.	./.:7:.,.:.,.,.	0/0:10:10,0:-13.863,.,.	0/0:40:40,0:-55.452,.,.	0/0:18:18,0:-24.953,.,.	0/0:21:21,0:-11.509,.,.	0/0:12:12,0:-7.554,.,.	0/0:4:4,0:-5.545,.,.	0/0:43:43,0:-59.611,.,.	0/0:25:25,0:-34.657,.,.	0/0:10:10,0:-13.863,.,.	0/0:7:7,0:-9.704,.,.	0/0:9:9,0:-12.477,.,.	0/0:4:4,0:-5.545,.,.	0/0:30:30,0:-41.589,.,.	./.:0:.,.:.,.,.	0/0:29:29,0:-40.203,.,.	0/0:17:17,0:-23.567,.,.	0/0:7:7,0:-9.704,.,.	0/0:18:18,0:-24.953,.,.	0/0:45:45,0:-50.595,.,.	0/0:12:12,0:-16.636,.,.	0/0:17:17,0:-23.567,.,.	0/0:4:4,0:-5.545,.,.	0/0:7:7,0:-9.704,.,.	0/0:9:9,0:-12.477,.,.	0/0:39:39,0:-54.065,.,.	0/0:10:10,0:-13.863,.,.	0/0:5:5,0:-6.931,.,.	0/0:10:10,0:-13.863,.,.	0/0:10:10,0:-13.863,.,.	0/0:30:30,0:-41.589,.,.	0/0:21:21,0:-29.112,.,.	0/0:15:15,0:-20.794,.,.	0/0:10:10,0:-13.863,.,.	0/0:9:9,0:-12.477,.,.	0/0:5:5,0:-6.931,.,.	0/0:12:12,0:-16.636,.,.	0/0:8:8,0:-11.09,.,.	0/0:30:30,0:-41.589,.,.	0/0:9:9,0:-12.477,.,.	0/0:10:10,0:-13.863,.,.	0/0:9:9,0:-12.477,.,.	0/0:9:9,0:-12.477,.,.	0/0:13:13,0:-18.022,.,.	0/0:10:10,0:-13.863,.,.	1/1:13:0,13:.,.,-18.022	1/1:16:0,16:.,.,-22.181	1/1:20:0,20:.,.,-27.726	1/1:3:0,3:.,.,-4.159	1/1:15:0,15:.,.,-20.794	1/1:3:0,3:.,.,-4.159	1/1:28:0,28:.,.,-38.816	1/1:15:0,15:.,.,-20.794	1/1:7:0,7:.,.,-9.704	1/1:33:0,33:.,.,-45.748	1/1:28:0,28:.,.,-38.816	1/1:4:0,4:.,.,-5.545	0/1:10:4,6:.,8.39,.	0/0:5:5,0:-6.931,.,.	0/0:12:12,0:-16.636,.,.	0/0:20:20,0:-27.726,.,.	./.:0:.,.:.,.,.	./.:0:.,.:.,.,.	0/0:27:27,0:-37.43,.,.	0/0:24:24,0:-33.271,.,.	0/0:47:47,0:-65.156,.,.	./.:0:.,.:.,.,.	0/0:22:22,0:-29.112,.,.	0/0:16:16,0:-22.181,.,.	0/0:35:35,0:-48.52,.,.	0/0:8:8,0:-11.09,.,.	0/0:29:29,0:-40.203,.,.	0/0:7:7,0:-9.704,.,.	0/0:11:11,0:-15.249,.,.	0/0:37:37,0:-51.293,.,.	0/0:5:5,0:-6.931,.,.	0/0:29:29,0:-40.203,.,.	0/0:3:3,0:-4.159,.,.	0/0:18:18,0:-24.953,.,.	0/0:4:4,0:-5.545,.,.	0/0:23:23,0:-31.885,.,.	0/0:4:4,0:-5.545,.,.	0/0:10:10,0:-13.863,.,.	0/0:14:14,0:-19.408,.,.	0/0:16:16,0:-22.181,.,.	./.:0:.,.:.,.,.	0/0:24:24,0:-33.271,.,.	0/0:5:5,0:-6.931,.,.	0/0:19:19,0:-26.34,.,.	0/0:14:14,0:-19.408,.,.	0/0:6:6,0:-8.318,.,.	0/0:14:14,0:-19.408,.,.	0/0:6:6,0:-8.318,.,.	0/0:5:5,0:-6.931,.,.	0/0:12:12,0:-16.636,.,.	0/0:17:17,0:-23.567,.,.	0/0:17:17,0:-23.567,.,.	0/0:3:3,0:-4.159,.,.	0/0:6:6,0:-8.318,.,.
un	244203	3053_41	G	A	.	PASS	NS=118;AF=0.263	GT:DP:AD:GL	1/1:8:0,8:.,.,-11.09	1/1:4:0,4:.,.,-5.545	1/1:14:0,14:.,.,-19.408	1/1:13:0,13:.,.,-18.022	1/1:6:0,6:.,.,-8.318	./.:0:.,.:.,.,.	1/1:3:0,3:.,.,-4.159	1/1:6:0,6:.,.,-8.318	1/1:25:0,25:.,.,-34.657	1/1:8:0,8:.,.,-11.09	1/1:10:0,10:.,.,-13.863	1/1:22:0,22:.,.,-30.498	1/1:3:0,3:.,.,-4.159	1/1:10:0,10:.,.,-13.863	1/1:3:0,3:.,.,-4.159	1/1:8:0,8:.,.,-11.09	1/1:3:0,3:.,.,-4.159	./.:0:.,.:.,.,.	1/1:3:0,3:.,.,-4.159	1/1:25:0,25:.,.,-34.657	1/1:9:0,9:.,.,-12.477	1/1:10:0,10:.,.,-13.863	1/1:8:0,8:.,.,-11.09	0/0:6:6,0:-8.318,.,.	0/0:21:21,0:-29.112,.,.	0/0:11:11,0:-15.249,.,.	0/0:8:8,0:-11.09,.,.	0/0:3:3,0:-4.159,.,.	./.:0:.,.:.,.,.	0/0:6:6,0:-8.318,.,.	0/0:17:17,0:-23.567,.,.	0/0:7:7,0:-9.704,.,.	0/0:12:12,0:-16.636,.,.	0/0:3:3,0:-4.159,.,.	0/0:4:4,0:-5.545,.,.	0/0:4:4,0:-5.545,.,.	0/0:10:10,0:-13.863,.,.	0/0:8:8,0:-11.09,.,.	0/0:4:4,0:-5.545,.,.	0/0:7:7,0:-9.704,.,.	./.:0:.,.:.,.,.	./.:0:.,.:.,.,.	0/0:17:17,0:-23.567,.,.	0/0:6:6,0:-8.318,.,.	0/0:6:6,0:-8.318,.,.	0/0:9:9,0:-12.477,.,.	./.:0:.,.:.,.,.	0/0:16:16,0:-22.181,.,.	0/0:11:11,0:-15.249,.,.	0/0:8:8,0:-11.09,.,.	0/0:4:4,0:-5.545,.,.	0/0:3:3,0:-4.159,.,.	0/0:4:4,0:-5.545,.,.	0/0:10:10,0:-13.863,.,.	0/0:5:5,0:-6.931,.,.	0/0:15:15,0:-20.794,.,.	0/0:6:6,0:-8.318,.,.	./.:0:.,.:.,.,.	0/0:13:13,0:-18.022,.,.	0/0:24:24,0:-33.271,.,.	0/0:8:8,0:-11.09,.,.	0/0:5:5,0:-6.931,.,.	0/0:4:4,0:-5.545,.,.	0/0:3:3,0:-4.159,.,.	0/0:4:4,0:-5.545,.,.	0/0:14:14,0:-19.408,.,.	0/0:7:7,0:-9.704,.,.	./.:0:.,.:.,.,.	0/0:8:8,0:-9.704,.,.	0/0:10:10,0:-13.863,.,.	0/0:18:18,0:-24.953,.,.	0/0:11:11,0:-15.249,.,.	0/0:3:3,0:-4.159,.,.	0/0:5:5,0:-6.931,.,.	0/0:4:4,0:-5.545,.,.	0/0:4:4,0:-5.545,.,.	0/0:6:6,0:-8.318,.,.	./.:0:.,.:.,.,.	0/0:12:12,0:-16.636,.,.	./.:0:.,.:.,.,.	0/0:4:4,0:-5.545,.,.	0/0:8:8,0:-11.09,.,.	0/0:5:5,0:-6.931,.,.	0/0:11:11,0:-15.249,.,.	0/0:7:7,0:-9.704,.,.	1/1:12:0,12:.,.,-16.636	1/1:4:0,4:.,.,-5.545	1/1:18:0,18:.,.,-24.953	./.:0:.,.:.,.,.	1/1:7:0,7:.,.,-9.704	./.:0:.,.:.,.,.	1/1:9:0,9:.,.,-12.477	1/1:10:0,10:.,.,-13.863	1/1:5:0,5:.,.,-6.931	1/1:22:0,22:.,.,-30.498	1/1:13:0,13:.,.,-18.022	./.:0:.,.:.,.,.	1/1:9:0,9:.,.,-12.477	0/0:8:8,0:-11.09,.,.	0/0:8:8,0:-11.09,.,.	0/0:8:8,0:-11.09,.,.	./.:0:.,.:.,.,.	./.:0:.,.:.,.,.	0/0:14:14,0:-19.408,.,.	0/0:20:20,0:-27.726,.,.	0/0:25:25,0:-34.657,.,.	./.:0:.,.:.,.,.	0/0:3:3,0:-4.159,.,.	0/0:6:6,0:-8.318,.,.	0/0:15:15,0:-20.794,.,.	0/0:6:6,0:-8.318,.,.	0/0:9:9,0:-12.477,.,.	./.:0:.,.:.,.,.	0/0:10:10,0:-13.863,.,.	0/0:35:35,0:-48.52,.,.	0/0:3:3,0:-4.159,.,.	0/0:22:22,0:-30.498,.,.	./.:0:.,.:.,.,.	0/0:7:7,0:-9.704,.,.	0/0:6:6,0:-8.318,.,.	0/0:11:11,0:-15.249,.,.	./.:0:.,.:.,.,.	0/0:5:5,0:-6.931,.,.	0/0:4:4,0:-5.545,.,.	0/0:5:5,0:-6.931,.,.	./.:0:.,.:.,.,.	0/0:10:10,0:-13.863,.,.	./.:0:.,.:.,.,.	0/0:5:5,0:-6.931,.,.	0/0:14:14,0:-19.408,.,.	0/0:3:3,0:-4.159,.,.	0/0:10:10,0:-13.863,.,.	0/0:3:3,0:-4.159,.,.	0/0:7:7,0:-9.704,.,.	0/0:5:5,0:-6.931,.,.	0/0:7:7,0:-9.704,.,.	0/0:7:7,0:-9.704,.,.	0/0:4:4,0:-5.545,.,.	0/0:3:3,0:-4.159,.,.
un	254179	3178_17	C	T	.	PASS	NS=129;AF=0.213	GT:DP:AD:GL	0/1:13:7,6:.,13.11,.	1/1:6:0,6:.,.,-8.318	1/1:11:0,11:.,.,-15.249	1/1:18:0,18:.,.,-24.953	1/1:12:0,12:.,.,-16.636	1/1:6:0,6:.,.,-8.318	./.:0:.,.:.,.,.	0/1:6:4,2:.,3.066,.	1/1:34:0,34:.,.,-47.134	1/1:20:0,20:.,.,-27.726	0/1:20:10,10:.,21.97,.	1/1:27:0,27:.,.,-37.43	1/1:8:0,8:.,.,-11.09	1/1:23:0,23:.,.,-31.885	./.:0:.,.:.,.,.	1/1:24:0,24:.,.,-33.271	1/1:8:0,8:.,.,-11.09	0/0:9:9,0:-12.477,.,.	./.:6:.,.:.,.,.	0/1:26:12,14:.,26.21,.	0/0:19:19,0:-26.34,.,.	0/1:16:5,11:.,8.68,.	1/1:8:0,8:.,.,-11.09	0/0:4:4,0:-5.545,.,.	0/0:27:27,0:-37.43,.,.	0/0:24:24,0:-33.271,.,.	0/0:16:16,0:-22.181,.,.	0/0:6:6,0:-8.318,.,.	0/0:6:6,0:-8.318,.,.	0/0:16:16,0:-22.181,.,.	0/0:24:24,0:-33.271,.,.	0/0:17:17,0:-23.567,.,.	0/0:19:19,0:-26.34,.,.	./.:0:.,.:.,.,.	0/0:6:6,0:-8.318,.,.	0/0:6:6,0:-8.318,.,.	0/0:20:20,0:-27.726,.,.	0/0:13:13,0:-18.022,.,.	0/0:9:9,0:-12.477,.,.	0/0:13:13,0:-18.022,.,.	./.:0:.,.:.,.,.	./.:0:.,.:.,.,.	0/0:34:34,0:-47.134,.,.	0/0:14:14,0:-10.006,.,.	0/0:19:19,0:-26.34,.,.	0/0:9:9,0:-12.477,.,.	0/0:4:4,0:-5.545,.,.	0/0:30:30,0:-41.589,.,.	0/0:19:19,0:-26.34,.,.	0/0:19:19,0:-26.34,.,.	0/0:7:7,0:-9.704,.,.	0/0:10:10,0:-13.863,.,.	0/0:5:5,0:-6.931,.,.	0/0:21:21,0:-29.112,.,.	0/0:9:9,0:-12.477,.,.	0/0:24:24,0:-33.271,.,.	0/0:16:16,0:-22.181,.,.	0/0:3:3,0:-4.159,.,.	0/0:10:10,0:-13.863,.,.	0/0:28:28,0:-38.816,.,.	0/0:20:20,0:-27.726,.,.	0/0:17:17,0:-23.567,.,.	./.:0:.,.:.,.,.	./.:0:.,.:.,.,.	0/0:6:6,0:-8.318,.,.	0/0:22:22,0:-30.498,.,.	0/0:11:11,0:-15.249,.,.	0/0:4:4,0:-5.545,.,.	0/0:5:5,0:-6.931,.,.	0/0:13:13,0:-18.022,.,.	0/0:31:31,0:-42.975,.,.	0/0:13:13,0:-18.022,.,.	0/0:13:13,0:-18.022,.,.	0/0:8:8,0:-11.09,.,.	0/0:7:7,0:-9.704,.,.	0/0:5:5,0:-6.931,.,.	0/0:7:7,0:-9.704,.,.	0/0:6:6,0:-8.318,.,.	0/0:32:32,0:-44.361,.,.	0/0:8:8,0:-11.09,.,.	0/0:11:11,0:-15.249,.,.	0/0:13:13,0:-18.022,.,.	0/0:8:8,0:-11.09,.,.	0/0:13:13,0:-18.022,.,.	0/0:7:7,0:-9.704,.,.	1/1:17:0,17:.,.,-23.567	1/1:9:0,9:.,.,-12.477	1/1:18:0,18:.,.,-24.953	1/1:5:0,5:.,.,-6.931	1/1:9:0,9:.,.,-12.477	1/1:3:0,3:.,.,-4.159	1/1:16:0,16:.,.,-22.181	1/1:10:0,10:.,.,-13.863	1/1:5:0,5:.,.,-6.931	1/1:25:0,25:.,.,-34.657	1/1:20:0,20:.,.,-27.726	./.:0:.,.:.,.,.	1/1:5:0,5:.,.,-6.931	0/0:15:15,0:-20.794,.,.	0/0:20:20,0:-27.726,.,.	0/0:32:32,0:-44.361,.,.	0/0:5:5,0:-6.931,.,.	0/0:23:23,0:-31.885,.,.	0/0:26:26,0:-25.369,.,.	0/0:32:32,0:-44.361,.,.	0/0:75:75,0:-103.972,.,.	0/0:4:4,0:-5.545,.,.	0/0:12:12,0:-16.636,.,.	0/0:10:10,0:-13.863,.,.	0/0:31:31,0:-42.975,.,.	./.:0:.,.:.,.,.	0/0:19:19,0:-16.307,.,.	0/0:6:6,0:-8.318,.,.	0/0:7:7,0:-9.704,.,.	0/0:40:40,0:-55.452,.,.	0/0:13:13,0:-18.022,.,.	0/0:31:31,0:-42.975,.,.	0/0:4:4,0:-5.545,.,.	0/0:7:7,0:-9.704,.,.	0/0:4:4,0:-5.545,.,.	0/0:28:28,0:-38.816,.,.	0/0:10:10,0:-13.863,.,.	0/0:20:20,0:-27.726,.,.	0/0:16:16,0:-22.181,.,.	0/0:11:11,0:-15.249,.,.	0/0:5:5,0:-6.931,.,.	0/0:10:10,0:-13.863,.,.	0/0:12:12,0:-16.636,.,.	0/0:8:8,0:-11.09,.,.	0/0:30:30,0:-41.589,.,.	0/0:6:6,0:-8.318,.,.	0/0:10:10,0:-13.863,.,.	0/0:5:5,0:-6.931,.,.	0/0:17:17,0:-23.567,.,.	0/0:9:9,0:-12.477,.,.	0/0:7:7,0:-9.704,.,.	0/0:23:23,0:-31.885,.,.	0/0:4:4,0:-5.545,.,.	0/0:3:3,0:-4.159,.,.
un	273984	3425_62	C	T	.	PASS	NS=127;AF=0.063	GT:DP:AD:GL	0/0:17:17,0:-23.567,.,.	0/0:9:9,0:-12.477,.,.	0/0:36:36,0:-49.907,.,.	0/1:15:8,7:.,14.05,.	0/0:16:16,0:-22.181,.,.	0/1:9:5,4:.,8.68,.	0/0:13:13,0:-18.022,.,.	0/0:11:11,0:-15.249,.,.	0/1:76:30,46:.,62.52,.	0/1:19:13,6:.,8.47,.	0/1:24:7,17:.,11.08,.	0/1:31:18,13:.,23.56,.	0/0:5:5,0:-6.931,.,.	0/0:16:16,0:9.2,.,.	0/0:11:11,0:-15.249,.,.	0/0:32:32,0:-44.361,.,.	0/0:10:10,0:-5.164,.,.	0/1:8:4,4:.,8.79,.	0/0:7:7,0:-2.865,.,.	0/0:68:68,0:-95.654,.,.	0/1:32:19,13:.,27.43,.	0/0:20:20,0:-27.726,.,.	0/1:11:6,5:.,9.83,.	./.:0:.,.:.,.,.	0/0:22:22,0:-30.498,.,.	0/0:36:36,0:-49.907,.,.	0/0:21:21,0:-29.112,.,.	0/0:12:12,0:-16.636,.,.	0/0:5:5,0:-6.931,.,.	0/0:31:31,0:-42.975,.,.	0/0:26:26,0:-36.044,.,.	0/0:18:18,0:-24.953,.,.	0/0:36:36,0:-49.907,.,.	0/0:3:3,0:-4.159,.,.	./.:0:.,.:.,.,.	0/0:7:7,0:-9.704,.,.	0/0:19:19,0:-26.34,.,.	0/0:24:24,0:-33.271,.,.	0/0:13:13,0:-18.022,.,.	0/0:11:11,0:-15.249,.,.	0/0:8:8,0:-11.09,.,.	0/0:11:11,0:-15.249,.,.	0/0:46:46,0:-63.77,.,.	0/0:22:22,0:-30.498,.,.	0/0:29:29,0:-40.203,.,.	0/0:11:11,0:-15.249,.,.	0/0:4:4,0:-5.545,.,.	0/0:44:44,0:-62.383,.,.	0/0:15:15,0:-20.794,.,.	0/0:19:19,0:-26.34,.,.	0/0:11:11,0:-15.249,.,.	0/0:13:13,0:-18.022,.,.	0/0:8:8,0:-11.09,.,.	0/0:50:50,0:-69.315,.,.	0/0:11:11,0:-15.249,.,.	0/0:30:30,0:-41.589,.,.	0/0:20:20,0:-27.726,.,.	0/0:3:3,0:-4.159,.,.	0/0:18:18,0:-24.953,.,.	0/0:56:56,0:-79.019,.,.	0/0:32:32,0:-44.361,.,.	0/0:18:18,0:-24.953,.,.	./.:0:.,.:.,.,.	0/0:4:4,0:-5.545,.,.	0/0:7:7,0:-9.704,.,.	./.:0:.,.:.,.,.	0/0:12:12,0:-16.636,.,.	./.:0:.,.:.,.,.	0/0:21:21,0:-29.112,.,.	0/0:12:12,0:-16.636,.,.	0/0:39:39,0:-54.065,.,.	0/0:17:17,0:-24.953,.,.	0/0:11:11,0:-15.249,.,.	0/0:16:16,0:-22.181,.,.	0/0:7:7,0:-9.704,.,.	0/0:7:7,0:-9.704,.,.	0/0:9:9,0:-12.477,.,.	0/0:8:8,0:-11.09,.,.	0/0:31:31,0:-42.975,.,.	0/0:11:11,0:-15.249,.,.	0/0:21:21,0:-29.112,.,.	0/0:12:12,0:-16.636,.,.	0/0:9:9,0:-12.477,.,.	0/0:14:14,0:-19.408,.,.	0/0:13:13,0:-18.022,.,.	0/1:14:5,9:.,9.83,.	0/1:10:3,7:.,4.95,.	0/1:19:7,12:.,14.05,.	./.:5:.,.:.,.,.	0/0:20:20,0:-27.726,.,.	0/0:8:8,0:-11.09,.,.	0/1:35:13,22:.,26.22,.	./.:13:.,.:.,.,.	0/1:8:5,3:.,6.09,.	0/1:43:15,28:.,28.97,.	0/1:32:9,23:.,13.44,.	./.:4:.,.:.,.,.	0/0:11:11,0:-15.249,.,.	0/0:6:6,0:-8.318,.,.	0/0:10:10,0:-13.863,.,.	0/0:28:28,0:-38.816,.,.	./.:6:.,.:.,.,.	./.:14:.,.:.,.,.	0/0:26:26,0:-36.044,.,.	0/0:35:35,0:-37.241,.,.	0/0:67:67,0:-92.882,.,.	0/0:5:5,0:-6.931,.,.	0/0:11:11,0:-15.249,.,.	0/0:8:8,0:-11.09,.,.	0/0:31:31,0:-42.975,.,.	0/0:10:10,0:-13.863,.,.	0/0:15:15,0:-20.794,.,.	0/0:6:6,0:-8.318,.,.	0/0:13:13,0:-18.022,.,.	0/0:46:46,0:-63.77,.,.	0/0:7:7,0:-9.704,.,.	0/0:31:31,0:-44.361,.,.	0/0:4:4,0:-5.545,.,.	0/0:5:5,0:-6.931,.,.	0/0:5:5,0:-6.931,.,.	0/0:18:18,0:-24.953,.,.	0/0:4:4,0:-5.545,.,.	0/0:15:15,0:-22.181,.,.	0/0:11:11,0:-15.249,.,.	0/0:6:6,0:-8.318,.,.	./.:0:.,.:.,.,.	0/0:25:25,0:-34.657,.,.	0/0:6:6,0:-8.318,.,.	0/0:14:14,0:-19.408,.,.	0/0:26:26,0:-36.044,.,.	0/0:6:6,0:-8.318,.,.	0/0:12:12,0:-16.636,.,.	0/0:6:6,0:-8.318,.,.	0/0:11:11,0:-15.249,.,.	0/0:10:10,0:-13.863,.,.	0/0:11:11,0:-15.249,.,.	0/0:14:14,0:-19.408,.,.	0/0:7:7,0:-9.704,.,.	./.:0:.,.:.,.,.
un	293887	3674_45	C	T	.	PASS	NS=115;AF=0.035	GT:DP:AD:GL	0/0:24:24,0:-33.271,.,.	0/0:13:13,0:-18.022,.,.	0/0:22:22,0:-30.498,.,.	0/0:20:20,0:-27.726,.,.	0/0:10:10,0:-13.863,.,.	0/0:10:10,0:-13.863,.,.	0/0:6:6,0:-8.318,.,.	0/0:10:10,0:-13.863,.,.	1/1:22:0,22:.,.,-30.498	0/0:15:15,0:-11.249,.,.	./.:0:.,.:.,.,.	./.:0:.,.:.,.,.	./.:0:.,.:.,.,.	./.:0:.,.:.,.,.	./.:0:.,.:.,.,.	./.:0:.,.:.,.,.	./.:0:.,.:.,.,.	./.:0:.,.:.,.,.	./.:0:.,.:.,.,.	./.:0:.,.:.,.,.	./.:0:.,.:.,.,.	./.:0:.,.:.,.,.	./.:0:.,.:.,.,.	./.:0:.,.:.,.,.	0/0:18:18,0:-24.953,.,.	0/0:20:20,0:-27.726,.,.	0/0:19:19,0:-26.34,.,.	0/0:7:7,0:-9.704,.,.	0/0:3:3,0:-4.159,.,.	0/0:18:18,0:-24.953,.,.	0/0:24:24,0:-33.271,.,.	0/0:17:17,0:-23.567,.,.	0/0:26:26,0:-36.044,.,.	0/0:5:5,0:-6.931,.,.	0/0:8:8,0:-11.09,.,.	0/0:5:5,0:-6.931,.,.	0/0:16:16,0:-22.181,.,.	0/0:6:6,0:-8.318,.,.	0/0:5:5,0:-6.931,.,.	0/0:9:9,0:-12.477,.,.	./.:0:.,.:.,.,.	0/0:12:12,0:-16.636,.,.	0/0:21:21,0:-29.112,.,.	0/0:17:17,0:-23.567,.,.	0/0:19:19,0:-26.34,.,.	0/0:7:7,0:-9.704,.,.	0/0:3:3,0:-4.159,.,.	0/0:30:30,0:-41.589,.,.	0/0:19:19,0:-26.34,.,.	0/0:16:16,0:-22.181,.,.	0/0:6:6,0:-8.318,.,.	0/0:7:7,0:-9.704,.,.	0/0:4:4,0:-5.545,.,.	0/0:13:13,0:-18.022,.,.	0/0:4:4,0:-5.545,.,.	0/0:11:11,0:-15.249,.,.	0/0:14:14,0:-19.408,.,.	./.:0:.,.:.,.,.	0/0:11:11,0:-15.249,.,.	0/0:19:19,0:-26.34,.,.	0/0:9:9,0:-12.477,.,.	0/0:7:7,0:-9.704,.,.	0/0:4:4,0:-5.545,.,.	0/0:10:10,0:-13.863,.,.	0/0:5:5,0:-6.931,.,.	0/0:27:27,0:-37.43,.,.	0/0:10:10,0:-13.863,.,.	0/0:3:3,0:-4.159,.,.	0/0:19:19,0:-26.34,.,.	0/0:14:14,0:-19.408,.,.	0/0:19:19,0:-26.34,.,.	0/0:9:9,0:-12.477,.,.	0/0:8:8,0:-11.09,.,.	0/0:13:13,0:-18.022,.,.	0/0:8:8,0:-11.09,.,.	./.:0:.,.:.,.,.	0/0:6:6,0:-8.318,.,.	0/0:9:9,0:-12.477,.,.	0/0:16:16,0:-22.181,.,.	0/0:5:5,0:-6.931,.,.	0/0:7:7,0:-9.704,.,.	0/0:7:7,0:-9.704,.,.	./.:0:.,.:.,.,.	0/0:12:12,0:-16.636,.,.	0/0:8:8,0:-11.09,.,.	1/1:14:0,14:.,.,-19.408	0/0:8:8,0:-11.09,.,.	0/0:19:19,0:-26.34,.,.	./.:0:.,.:.,.,.	0/0:13:13,0:-18.022,.,.	0/0:6:6,0:-8.318,.,.	0/0:12:12,0:-16.636,.,.	1/1:4:0,4:.,.,-5.545	1/1:5:0,5:.,.,-6.931	0/0:28:28,0:-38.816,.,.	0/0:13:13,0:-18.022,.,.	0/0:6:6,0:-8.318,.,.	0/0:7:7,0:-9.704,.,.	0/0:9:9,0:-12.477,.,.	0/0:12:12,0:-16.636,.,.	0/0:18:18,0:-24.953,.,.	0/0:4:4,0:-5.545,.,.	0/0:15:15,0:-20.794,.,.	0/0:27:27,0:-37.43,.,.	0/0:33:33,0:-45.748,.,.	0/0:41:41,0:-56.838,.,.	0/0:8:8,0:-11.09,.,.	0/0:10:10,0:-13.863,.,.	0/0:13:13,0:-18.022,.,.	0/0:20:20,0:-27.726,.,.	0/0:3:3,0:-4.159,.,.	0/0:8:8,0:-11.09,.,.	0/0:7:7,0:-9.704,.,.	0/0:8:8,0:-11.09,.,.	0/0:34:34,0:-47.134,.,.	0/0:9:9,0:-12.477,.,.	0/0:31:31,0:-42.975,.,.	./.:0:.,.:.,.,.	0/0:10:10,0:-13.863,.,.	0/0:6:6,0:-8.318,.,.	0/0:14:14,0:-19.408,.,.	0/0:6:6,0:-8.318,.,.	0/0:5:5,0:-6.931,.,.	0/0:3:3,0:-4.159,.,.	0/0:9:9,0:-12.477,.,.	./.:0:.,.:.,.,.	0/0:13:13,0:-18.022,.,.	0/0:4:4,0:-5.545,.,.	0/0:10:10,0:-13.863,.,.	0/0:17:17,0:-23.567,.,.	./.:0:.,.:.,.,.	0/0:10:10,0:-13.863,.,.	./.:0:.,.:.,.,.	0/0:6:6,0:-8.318,.,.	0/0:7:7,0:-9.704,.,.	0/0:13:13,0:-18.022,.,.	0/0:12:12,0:-16.636,.,.	0/0:3:3,0:-4.159,.,.	./.:0:.,.:.,.,.
un	294055	3676_53	C	T	.	PASS	NS=126;AF=0.238	GT:DP:AD:GL	1/1:18:0,18:.,.,-24.953	1/1:6:0,6:.,.,-8.318	1/1:26:0,26:.,.,-36.044	1/1:15:0,15:.,.,-20.794	./.:0:.,.:.,.,.	./.:0:.,.:.,.,.	1/1:9:0,9:.,.,-12.477	1/1:10:0,10:.,.,-13.863	1/1:45:0,45:.,.,-62.383	1/1:16:0,16:.,.,-22.181	1/1:24:0,24:.,.,-33.271	1/1:24:0,24:.,.,-33.271	./.:7:.,.:.,.,.	1/1:20:0,20:.,.,-27.726	1/1:3:0,3:.,.,-4.159	1/1:19:0,19:.,.,-26.34	./.:0:.,.:.,.,.	1/1:7:0,7:.,.,-9.704	1/1:6:0,6:.,.,-8.318	1/1:39:0,39:.,.,-54.065	1/1:21:0,21:.,.,-18.874	1/1:22:0,22:.,.,-30.498	1/1:7:0,7:.,.,-9.704	0/0:9:9,0:-12.477,.,.	0/0:33:33,0:-45.748,.,.	0/0:24:24,0:-33.271,.,.	0/0:20:20,0:-27.726,.,.	0/0:7:7,0:-9.704,.,.	0/0:6:6,0:-8.318,.,.	0/0:25:25,0:-34.657,.,.	0/0:21:21,0:-29.112,.,.	0/0:14:14,0:-19.408,.,.	0/0:28:28,0:-38.816,.,.	0/0:4:4,0:-5.545,.,.	0/0:7:7,0:-9.704,.,.	0/0:8:8,0:-11.09,.,.	0/0:17:17,0:-13.763,.,.	0/0:20:20,0:-27.726,.,.	0/0:6:6,0:-8.318,.,.	0/0:12:12,0:-16.636,.,.	./.:0:.,.:.,.,.	0/0:8:8,0:-11.09,.,.	0/0:33:33,0:-45.748,.,.	0/0:15:15,0:-20.794,.,.	0/0:17:17,0:-13.763,.,.	0/0:13:13,0:-18.022,.,.	0/0:3:3,0:-4.159,.,.	0/0:40:40,0:-55.452,.,.	0/0:29:29,0:-40.203,.,.	0/0:11:11,0:-15.249,.,.	0/0:7:7,0:-9.704,.,.	0/0:7:7,0:-9.704,.,.	0/0:4:4,0:-5.545,.,.	0/0:23:23,0:-31.885,.,.	./.:0:.,.:.,.,.	0/0:34:34,0:-47.134,.,.	0/0:8:8,0:-11.09,.,.	0/0:4:4,0:-5.545,.,.	0/0:15:15,0:-20.794,.,.	0/0:32:32,0:-44.361,.,.	0/0:19:19,0:-26.34,.,.	0/0:7:7,0:-9.704,.,.	./.:0:.,.:.,.,.	0/0:6:6,0:-8.318,.,.	0/0:4:4,0:-5.545,.,.	0/0:26:26,0:-36.044,.,.	0/0:14:14,0:-19.408,.,.	0/0:3:3,0:-4.159,.,.	0/0:12:12,0:-16.636,.,.	0/0:19:19,0:-26.34,.,.	0/0:32:32,0:-44.361,.,.	0/0:15:15,0:-20.794,.,.	0/0:6:6,0:-8.318,.,.	0/0:11:11,0:-15.249,.,.	0/0:11:11,0:-15.249,.,.	0/0:8:8,0:-11.09,.,.	0/0:15:15,0:-20.794,.,.	0/0:8:8,0:-11.09,.,.	0/0:20:20,0:-17.588,.,.	0/0:6:6,0:-8.318,.,.	0/0:16:16,0:-22.181,.,.	0/0:10:10,0:-13.863,.,.	0/0:3:3,0:-4.159,.,.	0/0:10:10,0:-13.863,.,.	0/0:8:8,0:-11.09,.,.	1/1:21:0,21:.,.,-29.112	./.:0:.,.:.,.,.	./.:0:.,.:.,.,.	1/1:5:0,5:.,.,-6.931	1/1:14:0,14:.,.,-19.408	1/1:6:0,6:.,.,-8.318	1/1:16:0,16:.,.,-22.181	1/1:10:0,10:.,.,-13.863	1/1:9:0,9:.,.,-12.477	1/1:46:0,46:.,.,-63.77	1/1:22:0,22:.,.,-30.498	1/1:9:0,9:.,.,-12.477	1/1:12:0,12:.,.,-16.636	0/0:6:6,0:-8.318,.,.	0/0:9:9,0:-12.477,.,.	0/0:17:17,0:-23.567,.,.	0/0:8:8,0:-11.09,.,.	0/0:16:16,0:-22.181,.,.	0/0:35:35,0:-48.52,.,.	0/0:35:35,0:-48.52,.,.	0/0:55:55,0:-76.246,.,.	./.:0:.,.:.,.,.	0/0:10:10,0:-13.863,.,.	0/0:14:14,0:-19.408,.,.	0/0:29:29,0:-40.203,.,.	0/0:4:4,0:-5.545,.,.	0/0:11:11,0:-15.249,.,.	0/0:10:10,0:-13.863,.,.	0/0:8:8,0:-11.09,.,.	0/0:32:32,0:-44.361,.,.	0/0:5:5,0:-6.931,.,.	0/0:32:32,0:-44.361,.,.	0/0:7:7,0:-9.704,.,.	0/0:5:5,0:-6.931,.,.	0/0:5:5,0:-6.931,.,.	0/0:14:14,0:-19.408,.,.	./.:0:.,.:.,.,.	0/0:17:17,0:-23.567,.,.	0/0:7:7,0:-9.704,.,.	0/0:9:9,0:-12.477,.,.	./.:0:.,.:.,.,.	0/0:17:17,0:-23.567,.,.	0/0:5:5,0:-6.931,.,.	0/0:14:14,0:-19.408,.,.	0/0:17:17,0:-13.763,.,.	./.:0:.,.:.,.,.	0/0:16:16,0:-22.181,.,.	0/0:4:4,0:-5.545,.,.	0/0:16:16,0:-22.181,.,.	0/0:10:10,0:-13.863,.,.	0/0:8:8,0:-11.09,.,.	0/0:20:20,0:-27.726,.,.	0/0:3:3,0:-4.159,.,.	0/0:3:3,0:-4.159,.,.
un	358598	4483_36	G	A	.	PASS	NS=124;AF=0.169	GT:DP:AD:GL	0/1:10:6,4:.,8.39,.	./.:0:.,.:.,.,.	0/1:25:11,14:.,23.81,.	1/1:12:0,12:.,.,-16.636	0/1:13:6,7:.,13.11,.	./.:0:.,.:.,.,.	0/0:4:4,0:-5.545,.,.	1/1:4:0,4:.,.,-5.545	0/1:34:17,17:.,37.35,.	1/1:10:0,10:.,.,-13.863	1/1:14:0,14:.,.,-19.408	1/1:16:0,16:.,.,-22.181	0/1:7:2,5:.,3.066,.	1/1:10:0,10:.,.,-13.863	1/1:3:0,3:.,.,-4.159	0/0:12:12,0:-16.636,.,.	1/1:6:0,6:.,.,-8.318	1/1:7:0,7:.,.,-9.704	./.:5:.,.:.,.,.	0/0:16:16,0:-22.181,.,.	1/1:11:0,11:.,.,-15.249	0/0:11:11,0:-6.35,.,.	0/1:7:4,3:.,6.09,.	0/0:5:5,0:-6.931,.,.	0/0:16:16,0:-22.181,.,.	0/0:19:19,0:-26.34,.,.	0/0:14:14,0:-19.408,.,.	0/0:3:3,0:-4.159,.,.	0/0:4:4,0:-5.545,.,.	0/0:10:10,0:-13.863,.,.	0/0:23:23,0:-31.885,.,.	0/0:10:10,0:-13.863,.,.	0/0:16:16,0:-22.181,.,.	./.:0:.,.:.,.,.	0/0:3:3,0:-4.159,.,.	./.:0:.,.:.,.,.	0/0:13:13,0:-18.022,.,.	0/0:8:8,0:-11.09,.,.	0/0:3:3,0:-4.159,.,.	0/0:13:13,0:-18.022,.,.	0/0:3:3,0:-4.159,.,.	0/0:4:4,0:-5.545,.,.	0/0:18:18,0:-24.953,.,.	0/0:18:18,0:-24.953,.,.	0/0:13:13,0:-18.022,.,.	0/0:7:7,0:-9.704,.,.	0/0:4:4,0:-5.545,.,.	0/0:31:31,0:-42.975,.,.	0/0:15:15,0:-20.794,.,.	0/0:12:12,0:-16.636,.,.	0/0:8:8,0:-11.09,.,.	0/0:7:7,0:-9.704,.,.	0/0:5:5,0:-6.931,.,.	0/0:19:19,0:-26.34,.,.	0/0:6:6,0:-8.318,.,.	0/0:13:13,0:-18.022,.,.	0/0:13:13,0:-18.022,.,.	./.:0:.,.:.,.,.	0/0:10:10,0:-13.863,.,.	0/0:26:26,0:-36.044,.,.	0/0:18:18,0:-24.953,.,.	0/0:9:9,0:-12.477,.,.	./.:0:.,.:.,.,.	0/0:6:6,0:-8.318,.,.	./.:0:.,.:.,.,.	0/0:23:23,0:-31.885,.,.	0/0:14:14,0:-19.408,.,.	0/0:3:3,0:-4.159,.,.	0/0:9:9,0:-12.477,.,.	0/0:3:3,0:-4.159,.,.	0/0:15:15,0:-20.794,.,.	0/0:13:13,0:-16.636,.,.	0/0:6:6,0:-8.318,.,.	0/0:13:13,0:-18.022,.,.	0/0:6:6,0:-8.318,.,.	0/0:4:4,0:-5.545,.,.	0/0:3:3,0:-4.159,.,.	0/0:5:5,0:-6.931,.,.	0/0:18:18,0:-24.953,.,.	0/0:4:4,0:-5.545,.,.	./.:0:.,.:.,.,.	0/0:8:8,0:-11.09,.,.	0/0:6:6,0:-8.318,.,.	0/0:9:9,0:-12.477,.,.	0/0:10:10,0:-13.863,.,.	1/1:14:0,14:.,.,-19.408	1/1:10:0,10:.,.,-13.863	1/1:19:0,19:.,.,-26.34	1/1:6:0,6:.,.,-8.318	0/0:13:13,0:-18.022,.,.	./.:0:.,.:.,.,.	1/1:17:0,17:.,.,-23.567	1/1:8:0,8:.,.,-11.09	1/1:7:0,7:.,.,-9.704	0/1:20:9,11:.,19.57,.	0/1:11:4,7:.,7.96,.	./.:0:.,.:.,.,.	0/0:3:3,0:-4.159,.,.	0/0:5:5,0:-6.931,.,.	0/0:16:16,0:-22.181,.,.	0/0:13:13,0:-18.022,.,.	0/0:3:3,0:-4.159,.,.	0/0:10:10,0:-13.863,.,.	0/0:26:26,0:-36.044,.,.	0/0:19:19,0:-26.34,.,.	0/0:55:55,0:-76.246,.,.	./.:0:.,.:.,.,.	0/0:10:10,0:-13.863,.,.	0/0:15:15,0:-20.794,.,.	0/0:15:15,0:-20.794,.,.	0/0:7:7,0:-9.704,.,.	0/0:12:12,0:-16.636,.,.	./.:0:.,.:.,.,.	0/0:4:4,0:-5.545,.,.	0/0:29:29,0:-40.203,.,.	0/0:5:5,0:-6.931,.,.	0/0:28:28,0:-38.816,.,.	0/0:3:3,0:-4.159,.,.	0/0:14:14,0:-19.408,.,.	0/0:4:4,0:-5.545,.,.	0/0:14:14,0:-19.408,.,.	0/0:5:5,0:-6.931,.,.	0/0:12:12,0:-16.636,.,.	0/0:12:12,0:-16.636,.,.	0/0:5:5,0:-6.931,.,.	0/0:3:3,0:-4.159,.,.	0/0:8:8,0:-11.09,.,.	0/0:3:3,0:-4.159,.,.	0/0:14:14,0:-19.408,.,.	0/0:15:15,0:-20.794,.,.	0/0:3:3,0:-4.159,.,.	0/0:14:14,0:-19.408,.,.	0/0:4:4,0:-5.545,.,.	0/0:10:10,0:-13.863,.,.	0/0:7:7,0:-9.704,.,.	0/0:4:4,0:-5.545,.,.	0/0:15:15,0:-20.794,.,.	./.:0:.,.:.,.,.	./.:0:.,.:.,.,.
un	379390	4743_28	G	A	.	PASS	NS=125;AF=0.128	GT:DP:AD:GL	0/1:7:3,4:.,8.79,.	0/0:6:6,0:-8.318,.,.	0/0:22:22,0:-30.498,.,.	0/1:13:7,6:.,13.11,.	1/1:7:0,7:.,.,-9.704	0/0:6:6,0:-8.318,.,.	1/1:7:0,7:.,.,-9.704	0/0:13:13,0:-18.022,.,.	0/1:44:22,22:.,48.34,.	0/1:18:13,5:.,7.3,.	0/1:18:11,7:.,14.48,.	0/1:24:13,11:.,24,.	1/1:12:0,12:.,.,-16.636	1/1:18:0,18:.,.,-24.953	0/1:5:3,2:.,4.19,.	0/1:21:11,10:.,21.92,.	1/1:16:0,16:.,.,-22.181	0/1:14:4,10:.,6.13,.	./.:0:.,.:.,.,.	0/1:35:17,18:.,37.32,.	0/1:17:6,11:.,11.69,.	0/0:5:5,0:-6.931,.,.	0/1:9:3,6:.,5.57,.	0/0:9:9,0:-12.477,.,.	0/0:29:29,0:-40.203,.,.	0/0:37:37,0:-39.901,.,.	0/0:18:18,0:-24.953,.,.	0/0:5:5,0:-6.931,.,.	0/0:3:3,0:-4.159,.,.	0/0:12:12,0:-16.636,.,.	0/0:34:34,0:-47.134,.,.	0/0:15:15,0:-20.794,.,.	0/0:20:20,0:-27.726,.,.	0/0:6:6,0:-8.318,.,.	0/0:7:7,0:-9.704,.,.	./.:0:.,.:.,.,.	0/0:26:26,0:-36.044,.,.	0/0:17:17,0:-23.567,.,.	0/0:7:7,0:-9.704,.,.	0/0:21:21,0:-29.112,.,.	./.:0:.,.:.,.,.	0/0:9:9,0:-12.477,.,.	0/0:49:49,0:-67.928,.,.	0/0:18:18,0:-24.953,.,.	0/0:30:30,0:-40.203,.,.	0/0:14:14,0:-19.408,.,.	0/0:6:6,0:-8.318,.,.	0/0:30:30,0:-41.589,.,.	0/0:25:25,0:-34.657,.,.	0/0:12:12,0:-16.636,.,.	0/0:10:10,0:-13.863,.,.	0/0:9:9,0:-12.477,.,.	0/0:4:4,0:-5.545,.,.	0/0:36:36,0:-49.907,.,.	0/0:15:15,0:-20.794,.,.	0/0:26:26,0:-36.044,.,.	0/0:19:19,0:-26.34,.,.	0/0:7:7,0:-9.704,.,.	0/0:11:11,0:-15.249,.,.	0/0:43:43,0:-59.611,.,.	0/0:18:18,0:-24.953,.,.	0/0:10:10,0:-13.863,.,.	0/0:3:3,0:-4.159,.,.	0/0:3:3,0:-4.159,.,.	0/0:6:6,0:-8.318,.,.	0/0:33:33,0:-45.748,.,.	0/0:22:22,0:-30.498,.,.	0/0:5:5,0:-6.931,.,.	0/0:28:28,0:-38.816,.,.	0/0:13:13,0:-18.022,.,.	0/0:27:27,0:-37.43,.,.	0/0:14:14,0:-19.408,.,.	0/0:6:6,0:-8.318,.,.	0/0:13:13,0:-18.022,.,.	0/0:8:8,0:-11.09,.,.	./.:0:.,.:.,.,.	0/0:12:12,0:-16.636,.,.	./.:0:.,.:.,.,.	0/0:17:17,0:-23.567,.,.	0/0:9:9,0:-12.477,.,.	0/0:8:8,0:-11.09,.,.	0/0:15:15,0:-20.794,.,.	0/0:5:5,0:-6.931,.,.	0/0:20:20,0:-27.726,.,.	0/0:9:9,0:-12.477,.,.	0/1:25:11,14:.,23.81,.	./.:0:.,.:.,.,.	0/1:16:8,8:.,17.58,.	0/0:6:6,0:-8.318,.,.	0/1:11:6,5:.,7.96,.	0/1:6:2,4:.,3.715,.	1/1:15:0,15:.,.,-20.794	0/0:16:16,0:-22.181,.,.	0/0:6:6,0:-8.318,.,.	0/0:22:22,0:-30.498,.,.	1/1:16:0,16:.,.,-22.181	./.:0:.,.:.,.,.	1/1:8:0,8:.,.,-11.09	0/0:8:8,0:-11.09,.,.	0/0:13:13,0:-18.022,.,.	0/0:21:21,0:-29.112,.,.	./.:0:.,.:.,.,.	./.:0:.,.:.,.,.	0/0:16:16,0:-22.181,.,.	0/0:31:31,0:-42.975,.,.	0/0:60:60,0:-83.178,.,.	0/0:7:7,0:-9.704,.,.	0/0:14:14,0:-19.408,.,.	0/0:11:11,0:-15.249,.,.	0/0:15:15,0:-20.794,.,.	0/0:6:6,0:-8.318,.,.	0/0:15:15,0:-20.794,.,.	0/0:11:11,0:-15.249,.,.	0/0:8:8,0:-11.09,.,.	0/0:48:48,0:-66.542,.,.	0/0:11:11,0:-15.249,.,.	0/0:21:21,0:-29.112,.,.	0/0:6:6,0:-8.318,.,.	0/0:8:8,0:-11.09,.,.	./.:0:.,.:.,.,.	0/0:19:19,0:-26.34,.,.	0/0:4:4,0:-5.545,.,.	0/0:11:11,0:-15.249,.,.	0/0:6:6,0:-8.318,.,.	0/0:3:3,0:-4.159,.,.	./.:0:.,.:.,.,.	0/0:18:18,0:-24.953,.,.	0/0:5:5,0:-6.931,.,.	0/0:8:8,0:-11.09,.,.	0/0:14:14,0:-19.408,.,.	./.:0:.,.:.,.,.	0/0:9:9,0:-12.477,.,.	0/0:6:6,0:-8.318,.,.	0/0:14:14,0:-19.408,.,.	0/0:6:6,0:-8.318,.,.	0/0:11:11,0:-15.249,.,.	0/0:24:24,0:-33.271,.,.	./.:0:.,.:.,.,.	./.:0:.,.:.,.,.
un	402170	5028_8	A	G	.	PASS	NS=127;AF=0.146	GT:DP:AD:GL	0/1:8:3,5:.,6.09,.	1/1:3:0,3:.,.,-4.159	1/1:19:0,19:.,.,-26.34	1/1:22:0,22:.,.,-30.498	0/1:14:5,9:.,9.83,.	0/0:8:8,0:-11.09,.,.	1/1:10:0,10:.,.,-13.863	0/0:10:10,0:-13.863,.,.	1/1:40:0,40:.,.,-55.452	1/1:21:0,21:.,.,-29.112	0/1:20:10,10:.,21.97,.	0/1:17:5,12:.,8.02,.	1/1:3:0,3:.,.,-4.159	0/0:22:22,0:-30.498,.,.	1/1:3:0,3:.,.,-4.159	0/0:10:10,0:-13.863,.,.	1/1:5:0,5:.,.,-6.931	0/1:6:3,3:.,6.45,.	./.:4:.,.:.,.,.	0/1:25:11,14:.,23.81,.	0/0:16:16,0:-22.181,.,.	0/1:17:9,8:.,17.52,.	./.:5:.,.:.,.,.	0/0:12:12,0:-16.636,.,.	0/0:25:25,0:-34.657,.,.	0/0:24:24,0:-33.271,.,.	0/0:17:17,0:-23.567,.,.	0/0:11:11,0:-15.249,.,.	0/0:9:9,0:-12.477,.,.	0/0:11:11,0:-15.249,.,.	0/0:21:21,0:-29.112,.,.	0/0:15:15,0:-20.794,.,.	0/0:20:20,0:-27.726,.,.	./.:0:.,.:.,.,.	./.:0:.,.:.,.,.	0/0:4:4,0:-5.545,.,.	0/0:17:17,0:-23.567,.,.	0/0:11:11,0:-15.249,.,.	./.:0:.,.:.,.,.	0/0:8:8,0:-11.09,.,.	0/0:5:5,0:-6.931,.,.	0/0:7:7,0:-9.704,.,.	0/0:17:17,0:-23.567,.,.	0/0:18:18,0:-24.953,.,.	0/0:16:16,0:-22.181,.,.	0/0:14:14,0:-19.408,.,.	0/0:3:3,0:-4.159,.,.	0/0:19:19,0:-26.34,.,.	0/0:22:22,0:-30.498,.,.	0/0:16:16,0:-22.181,.,.	0/0:5:5,0:-6.931,.,.	./.:0:.,.:.,.,.	0/0:8:8,0:-11.09,.,.	0/0:19:19,0:-26.34,.,.	0/0:5:5,0:-6.931,.,.	0/0:16:16,0:-22.181,.,.	0/0:14:14,0:-19.408,.,.	0/0:8:8,0:-11.09,.,.	0/0:11:11,0:-15.249,.,.	0/0:18:18,0:-24.953,.,.	0/0:15:15,0:-20.794,.,.	0/0:7:7,0:-9.704,.,.	0/0:6:6,0:-8.318,.,.	./.:0:.,.:.,.,.	0/0:6:6,0:-8.318,.,.	0/0:14:14,0:-19.408,.,.	0/0:11:11,0:-15.249,.,.	0/0:4:4,0:-5.545,.,.	0/0:6:6,0:-8.318,.,.	0/0:10:10,0:-13.863,.,.	0/0:39:39,0:-54.065,.,.	0/0:11:11,0:-15.249,.,.	0/0:10:10,0:-13.863,.,.	0/0:6:6,0:-8.318,.,.	0/0:8:8,0:-11.09,.,.	0/0:7:7,0:-9.704,.,.	0/0:6:6,0:-8.318,.,.	0/0:4:4,0:-5.545,.,.	0/0:21:21,0:-29.112,.,.	0/0:8:8,0:-11.09,.,.	0/0:10:10,0:-13.863,.,.	0/0:7:7,0:-9.704,.,.	0/0:5:5,0:-6.931,.,.	0/0:8:8,0:-11.09,.,.	0/0:5:5,0:-6.931,.,.	0/0:17:17,0:-23.567,.,.	0/0:9:9,0:-12.477,.,.	0/0:24:24,0:-33.271,.,.	0/0:3:3,0:-4.159,.,.	1/1:10:0,10:.,.,-13.863	1/1:4:0,4:.,.,-5.545	0/0:20:20,0:-27.726,.,.	0/0:12:12,0:-16.636,.,.	./.:0:.,.:.,.,.	1/1:39:0,39:.,.,-52.679	1/1:18:0,18:.,.,-24.953	1/1:3:0,3:.,.,-4.159	1/1:4:0,4:.,.,-5.545	0/0:5:5,0:-6.931,.,.	0/0:13:13,0:-8.774,.,.	0/0:15:15,0:-11.249,.,.	0/0:6:6,0:-8.318,.,.	0/0:12:12,0:-16.636,.,.	0/0:26:26,0:-36.044,.,.	0/0:33:33,0:-45.748,.,.	0/0:40:40,0:-43.902,.,.	0/0:4:4,0:-5.545,.,.	0/0:6:6,0:-8.318,.,.	0/0:14:14,0:-19.408,.,.	0/0:21:21,0:-29.112,.,.	./.:0:.,.:.,.,.	0/0:21:21,0:-29.112,.,.	0/0:7:7,0:-9.704,.,.	0/0:5:5,0:-6.931,.,.	0/0:26:26,0:-36.044,.,.	0/0:9:9,0:-12.477,.,.	0/0:18:18,0:-24.953,.,.	0/0:3:3,0:-4.159,.,.	0/0:9:9,0:-12.477,.,.	0/0:9:9,0:-12.477,.,.	0/0:14:14,0:-18.022,.,.	./.:0:.,.:.,.,.	0/0:10:10,0:-13.863,.,.	0/0:10:10,0:-13.863,.,.	0/0:6:6,0:-8.318,.,.	./.:0:.,.:.,.,.	0/0:8:8,0:-11.09,.,.	0/0:4:4,0:-5.545,.,.	0/0:12:12,0:-16.636,.,.	0/0:15:15,0:-20.794,.,.	0/0:8:8,0:-11.09,.,.	0/0:10:10,0:-13.863,.,.	0/0:4:4,0:-5.545,.,.	0/0:17:17,0:-23.567,.,.	0/0:8:8,0:-11.09,.,.	0/0:6:6,0:-6.931,.,.	0/0:14:14,0:-19.408,.,.	0/0:4:4,0:-5.545,.,.	./.:0:.,.:.,.,.
un	438131	5477_49	C	T	.	PASS	NS=120;AF=0.087	GT:DP:AD:GL	1/1:6:0,6:.,.,-8.318	0/0:7:7,0:-9.704,.,.	1/1:12:0,12:.,.,-16.636	0/1:13:7,6:.,13.11,.	0/0:8:8,0:-11.09,.,.	1/1:4:0,4:.,.,-5.545	./.:4:.,.:.,.,.	./.:0:.,.:.,.,.	1/1:15:0,15:.,.,-20.794	0/0:8:8,0:-11.09,.,.	0/0:18:18,0:-24.953,.,.	0/0:15:15,0:-11.249,.,.	./.:0:.,.:.,.,.	0/0:7:7,0:-9.704,.,.	0/0:4:4,0:-5.545,.,.	0/1:13:6,7:.,13.11,.	0/0:4:4,0:-5.545,.,.	1/1:6:0,6:.,.,-8.318	0/0:3:3,0:-4.159,.,.	0/0:20:20,0:-27.726,.,.	./.:0:.,.:.,.,.	0/1:7:3,4:.,6.45,.	./.:0:.,.:.,.,.	0/0:4:4,0:-5.545,.,.	0/0:21:21,0:-29.112,.,.	0/0:24:24,0:-33.271,.,.	0/0:13:13,0:-18.022,.,.	0/0:8:8,0:-11.09,.,.	0/0:5:5,0:-6.931,.,.	0/0:11:11,0:-15.249,.,.	0/0:11:11,0:-15.249,.,.	0/0:10:10,0:-13.863,.,.	0/0:10:10,0:-13.863,.,.	0/0:3:3,0:-4.159,.,.	0/0:5:5,0:-6.931,.,.	./.:0:.,.:.,.,.	0/0:7:7,0:-9.704,.,.	0/0:8:8,0:-11.09,.,.	0/0:6:6,0:-8.318,.,.	0/0:13:13,0:-18.022,.,.	./.:0:.,.:.,.,.	./.:0:.,.:.,.,.	0/0:25:25,0:-34.657,.,.	0/0:11:11,0:-15.249,.,.	0/0:6:6,0:-8.318,.,.	0/0:10:10,0:-13.863,.,.	./.:0:.,.:.,.,.	0/0:12:12,0:-16.636,.,.	0/0:8:8,0:-11.09,.,.	0/0:10:10,0:-13.863,.,.	0/0:3:3,0:-4.159,.,.	./.:0:.,.:.,.,.	0/0:4:4,0:-5.545,.,.	0/0:14:14,0:-19.408,.,.	0/0:6:6,0:-8.318,.,.	0/0:12:12,0:-16.636,.,.	0/0:21:21,0:-29.112,.,.	./.:0:.,.:.,.,.	0/0:9:9,0:-12.477,.,.	0/0:26:26,0:-36.044,.,.	0/0:15:15,0:-20.794,.,.	0/0:8:8,0:-11.09,.,.	./.:0:.,.:.,.,.	./.:0:.,.:.,.,.	0/0:5:5,0:-6.931,.,.	0/0:28:28,0:-38.816,.,.	0/0:6:6,0:-8.318,.,.	0/0:3:3,0:-4.159,.,.	0/0:17:17,0:-23.567,.,.	0/0:3:3,0:-4.159,.,.	0/0:17:17,0:-23.567,.,.	0/0:9:9,0:-12.477,.,.	0/0:3:3,0:-4.159,.,.	0/0:5:5,0:-6.931,.,.	0/0:6:6,0:-8.318,.,.	0/0:5:5,0:-6.931,.,.	0/0:11:11,0:-15.249,.,.	0/0:3:3,0:-4.159,.,.	0/0:14:14,0:-19.408,.,.	0/0:6:6,0:-8.318,.,.	0/0:3:3,0:-4.159,.,.	./.:0:.,.:.,.,.	0/0:5:5,0:-6.931,.,.	0/0:14:14,0:-19.408,.,.	0/0:3:3,0:-4.159,.,.	0/0:5:5,0:-6.931,.,.	0/0:6:6,0:-8.318,.,.	0/0:7:7,0:-9.704,.,.	0/0:4:4,0:-5.545,.,.	1/1:11:0,11:.,.,-15.249	1/1:6:0,6:.,.,-8.318	0/0:19:19,0:-26.34,.,.	0/0:6:6,0:-8.318,.,.	0/0:6:6,0:-8.318,.,.	0/1:22:10,12:.,21.79,.	0/1:21:11,10:.,21.92,.	./.:0:.,.:.,.,.	1/1:5:0,5:.,.,-6.931	0/0:5:5,0:-6.931,.,.	0/0:8:8,0:-11.09,.,.	0/0:14:14,0:-19.408,.,.	0/0:6:6,0:-8.318,.,.	0/0:10:10,0:-13.863,.,.	0/0:14:14,0:-19.408,.,.	0/0:22:22,0:-30.498,.,.	0/0:50:50,0:-57.314,.,.	0/0:3:3,0:-4.159,.,.	0/0:12:12,0:-16.636,.,.	0/0:18:18,0:-24.953,.,.	0/0:13:13,0:-18.022,.,.	0/0:5:5,0:-6.931,.,.	0/0:10:10,0:-13.863,.,.	0/0:4:4,0:-5.545,.,.	0/0:5:5,0:-6.931,.,.	0/0:19:19,0:-26.34,.,.	./.:0:.,.:.,.,.	0/0:15:15,0:-20.794,.,.	0/0:3:3,0:-4.159,.,.	./.:0:.,.:.,.,.	0/0:5:5,0:-6.931,.,.	0/0:14:14,0:-19.408,.,.	./.:0:.,.:.,.,.	0/0:8:8,0:-11.09,.,.	0/0:8:8,0:-11.09,.,.	0/0:5:5,0:-6.931,.,.	0/0:4:4,0:-5.545,.,.	0/0:11:11,0:-15.249,.,.	0/0:5:5,0:-6.931,.,.	0/0:8:8,0:-11.09,.,.	0/0:17:17,0:-23.567,.,.	0/0:3:3,0:-4.159,.,.	0/0:14:14,0:-19.408,.,.	0/0:6:6,0:-8.318,.,.	0/0:8:8,0:-11.09,.,.	0/0:7:7,0:-9.704,.,.	0/0:7:7,0:-9.704,.,.	0/0:11:11,0:-15.249,.,.	./.:0:.,.:.,.,.	0/0:7:7,0:-9.704,.,.
un	458596	5733_34	C	T	.	PASS	NS=95;AF=0.468	GT:DP:AD:GL	0/0:18:18,0:-24.953,.,.	0/0:6:6,0:-9.704,.,.	0/0:22:22,0:-30.498,.,.	0/0:16:16,0:-22.181,.,.	0/0:14:14,0:-19.408,.,.	0/0:4:4,0:-5.545,.,.	0/0:7:7,0:-9.704,.,.	./.:0:.,.:.,.,.	0/0:46:46,0:-63.77,.,.	0/0:15:15,0:-20.794,.,.	0/0:24:24,0:-33.271,.,.	0/0:24:24,0:-33.271,.,.	0/0:12:12,0:-16.636,.,.	0/0:12:12,0:-16.636,.,.	0/0:6:6,0:-8.318,.,.	0/0:19:19,0:-26.34,.,.	0/0:4:4,0:-5.545,.,.	0/0:4:4,0:-5.545,.,.	0/0:4:4,0:-5.545,.,.	0/0:26:26,0:-36.044,.,.	0/0:17:17,0:-23.567,.,.	0/0:9:9,0:-12.477,.,.	0/0:7:7,0:-8.318,.,.	./.:0:.,.:.,.,.	1/1:21:0,21:.,.,-29.112	0/1:25:13,12:.,26.33,.	1/1:18:0,18:.,.,-24.953	0/0:5:5,0:-6.931,.,.	0/1:7:4,3:.,6.45,.	0/0:8:8,0:-11.09,.,.	1/1:23:0,23:.,.,-31.885	1/1:7:0,7:.,.,-9.704	1/1:17:0,17:.,.,-23.567	./.:0:.,.:.,.,.	1/1:5:0,5:.,.,-6.931	1/1:5:0,5:.,.,-6.931	1/1:3:0,3:.,.,-4.159	0/1:17:12,5:.,8.02,.	./.:4:.,.:.,.,.	1/1:10:0,10:.,.,-13.863	./.:0:.,.:.,.,.	0/1:11:3,8:.,4.23,.	1/1:24:0,24:.,.,-33.271	0/0:13:13,0:-18.022,.,.	1/1:13:0,13:.,.,-18.022	0/1:8:5,3:.,6.09,.	1/1:4:0,4:.,.,-5.545	1/1:18:0,18:.,.,-24.953	0/0:20:20,0:-27.726,.,.	0/1:13:9,4:.,6.82,.	0/0:5:5,0:-6.931,.,.	0/1:7:4,3:.,6.45,.	1/1:6:0,6:.,.,-8.318	0/1:18:8,10:.,17.36,.	1/1:6:0,6:.,.,-8.318	0/1:21:13,8:.,16.38,.	1/1:14:0,14:.,.,-19.408	0/1:6:3,3:.,6.59,.	0/0:6:6,0:-8.318,.,.	1/1:21:0,21:.,.,-29.112	1/1:10:0,10:.,.,-13.863	0/1:12:4,8:.,7.43,.	./.:0:.,.:.,.,.	0/1:7:2,5:.,3.066,.	./.:0:.,.:.,.,.	1/1:22:0,22:.,.,-30.498	0/1:17:7,10:.,14.85,.	1/1:7:0,7:.,.,-9.704	1/1:8:0,8:.,.,-11.09	0/1:12:6,6:.,13.18,.	1/1:17:0,17:.,.,-23.567	1/1:15:0,15:.,.,-20.794	0/0:14:14,0:-19.408,.,.	1/1:7:0,7:.,.,-9.704	1/1:7:0,7:.,.,-9.704	0/1:5:3,2:.,3.715,.	./.:0:.,.:.,.,.	./.:4:.,.:.,.,.	0/0:14:14,0:-10.006,.,.	./.:0:.,.:.,.,.	1/1:7:0,7:.,.,-9.704	1/1:4:0,4:.,.,-5.545	0/0:11:11,0:-6.35,.,.	1/1:8:0,8:.,.,-11.09	1/1:8:0,8:.,.,-11.09	0/0:20:20,0:-27.726,.,.	0/0:8:8,0:-11.09,.,.	0/0:19:19,0:-26.34,.,.	0/0:8:8,0:-11.09,.,.	0/0:11:11,0:-15.249,.,.	./.:0:.,.:.,.,.	0/0:15:15,0:-20.794,.,.	0/0:9:9,0:-12.477,.,.	0/0:10:10,0:-13.863,.,.	0/0:21:21,0:-29.112,.,.	0/0:16:16,0:-22.181,.,.	0/0:5:5,0:-6.931,.,.	0/0:4:4,0:-6.931,.,.	1/1:7:0,7:.,.,-9.704	1/1:12:0,12:.,.,-16.636	1/1:19:0,19:.,.,-26.34	1/1:3:0,3:.,.,-4.159	1/1:18:0,18:.,.,-24.953	1/1:21:0,21:.,.,-29.112	1/1:28:0,28:.,.,-38.816	1/1:37:0,37:.,.,-51.293	./.:0:.,.:.,.,.	./.:0:.,.:.,.,.	./.:0:.,.:.,.,.	./.:0:.,.:.,.,.	./.:0:.,.:.,.,.	./.:0:.,.:.,.,.	./.:0:.,.:.,.,.	./.:0:.,.:.,.,.	./.:0:.,.:.,.,.	./.:0:.,.:.,.,.	./.:0:.,.:.,.,.	./.:0:.,.:.,.,.	./.:0:.,.:.,.,.	./.:0:.,.:.,.,.	./.:0:.,.:.,.,.	./.:0:.,.:.,.,.	./.:0:.,.:.,.,.	./.:0:.,.:.,.,.	./.:0:.,.:.,.,.	./.:0:.,.:.,.,.	./.:0:.,.:.,.,.	./.:0:.,.:.,.,.	./.:0:.,.:.,.,.	./.:0:.,.:.,.,.	./.:0:.,.:.,.,.	./.:0:.,.:.,.,.	./.:0:.,.:.,.,.	./.:0:.,.:.,.,.	./.:0:.,.:.,.,.	./.:0:.,.:.,.,.	./.:0:.,.:.,.,.	./.:0:.,.:.,.,.	./.:0:.,.:.,.,.
un	482987	6038_25	A	G	.	PASS	NS=120;AF=0.162	GT:DP:AD:GL	0/0:13:13,0:-18.022,.,.	0/0:6:6,0:-11.09,.,.	0/0:26:26,0:-36.044,.,.	0/0:19:19,0:-16.307,.,.	0/0:12:12,0:-16.636,.,.	0/0:8:8,0:-11.09,.,.	0/0:9:9,0:-12.477,.,.	0/0:4:4,0:-5.545,.,.	0/0:35:35,0:-48.52,.,.	0/0:13:13,0:-18.022,.,.	0/0:22:22,0:-20.165,.,.	0/0:22:22,0:-30.498,.,.	0/0:7:7,0:-9.704,.,.	0/0:24:24,0:-33.271,.,.	./.:0:.,.:.,.,.	0/0:12:12,0:-16.636,.,.	0/0:3:3,0:-4.159,.,.	0/0:8:8,0:-11.09,.,.	0/0:5:5,0:-6.931,.,.	0/0:24:24,0:-33.271,.,.	0/0:24:24,0:-33.271,.,.	0/0:12:12,0:-16.636,.,.	0/0:14:14,0:-19.408,.,.	0/1:11:6,5:.,10.9,.	0/0:27:27,0:-37.43,.,.	0/0:29:29,0:-40.203,.,.	0/0:18:18,0:-24.953,.,.	1/1:9:0,9:.,.,-4	0/1:6:5,1:.,3.066,.	1/1:11:0,11:.,.,-15.249	0/0:20:20,0:-27.726,.,.	0/1:15:7,8:.,15.31,.	0/0:18:18,0:-24.953,.,.	0/0:3:3,0:-4.159,.,.	0/1:7:3,4:.,6.09,.	./.:0:.,.:.,.,.	0/1:11:7,4:.,7.96,.	1/1:12:0,12:.,.,-16.636	./.:0:.,.:.,.,.	0/0:7:7,0:-9.704,.,.	1/1:3:0,3:.,.,-4.159	./.:0:.,.:.,.,.	0/0:22:22,0:-30.498,.,.	0/0:11:11,0:-15.249,.,.	0/0:17:17,0:-23.567,.,.	0/1:9:5,4:.,8.68,.	1/1:4:0,4:.,.,-5.545	0/0:18:18,0:-24.953,.,.	0/0:27:27,0:-37.43,.,.	0/0:13:13,0:-18.022,.,.	0/1:9:5,4:.,8.68,.	0/0:9:9,0:-12.477,.,.	./.:9:.,.:.,.,.	0/1:30:13,17:.,28.03,.	./.:5:.,.:.,.,.	0/0:15:15,0:-20.794,.,.	0/0:14:14,0:-19.408,.,.	0/0:7:7,0:-9.704,.,.	0/0:9:9,0:-12.477,.,.	0/0:26:26,0:-36.044,.,.	0/0:16:16,0:-22.181,.,.	0/1:10:7,3:.,4.95,.	0/0:4:4,0:-5.545,.,.	0/0:3:3,0:-4.159,.,.	./.:0:.,.:.,.,.	0/0:23:23,0:-31.885,.,.	0/0:7:7,0:-9.704,.,.	0/0:6:6,0:-8.318,.,.	0/0:12:12,0:-16.636,.,.	0/0:8:8,0:-11.09,.,.	0/0:29:29,0:-40.203,.,.	0/0:23:23,0:-31.885,.,.	0/0:9:9,0:-12.477,.,.	0/0:4:4,0:-5.545,.,.	0/0:9:9,0:-12.477,.,.	0/0:3:3,0:-4.159,.,.	./.:0:.,.:.,.,.	./.:0:.,.:.,.,.	0/0:20:20,0:-27.726,.,.	0/0:3:3,0:-4.159,.,.	0/0:12:12,0:-16.636,.,.	./.:0:.,.:.,.,.	0/0:3:3,0:-4.159,.,.	0/0:13:13,0:-18.022,.,.	0/0:9:9,0:-12.477,.,.	0/0:19:19,0:-26.34,.,.	0/0:14:14,0:-19.408,.,.	0/0:8:8,0:-11.09,.,.	0/0:7:7,0:-9.704,.,.	0/0:10:10,0:-13.863,.,.	0/0:6:6,0:-8.318,.,.	0/0:16:16,0:-22.181,.,.	0/0:14:14,0:-19.408,.,.	0/0:9:9,0:-12.477,.,.	0/0:35:35,0:-48.52,.,.	0/0:9:9,0:-12.477,.,.	0/0:4:4,0:-5.545,.,.	./.:0:.,.:.,.,.	./.:0:.,.:.,.,.	./.:0:.,.:.,.,.	./.:0:.,.:.,.,.	0/0:6:6,0:-8.318,.,.	0/1:13:7,6:.,13.11,.	0/0:28:28,0:-38.816,.,.	0/1:33:24,9:.,12.7,.	0/1:43:22,21:.,46.12,.	0/1:6:4,2:.,3.715,.	0/1:9:3,6:.,5.57,.	0/1:14:7,7:.,15.38,.	1/1:22:0,22:.,.,-30.498	0/0:9:9,0:-12.477,.,.	0/1:16:7,9:.,15.13,.	0/0:3:3,0:-4.159,.,.	0/0:5:5,0:-6.931,.,.	0/1:36:14,22:.,28.97,.	0/0:9:9,0:-12.477,.,.	0/0:20:20,0:-27.726,.,.	0/0:5:5,0:-6.931,.,.	1/1:13:0,13:.,.,-8.774	0/0:9:9,0:-12.477,.,.	0/1:13:7,6:.,13.11,.	./.:0:.,.:.,.,.	0/0:6:6,0:-8.318,.,.	0/1:12:3,9:.,3.452,.	0/1:13:5,8:.,10.29,.	./.:0:.,.:.,.,.	0/1:21:11,10:.,21.92,.	0/0:4:4,0:-5.545,.,.	0/0:12:12,0:-16.636,.,.	0/0:15:15,0:-20.794,.,.	./.:0:.,.:.,.,.	1/1:9:0,9:.,.,-12.477	./.:4:.,.:.,.,.	0/1:9:5,4:.,8.68,.	0/0:6:6,0:-8.318,.,.	0/0:7:7,0:-9.704,.,.	0/1:18:11,7:.,14.48,.	0/0:5:5,0:-6.931,.,.	./.:0:.,.:.,.,.
un	501424	6268_62	G	A	.	PASS	NS=125;AF=0.080	GT:DP:AD:GL	0/0:24:24,0:-8.594,.,.	0/0:10:10,0:-5.164,.,.	0/1:24:18,6:.,6.9,.	0/1:26:15,11:.,23.55,.	0/0:19:19,0:-9.158,.,.	0/1:12:9,3:.,3.452,.	./.:8:.,.:.,.,.	0/0:9:9,0:-12.477,.,.	./.:44:.,.:.,.,.	0/1:18:12,6:.,11.14,.	0/1:23:18,5:.,3.186,.	0/1:31:24,7:.,5.52,.	0/1:11:3,8:.,4.23,.	0/1:12:8,4:.,6.13,.	./.:0:.,.:.,.,.	0/1:23:17,6:.,7.7,.	0/0:3:3,0:-4.159,.,.	0/1:14:9,5:.,9.83,.	./.:4:.,.:.,.,.	0/1:39:31,8:.,3.092,.	0/0:26:26,0:-17.547,.,.	0/0:12:12,0:-7.554,.,.	0/1:11:7,4:.,7.96,.	0/0:6:6,0:-8.318,.,.	0/0:21:21,0:-29.112,.,.	0/0:34:34,0:-47.134,.,.	0/0:19:19,0:-26.34,.,.	0/0:11:11,0:-15.249,.,.	0/0:5:5,0:-6.931,.,.	0/0:13:13,0:-18.022,.,.	0/0:26:26,0:-36.044,.,.	0/0:19:19,0:-26.34,.,.	0/0:18:18,0:-24.953,.,.	0/0:5:5,0:-6.931,.,.	0/0:5:5,0:-6.931,.,.	0/0:7:7,0:-9.704,.,.	0/0:15:15,0:-20.794,.,.	0/0:23:23,0:-31.885,.,.	0/0:7:7,0:-9.704,.,.	0/0:10:10,0:-13.863,.,.	./.:0:.,.:.,.,.	0/0:9:9,0:-12.477,.,.	0/0:33:33,0:-45.748,.,.	0/0:23:23,0:-31.885,.,.	0/0:10:10,0:-13.863,.,.	0/0:13:13,0:-18.022,.,.	0/0:6:6,0:-8.318,.,.	0/0:30:30,0:-41.589,.,.	0/0:30:30,0:-41.589,.,.	0/0:12:12,0:-16.636,.,.	0/0:8:8,0:-11.09,.,.	0/0:11:11,0:-15.249,.,.	0/0:4:4,0:-5.545,.,.	0/0:28:28,0:-38.816,.,.	./.:0:.,.:.,.,.	0/0:19:19,0:-26.34,.,.	0/0:15:15,0:-20.794,.,.	0/0:4:4,0:-5.545,.,.	0/0:8:8,0:-11.09,.,.	0/0:38:38,0:-52.679,.,.	0/0:18:18,0:-24.953,.,.	0/0:10:10,0:-13.863,.,.	./.:0:.,.:.,.,.	0/0:4:4,0:-5.545,.,.	./.:0:.,.:.,.,.	0/0:18:18,0:-24.953,.,.	0/0:9:9,0:-12.477,.,.	0/0:5:5,0:-6.931,.,.	0/0:17:17,0:-23.567,.,.	0/0:10:10,0:-13.863,.,.	0/0:43:43,0:-59.611,.,.	0/0:23:23,0:-31.885,.,.	0/0:11:11,0:-15.249,.,.	0/0:10:10,0:-13.863,.,.	0/0:8:8,0:-11.09,.,.	0/0:6:6,0:-8.318,.,.	0/0:7:7,0:-9.704,.,.	0/0:4:4,0:-5.545,.,.	0/0:17:17,0:-23.567,.,.	0/0:5:5,0:-6.931,.,.	0/0:9:9,0:-12.477,.,.	0/0:9:9,0:-12.477,.,.	0/0:5:5,0:-6.931,.,.	0/0:11:11,0:-15.249,.,.	0/0:5:5,0:-6.931,.,.	0/1:29:19,10:.,19.13,.	0/1:17:13,4:.,3.772,.	./.:29:.,.:.,.,.	0/1:7:5,2:.,3.066,.	0/1:30:23,7:.,6.39,.	./.:0:.,.:.,.,.	0/1:29:22,7:.,7.23,.	0/0:24:24,0:-8.594,.,.	0/0:6:6,0:-8.318,.,.	0/1:33:22,11:.,20.43,.	0/0:29:29,0:-8.145,.,.	0/1:7:4,3:.,6.45,.	0/1:15:11,4:.,5.39,.	0/0:6:6,0:-8.318,.,.	0/0:15:15,0:-20.794,.,.	0/0:26:26,0:-36.044,.,.	0/0:3:3,0:-4.159,.,.	0/0:19:19,0:-26.34,.,.	0/0:31:31,0:-42.975,.,.	0/0:27:27,0:-37.43,.,.	0/0:54:54,0:-74.86,.,.	./.:0:.,.:.,.,.	0/0:8:8,0:-11.09,.,.	0/0:22:22,0:-30.498,.,.	0/0:29:29,0:-40.203,.,.	0/0:8:8,0:-11.09,.,.	0/0:18:18,0:-24.953,.,.	0/0:3:3,0:-4.159,.,.	0/0:13:13,0:-18.022,.,.	0/0:43:43,0:-59.611,.,.	0/0:6:6,0:-8.318,.,.	0/0:31:31,0:-42.975,.,.	0/0:6:6,0:-8.318,.,.	0/0:18:18,0:-24.953,.,.	0/0:10:10,0:-13.863,.,.	0/0:29:29,0:-40.203,.,.	./.:0:.,.:.,.,.	0/0:7:7,0:-9.704,.,.	0/0:11:11,0:-15.249,.,.	./.:0:.,.:.,.,.	./.:0:.,.:.,.,.	0/0:18:18,0:-24.953,.,.	0/0:3:3,0:-4.159,.,.	0/0:18:18,0:-24.953,.,.	0/0:28:28,0:-38.816,.,.	0/0:5:5,0:-6.931,.,.	0/0:16:16,0:-22.181,.,.	0/0:4:4,0:-5.545,.,.	0/0:9:9,0:-12.477,.,.	0/0:9:9,0:-12.477,.,.	0/0:13:13,0:-18.022,.,.	0/0:17:17,0:-23.567,.,.	0/0:3:3,0:-4.159,.,.	0/0:5:5,0:-6.931,.,.
un	502506	6282_24	T	A	.	PASS	NS=120;AF=0.029	GT:DP:AD:GL	0/1:11:8,3:.,4.23,.	./.:0:.,.:.,.,.	0/0:14:14,0:-19.408,.,.	0/0:9:9,0:-12.477,.,.	0/0:4:4,0:-5.545,.,.	0/0:6:6,0:-8.318,.,.	./.:0:.,.:.,.,.	0/0:8:8,0:-11.09,.,.	0/0:47:47,0:-65.156,.,.	0/0:16:16,0:-22.181,.,.	0/0:18:18,0:-24.953,.,.	0/0:19:19,0:-26.34,.,.	0/0:4:4,0:-5.545,.,.	0/1:21:9,12:.,19.34,.	0/0:7:7,0:-9.704,.,.	1/1:9:0,9:.,.,-12.477	0/0:3:3,0:-4.159,.,.	0/0:5:5,0:-6.931,.,.	./.:0:.,.:.,.,.	0/0:29:29,0:-40.203,.,.	0/0:16:16,0:-22.181,.,.	0/0:12:12,0:-16.636,.,.	0/0:3:3,0:-4.159,.,.	0/0:6:6,0:-8.318,.,.	0/0:19:19,0:-26.34,.,.	0/0:28:28,0:-38.816,.,.	0/0:10:10,0:-13.863,.,.	0/0:11:11,0:-15.249,.,.	./.:0:.,.:.,.,.	0/0:8:8,0:-11.09,.,.	0/0:24:24,0:-33.271,.,.	0/0:14:14,0:-19.408,.,.	0/0:12:12,0:-16.636,.,.	./.:0:.,.:.,.,.	0/0:4:4,0:-5.545,.,.	0/0:4:4,0:-5.545,.,.	0/0:13:13,0:-18.022,.,.	0/0:9:9,0:-12.477,.,.	0/0:11:11,0:-13.863,.,.	0/0:9:9,0:-12.477,.,.	0/0:4:4,0:-5.545,.,.	0/0:6:6,0:-8.318,.,.	0/0:25:25,0:-34.657,.,.	0/0:14:14,0:-19.408,.,.	0/0:12:12,0:-16.636,.,.	0/0:9:9,0:-12.477,.,.	0/0:4:4,0:-5.545,.,.	0/0:37:37,0:-51.293,.,.	0/0:16:16,0:-22.181,.,.	0/0:4:4,0:-5.545,.,.	./.:0:.,.:.,.,.	0/0:5:5,0:-6.931,.,.	./.:0:.,.:.,.,.	0/0:19:19,0:-26.34,.,.	0/0:4:4,0:-5.545,.,.	0/0:15:15,0:-20.794,.,.	0/0:9:9,0:-12.477,.,.	0/0:3:3,0:-4.159,.,.	0/0:5:5,0:-6.931,.,.	0/0:31:31,0:-42.975,.,.	0/0:14:14,0:-19.408,.,.	0/0:9:9,0:-12.477,.,.	0/0:3:3,0:-4.159,.,.	0/0:7:7,0:-9.704,.,.	./.:0:.,.:.,.,.	0/0:15:15,0:-20.794,.,.	0/0:7:7,0:-9.704,.,.	./.:0:.,.:.,.,.	0/0:8:8,0:-11.09,.,.	0/0:10:10,0:-13.863,.,.	0/0:20:20,0:-27.726,.,.	0/0:11:11,0:-15.249,.,.	0/0:5:5,0:-6.931,.,.	0/0:9:9,0:-12.477,.,.	0/0:8:8,0:-11.09,.,.	0/0:5:5,0:-6.931,.,.	0/0:8:8,0:-11.09,.,.	0/0:7:7,0:-9.704,.,.	0/0:16:16,0:-22.181,.,.	0/0:5:5,0:-6.931,.,.	0/0:6:6,0:-8.318,.,.	0/0:6:6,0:-8.318,.,.	./.:0:.,.:.,.,.	0/0:15:15,0:-20.794,.,.	0/0:8:8,0:-11.09,.,.	0/0:22:22,0:-30.498,.,.	0/0:8:8,0:-11.09,.,.	0/0:18:18,0:-24.953,.,.	0/0:4:4,0:-5.545,.,.	1/1:8:0,8:.,.,-11.09	./.:0:.,.:.,.,.	0/0:12:12,0:-16.636,.,.	0/0:13:13,0:-18.022,.,.	./.:0:.,.:.,.,.	0/0:37:37,0:-39.901,.,.	0/1:16:9,7:.,15.13,.	0/0:3:3,0:-4.159,.,.	0/0:3:3,0:-4.159,.,.	0/0:6:6,0:-8.318,.,.	0/0:8:8,0:-11.09,.,.	0/0:24:24,0:-33.271,.,.	0/0:6:6,0:-8.318,.,.	0/0:16:16,0:-22.181,.,.	0/0:23:23,0:-31.885,.,.	0/0:26:26,0:-36.044,.,.	0/0:39:39,0:-54.065,.,.	./.:0:.,.:.,.,.	0/0:10:10,0:-13.863,.,.	0/0:8:8,0:-11.09,.,.	0/0:17:17,0:-23.567,.,.	./.:0:.,.:.,.,.	0/0:9:9,0:-12.477,.,.	0/0:8:8,0:-11.09,.,.	0/0:8:8,0:-11.09,.,.	0/0:22:22,0:-30.498,.,.	0/0:3:3,0:-4.159,.,.	0/0:17:17,0:-23.567,.,.	./.:0:.,.:.,.,.	0/0:12:12,0:-16.636,.,.	0/0:4:4,0:-5.545,.,.	0/0:11:11,0:-15.249,.,.	./.:0:.,.:.,.,.	0/0:9:9,0:-12.477,.,.	0/0:11:11,0:-15.249,.,.	0/0:11:11,0:-15.249,.,.	0/0:4:4,0:-5.545,.,.	0/0:12:12,0:-16.636,.,.	./.:0:.,.:.,.,.	0/0:12:12,0:-16.636,.,.	0/0:16:16,0:-22.181,.,.	./.:0:.,.:.,.,.	0/0:7:7,0:-9.704,.,.	./.:0:.,.:.,.,.	0/0:9:9,0:-12.477,.,.	0/0:9:9,0:-12.477,.,.	0/0:3:3,0:-4.159,.,.	0/0:12:12,0:-16.636,.,.	0/0:5:5,0:-6.931,.,.	0/0:4:4,0:-5.545,.,.
un	503563	6295_41	T	C	.	PASS	NS=109;AF=0.275	GT:DP:AD:GL	1/1:16:0,16:.,.,-22.181	1/1:5:0,5:.,.,-6.931	1/1:9:0,9:.,.,-12.477	1/1:14:0,14:.,.,-19.408	1/1:7:0,7:.,.,-9.704	./.:0:.,.:.,.,.	1/1:5:0,5:.,.,-6.931	1/1:5:0,5:.,.,-6.931	1/1:22:0,22:.,.,-30.498	1/1:16:0,16:.,.,-22.181	1/1:17:0,17:.,.,-23.567	1/1:16:0,16:.,.,-22.181	1/1:3:0,3:.,.,-4.159	1/1:11:0,11:.,.,-15.249	./.:0:.,.:.,.,.	1/1:10:0,10:.,.,-13.863	1/1:11:0,11:.,.,-15.249	1/1:6:0,6:.,.,-8.318	./.:0:.,.:.,.,.	1/1:12:0,12:.,.,-16.636	1/1:6:0,6:.,.,-8.318	1/1:13:0,13:.,.,-18.022	1/1:6:0,6:.,.,-8.318	./.:0:.,.:.,.,.	0/0:13:13,0:-18.022,.,.	0/0:21:21,0:-29.112,.,.	0/0:12:12,0:-16.636,.,.	0/0:6:6,0:-8.318,.,.	0/0:3:3,0:-4.159,.,.	0/0:19:19,0:-26.34,.,.	0/0:16:16,0:-22.181,.,.	0/0:14:14,0:-19.408,.,.	0/0:11:11,0:-15.249,.,.	./.:0:.,.:.,.,.	./.:0:.,.:.,.,.	./.:0:.,.:.,.,.	0/0:15:15,0:-19.408,.,.	0/0:13:13,0:-18.022,.,.	0/0:6:6,0:-8.318,.,.	0/0:4:4,0:-5.545,.,.	./.:0:.,.:.,.,.	0/0:3:3,0:-4.159,.,.	0/0:20:20,0:-27.726,.,.	0/0:5:5,0:-6.931,.,.	0/0:7:7,0:-9.704,.,.	0/0:11:11,0:-15.249,.,.	0/0:4:4,0:-5.545,.,.	0/0:23:23,0:-31.885,.,.	0/0:10:10,0:-13.863,.,.	0/0:8:8,0:-11.09,.,.	0/0:4:4,0:-5.545,.,.	./.:0:.,.:.,.,.	./.:0:.,.:.,.,.	0/0:20:20,0:-27.726,.,.	./.:0:.,.:.,.,.	0/0:14:14,0:-19.408,.,.	0/0:9:9,0:-12.477,.,.	./.:0:.,.:.,.,.	0/0:4:4,0:-5.545,.,.	0/0:37:37,0:-51.293,.,.	0/0:9:9,0:-12.477,.,.	0/0:14:14,0:-19.408,.,.	0/0:7:7,0:-9.704,.,.	./.:0:.,.:.,.,.	0/0:4:4,0:-5.545,.,.	0/0:10:10,0:-13.863,.,.	0/0:6:6,0:-8.318,.,.	./.:0:.,.:.,.,.	0/0:5:5,0:-6.931,.,.	0/0:4:4,0:-5.545,.,.	0/0:13:13,0:-18.022,.,.	0/0:10:10,0:-13.863,.,.	./.:0:.,.:.,.,.	0/0:10:10,0:-13.863,.,.	0/0:4:4,0:-5.545,.,.	0/0:3:3,0:-4.159,.,.	0/0:6:6,0:-8.318,.,.	0/0:4:4,0:-5.545,.,.	0/0:19:19,0:-26.34,.,.	./.:0:.,.:.,.,.	0/0:6:6,0:-8.318,.,.	./.:0:.,.:.,.,.	0/0:4:4,0:-5.545,.,.	0/0:8:8,0:-11.09,.,.	0/0:9:9,0:-12.477,.,.	1/1:8:0,8:.,.,-11.09	./.:0:.,.:.,.,.	1/1:12:0,12:.,.,-16.636	./.:0:.,.:.,.,.	1/1:7:0,7:.,.,-9.704	1/1:6:0,6:.,.,-8.318	1/1:4:0,4:.,.,-5.545	1/1:5:0,5:.,.,-6.931	1/1:8:0,8:.,.,-11.09	1/1:20:0,20:.,.,-27.726	1/1:9:0,9:.,.,-12.477	./.:0:.,.:.,.,.	1/1:4:0,4:.,.,-5.545	0/0:5:5,0:-6.931,.,.	0/0:5:5,0:-6.931,.,.	0/0:11:11,0:-15.249,.,.	./.:0:.,.:.,.,.	./.:0:.,.:.,.,.	0/0:22:22,0:-30.498,.,.	0/0:14:14,0:-19.408,.,.	0/0:35:35,0:-48.52,.,.	./.:0:.,.:.,.,.	0/0:6:6,0:-8.318,.,.	0/0:6:6,0:-8.318,.,.	0/0:11:11,0:-15.249,.,.	0/0:4:4,0:-5.545,.,.	0/0:9:9,0:-12.477,.,.	0/0:5:5,0:-6.931,.,.	0/0:4:4,0:-5.545,.,.	0/0:22:22,0:-30.498,.,.	./.:0:.,.:.,.,.	0/0:11:11,0:-15.249,.,.	0/0:3:3,0:-4.159,.,.	0/0:4:4,0:-5.545,.,.	./.:0:.,.:.,.,.	0/0:8:8,0:-11.09,.,.	./.:0:.,.:.,.,.	0/0:8:8,0:-11.09,.,.	0/0:3:3,0:-4.159,.,.	0/0:5:5,0:-6.931,.,.	./.:0:.,.:.,.,.	0/0:10:10,0:-13.863,.,.	0/0:4:4,0:-5.545,.,.	0/0:8:8,0:-11.09,.,.	0/0:7:7,0:-9.704,.,.	0/0:4:4,0:-5.545,.,.	0/0:3:3,0:-4.159,.,.	./.:0:.,.:.,.,.	0/0:4:4,0:-5.545,.,.	0/0:5:5,0:-6.931,.,.	0/0:9:9,0:-12.477,.,.	0/0:4:4,0:-5.545,.,.	./.:0:.,.:.,.,.	./.:0:.,.:.,.,.
un	506491	6332_9	T	C	.	PASS	NS=130;AF=0.238	GT:DP:AD:GL	1/1:5:0,5:.,.,-6.931	1/1:4:0,4:.,.,-5.545	1/1:13:0,13:.,.,-18.022	1/1:13:0,13:.,.,-18.022	1/1:10:0,10:.,.,-13.863	1/1:4:0,4:.,.,-5.545	./.:0:.,.:.,.,.	1/1:4:0,4:.,.,-5.545	1/1:38:0,38:.,.,-52.679	1/1:16:0,16:.,.,-22.181	1/1:22:0,22:.,.,-30.498	1/1:17:0,17:.,.,-23.567	1/1:6:0,6:.,.,-8.318	1/1:11:0,11:.,.,-15.249	./.:0:.,.:.,.,.	1/1:11:0,11:.,.,-15.249	1/1:4:0,4:.,.,-5.545	1/1:3:0,3:.,.,-4.159	./.:0:.,.:.,.,.	1/1:17:0,17:.,.,-23.567	1/1:25:0,25:.,.,-34.657	1/1:9:0,9:.,.,-12.477	1/1:10:0,10:.,.,-13.863	0/0:4:4,0:-5.545,.,.	0/0:27:27,0:-37.43,.,.	0/0:31:31,0:-42.975,.,.	0/0:18:18,0:-24.953,.,.	0/0:14:14,0:-19.408,.,.	./.:0:.,.:.,.,.	0/0:17:17,0:-23.567,.,.	0/0:26:26,0:-36.044,.,.	0/0:17:17,0:-23.567,.,.	0/0:26:26,0:-36.044,.,.	0/0:6:6,0:-8.318,.,.	0/0:4:4,0:-5.545,.,.	0/0:5:5,0:-6.931,.,.	0/0:27:27,0:-37.43,.,.	0/0:17:17,0:-23.567,.,.	0/0:6:6,0:-8.318,.,.	0/0:13:13,0:-18.022,.,.	0/0:6:6,0:-8.318,.,.	0/0:10:10,0:-13.863,.,.	0/0:30:30,0:-41.589,.,.	0/0:14:14,0:-19.408,.,.	0/0:22:22,0:-30.498,.,.	0/0:22:22,0:-30.498,.,.	0/0:3:3,0:-4.159,.,.	0/0:45:45,0:-62.383,.,.	0/0:24:24,0:-33.271,.,.	0/0:23:23,0:-31.885,.,.	0/0:12:12,0:-16.636,.,.	0/0:7:7,0:-9.704,.,.	0/0:6:6,0:-8.318,.,.	0/0:24:24,0:-33.271,.,.	0/0:7:7,0:-9.704,.,.	0/0:22:22,0:-30.498,.,.	0/0:22:22,0:-30.498,.,.	0/0:9:9,0:-12.477,.,.	0/0:21:21,0:-29.112,.,.	0/0:26:26,0:-36.044,.,.	0/0:22:22,0:-30.498,.,.	0/0:15:15,0:-20.794,.,.	0/0:4:4,0:-5.545,.,.	0/0:5:5,0:-6.931,.,.	0/0:7:7,0:-9.704,.,.	0/0:29:29,0:-40.203,.,.	0/0:16:16,0:-22.181,.,.	0/0:5:5,0:-6.931,.,.	0/0:19:19,0:-26.34,.,.	0/0:13:13,0:-18.022,.,.	0/0:29:29,0:-40.203,.,.	0/0:19:19,0:-26.34,.,.	0/0:16:16,0:-22.181,.,.	0/0:16:16,0:-22.181,.,.	0/0:8:8,0:-11.09,.,.	0/0:8:8,0:-11.09,.,.	0/0:14:14,0:-19.408,.,.	0/0:9:9,0:-12.477,.,.	0/0:34:34,0:-47.134,.,.	0/0:3:3,0:-4.159,.,.	0/0:11:11,0:-15.249,.,.	0/0:10:10,0:-13.863,.,.	0/0:10:10,0:-13.863,.,.	0/0:7:7,0:-9.704,.,.	0/0:13:13,0:-18.022,.,.	1/1:19:0,19:.,.,-26.34	1/1:11:0,11:.,.,-15.249	1/1:14:0,14:.,.,-19.408	1/1:6:0,6:.,.,-8.318	1/1:8:0,8:.,.,-11.09	1/1:10:0,10:.,.,-13.863	1/1:17:0,17:.,.,-23.567	1/1:6:0,6:.,.,-8.318	./.:7:.,.:.,.,.	1/1:24:0,24:.,.,-33.271	1/1:7:0,7:.,.,-9.704	./.:0:.,.:.,.,.	1/1:7:0,7:.,.,-9.704	0/0:3:3,0:-4.159,.,.	0/0:17:17,0:-23.567,.,.	0/0:16:16,0:-22.181,.,.	0/0:6:6,0:-8.318,.,.	0/0:20:20,0:-27.726,.,.	0/0:27:27,0:-37.43,.,.	0/0:42:42,0:-58.224,.,.	0/0:67:67,0:-92.882,.,.	0/0:8:8,0:-11.09,.,.	0/0:8:8,0:-11.09,.,.	0/0:9:9,0:-12.477,.,.	0/0:24:24,0:-33.271,.,.	./.:0:.,.:.,.,.	0/0:25:25,0:-34.657,.,.	0/0:7:7,0:-9.704,.,.	0/0:6:6,0:-8.318,.,.	0/0:44:44,0:-60.997,.,.	0/0:6:6,0:-8.318,.,.	0/0:26:26,0:-36.044,.,.	./.:0:.,.:.,.,.	0/0:20:20,0:-27.726,.,.	0/0:7:7,0:-9.704,.,.	0/0:13:13,0:-18.022,.,.	0/0:7:7,0:-9.704,.,.	0/0:13:13,0:-18.022,.,.	0/0:15:15,0:-20.794,.,.	0/0:16:16,0:-22.181,.,.	0/0:3:3,0:-4.159,.,.	0/0:10:10,0:-13.863,.,.	0/0:8:8,0:-11.09,.,.	0/0:19:19,0:-26.34,.,.	0/0:14:14,0:-19.408,.,.	0/0:6:6,0:-8.318,.,.	0/0:17:17,0:-23.567,.,.	0/0:4:4,0:-5.545,.,.	0/0:6:6,0:-8.318,.,.	0/0:5:5,0:-6.931,.,.	0/0:4:4,0:-5.545,.,.	0/0:27:27,0:-37.43,.,.	0/0:5:5,0:-6.931,.,.	./.:0:.,.:.,.,.
un	547211	6841_9	A	G	.	PASS	NS=118;AF=0.195	GT:DP:AD:GL	1/1:11:0,11:.,.,-15.249	1/1:5:0,5:.,.,-6.931	1/1:24:0,24:.,.,-33.271	1/1:13:0,13:.,.,-18.022	1/1:10:0,10:.,.,-13.863	1/1:3:0,3:.,.,-4.159	1/1:4:0,4:.,.,-5.545	1/1:5:0,5:.,.,-6.931	1/1:29:0,29:.,.,-40.203	1/1:7:0,7:.,.,-9.704	1/1:16:0,16:.,.,-22.181	1/1:18:0,18:.,.,-24.953	1/1:9:0,9:.,.,-12.477	1/1:8:0,8:.,.,-11.09	./.:0:.,.:.,.,.	1/1:15:0,15:.,.,-20.794	1/1:9:0,9:.,.,-12.477	./.:0:.,.:.,.,.	./.:0:.,.:.,.,.	1/1:25:0,25:.,.,-34.657	1/1:11:0,11:.,.,-15.249	1/1:11:0,11:.,.,-15.249	1/1:5:0,5:.,.,-6.931	0/0:4:4,0:-5.545,.,.	0/0:17:17,0:-23.567,.,.	0/0:23:23,0:-31.885,.,.	0/0:11:11,0:-15.249,.,.	0/0:7:7,0:-9.704,.,.	0/0:8:8,0:-11.09,.,.	0/0:14:14,0:-19.408,.,.	0/0:16:16,0:-22.181,.,.	0/0:8:8,0:-11.09,.,.	0/0:14:14,0:-19.408,.,.	./.:0:.,.:.,.,.	0/0:4:4,0:-5.545,.,.	0/0:3:3,0:-4.159,.,.	0/0:11:11,0:-15.249,.,.	0/0:13:13,0:-18.022,.,.	0/0:8:8,0:-11.09,.,.	0/0:17:17,0:-23.567,.,.	0/0:3:3,0:-4.159,.,.	0/0:6:6,0:-8.318,.,.	0/0:24:24,0:-33.271,.,.	0/0:12:12,0:-16.636,.,.	0/0:6:6,0:-8.318,.,.	0/0:5:5,0:-6.931,.,.	0/0:6:6,0:-8.318,.,.	0/0:25:25,0:-34.657,.,.	0/0:23:23,0:-31.885,.,.	0/0:7:7,0:-9.704,.,.	0/0:6:6,0:-8.318,.,.	./.:0:.,.:.,.,.	0/0:4:4,0:-5.545,.,.	0/0:15:15,0:-20.794,.,.	0/0:5:5,0:-6.931,.,.	0/0:14:14,0:-19.408,.,.	0/0:13:13,0:-18.022,.,.	0/0:3:3,0:-4.159,.,.	0/0:5:5,0:-6.931,.,.	0/0:21:21,0:-29.112,.,.	0/0:14:14,0:-19.408,.,.	0/0:8:8,0:-11.09,.,.	0/0:4:4,0:-5.545,.,.	0/0:5:5,0:-6.931,.,.	./.:0:.,.:.,.,.	0/0:26:26,0:-36.044,.,.	0/0:6:6,0:-8.318,.,.	0/0:4:4,0:-5.545,.,.	./.:0:.,.:.,.,.	./.:0:.,.:.,.,.	0/0:22:22,0:-30.498,.,.	0/0:11:11,0:-15.249,.,.	0/0:6:6,0:-8.318,.,.	0/0:5:5,0:-6.931,.,.	0/0:9:9,0:-12.477,.,.	0/0:4:4,0:-5.545,.,.	0/0:5:5,0:-6.931,.,.	0/0:5:5,0:-6.931,.,.	0/0:21:21,0:-29.112,.,.	0/0:3:3,0:-4.159,.,.	0/0:5:5,0:-6.931,.,.	0/0:6:6,0:-8.318,.,.	0/0:4:4,0:-5.545,.,.	0/0:9:9,0:-12.477,.,.	0/0:6:6,0:-8.318,.,.	./.:0:.,.:.,.,.	./.:0:.,.:.,.,.	./.:0:.,.:.,.,.	./.:0:.,.:.,.,.	./.:0:.,.:.,.,.	./.:0:.,.:.,.,.	./.:0:.,.:.,.,.	./.:0:.,.:.,.,.	./.:0:.,.:.,.,.	1/1:18:0,18:.,.,-24.953	1/1:16:0,16:.,.,-22.181	./.:0:.,.:.,.,.	1/1:5:0,5:.,.,-6.931	0/0:13:13,0:-18.022,.,.	0/0:6:6,0:-8.318,.,.	0/0:23:23,0:-31.885,.,.	0/0:11:11,0:-15.249,.,.	0/0:14:14,0:-19.408,.,.	0/0:14:14,0:-19.408,.,.	0/0:20:20,0:-27.726,.,.	0/0:43:43,0:-59.611,.,.	0/0:4:4,0:-5.545,.,.	0/0:4:4,0:-5.545,.,.	0/0:7:7,0:-9.704,.,.	0/0:11:11,0:-15.249,.,.	0/0:8:8,0:-11.09,.,.	0/0:19:19,0:-26.34,.,.	0/0:6:6,0:-8.318,.,.	0/0:10:10,0:-13.863,.,.	0/0:24:24,0:-33.271,.,.	0/0:4:4,0:-5.545,.,.	0/0:18:18,0:-24.953,.,.	./.:0:.,.:.,.,.	0/0:3:3,0:-4.159,.,.	0/0:4:4,0:-5.545,.,.	0/0:13:13,0:-18.022,.,.	./.:0:.,.:.,.,.	0/0:9:9,0:-12.477,.,.	0/0:7:7,0:-9.704,.,.	0/0:7:7,0:-9.704,.,.	./.:0:.,.:.,.,.	0/0:10:10,0:-13.863,.,.	0/0:4:4,0:-5.545,.,.	0/0:9:9,0:-12.477,.,.	0/0:22:22,0:-30.498,.,.	0/0:3:3,0:-4.159,.,.	0/0:4:4,0:-5.545,.,.	0/0:5:5,0:-6.931,.,.	0/0:6:6,0:-8.318,.,.	0/0:3:3,0:-4.159,.,.	0/0:7:7,0:-9.704,.,.	0/0:16:16,0:-22.181,.,.	0/0:4:4,0:-5.545,.,.	0/0:6:6,0:-8.318,.,.
un	554446	6931_44	G	A	.	PASS	NS=107;AF=0.014	GT:DP:AD:GL	0/0:19:19,0:-26.34,.,.	0/0:11:11,0:-15.249,.,.	0/0:37:37,0:-51.293,.,.	0/0:18:18,0:-24.953,.,.	0/0:13:13,0:-18.022,.,.	0/0:11:11,0:-15.249,.,.	0/0:5:5,0:-6.931,.,.	0/0:5:5,0:-6.931,.,.	0/0:72:72,0:-68.28,.,.	0/0:21:21,0:-18.874,.,.	0/0:33:33,0:-45.748,.,.	0/0:38:38,0:-41.233,.,.	0/0:11:11,0:-15.249,.,.	0/0:28:28,0:-38.816,.,.	0/0:5:5,0:-6.931,.,.	0/0:26:26,0:-25.369,.,.	0/0:14:14,0:-19.408,.,.	0/0:13:13,0:-18.022,.,.	0/0:3:3,0:-4.159,.,.	0/0:19:19,0:-24.953,.,.	0/0:26:26,0:-36.044,.,.	0/0:23:23,0:-31.885,.,.	./.:9:.,.:.,.,.	0/0:9:9,0:-12.477,.,.	0/0:19:19,0:-3.174,.,.	0/0:29:29,0:-29.306,.,.	0/0:15:15,0:-20.794,.,.	0/0:13:13,0:-18.022,.,.	./.:5:.,.:.,.,.	0/0:16:16,0:-22.181,.,.	0/0:24:24,0:-22.76,.,.	0/0:5:5,0:-6.931,.,.	0/0:21:21,0:-18.874,.,.	0/0:4:4,0:-5.545,.,.	0/0:10:10,0:-13.863,.,.	0/0:5:5,0:-6.931,.,.	0/0:25:25,0:-24.063,.,.	0/0:25:25,0:-9.719,.,.	0/0:7:7,0:-9.704,.,.	0/0:4:4,0:-5.545,.,.	0/0:5:5,0:-6.931,.,.	0/0:9:9,0:-12.477,.,.	0/0:32:32,0:-11.459,.,.	0/0:15:15,0:-20.794,.,.	0/0:15:15,0:-20.794,.,.	0/0:14:14,0:-19.408,.,.	0/0:5:5,0:-6.931,.,.	0/0:43:43,0:-6.023,.,.	0/0:14:14,0:-19.408,.,.	0/0:18:18,0:-24.953,.,.	0/0:8:8,0:-11.09,.,.	0/0:7:7,0:-9.704,.,.	0/0:8:8,0:-11.09,.,.	0/0:19:19,0:-26.34,.,.	./.:5:.,.:.,.,.	./.:20:.,.:.,.,.	0/0:15:15,0:-20.794,.,.	0/0:7:7,0:-9.704,.,.	0/1:6:4,2:.,3.066,.	0/0:41:41,0:-9.517,.,.	0/1:26:19,7:.,9.63,.	./.:14:.,.:.,.,.	./.:0:.,.:.,.,.	./.:0:.,.:.,.,.	./.:3:.,.:.,.,.	./.:19:.,.:.,.,.	./.:13:.,.:.,.,.	./.:0:.,.:.,.,.	./.:10:.,.:.,.,.	./.:7:.,.:.,.,.	./.:27:.,.:.,.,.	./.:16:.,.:.,.,.	./.:7:.,.:.,.,.	./.:7:.,.:.,.,.	./.:5:.,.:.,.,.	./.:0:.,.:.,.,.	./.:8:.,.:.,.,.	./.:5:.,.:.,.,.	./.:22:.,.:.,.,.	./.:7:.,.:.,.,.	./.:5:.,.:.,.,.	./.:0:.,.:.,.,.	./.:7:.,.:.,.,.	./.:8:.,.:.,.,.	./.:5:.,.:.,.,.	0/0:23:23,0:-21.461,.,.	./.:12:.,.:.,.,.	0/0:36:36,0:-9.909,.,.	0/0:8:8,0:-11.09,.,.	0/0:26:26,0:-36.044,.,.	0/0:9:9,0:-12.477,.,.	0/0:38:38,0:-32.614,.,.	0/0:19:19,0:-3.174,.,.	0/0:14:14,0:-10.006,.,.	0/0:43:43,0:-47.914,.,.	0/0:24:24,0:-33.271,.,.	0/0:4:4,0:-5.545,.,.	0/0:13:13,0:-18.022,.,.	0/0:15:15,0:-11.249,.,.	0/0:27:27,0:-26.679,.,.	0/0:40:40,0:-27.549,.,.	0/0:9:9,0:-4,.,.	0/0:13:13,0:-8.774,.,.	0/0:17:17,0:-23.567,.,.	0/0:29:29,0:-40.203,.,.	0/0:88:88,0:-98.508,.,.	./.:8:.,.:.,.,.	0/0:18:18,0:-24.953,.,.	0/0:9:9,0:-4,.,.	0/0:36:36,0:-30.064,.,.	0/0:5:5,0:-6.931,.,.	0/0:16:16,0:-12.502,.,.	0/0:6:6,0:-8.318,.,.	0/0:12:12,0:-16.636,.,.	0/0:51:51,0:-49.431,.,.	0/0:7:7,0:-9.704,.,.	0/0:45:45,0:-13.859,.,.	0/0:6:6,0:-8.318,.,.	0/0:10:10,0:-13.863,.,.	0/0:5:5,0:-6.931,.,.	0/0:22:22,0:-30.498,.,.	./.:0:.,.:.,.,.	0/0:14:14,0:-19.408,.,.	0/0:21:21,0:-29.112,.,.	0/0:17:17,0:-23.567,.,.	0/0:3:3,0:-4.159,.,.	0/0:39:39,0:-42.567,.,.	0/0:5:5,0:-6.931,.,.	0/0:22:22,0:-6.381,.,.	0/0:38:38,0:-18.317,.,.	0/0:4:4,0:-5.545,.,.	0/0:8:8,0:-11.09,.,.	0/0:5:5,0:-6.931,.,.	0/0:11:11,0:-15.249,.,.	0/0:10:10,0:-13.863,.,.	0/0:9:9,0:-12.477,.,.	0/0:25:25,0:-24.063,.,.	./.:4:.,.:.,.,.	0/1:7:5,2:.,3.066,.
un	562256	7029_14	C	T	.	PASS	NS=124;AF=0.012	GT:DP:AD:GL	0/0:9:9,0:-12.477,.,.	0/0:4:4,0:-5.545,.,.	0/0:14:14,0:-19.408,.,.	0/0:11:11,0:-15.249,.,.	0/0:7:7,0:-9.704,.,.	0/0:4:4,0:-5.545,.,.	0/0:3:3,0:-4.159,.,.	0/0:6:6,0:-8.318,.,.	0/0:24:24,0:-33.271,.,.	0/0:10:10,0:-13.863,.,.	0/0:10:10,0:-13.863,.,.	0/0:16:16,0:-22.181,.,.	0/0:5:5,0:-6.931,.,.	0/0:11:11,0:-15.249,.,.	0/0:3:3,0:-4.159,.,.	0/0:9:9,0:-12.477,.,.	./.:0:.,.:.,.,.	./.:0:.,.:.,.,.	0/0:3:3,0:-4.159,.,.	0/0:27:27,0:-37.43,.,.	0/0:12:12,0:-16.636,.,.	0/0:6:6,0:-8.318,.,.	0/0:6:6,0:-8.318,.,.	0/0:3:3,0:-4.159,.,.	0/0:16:16,0:-22.181,.,.	0/0:21:21,0:-29.112,.,.	0/0:9:9,0:-12.477,.,.	./.:0:.,.:.,.,.	./.:0:.,.:.,.,.	0/0:7:7,0:-9.704,.,.	0/0:15:15,0:-20.794,.,.	0/0:13:13,0:-18.022,.,.	0/0:15:15,0:-20.794,.,.	0/0:3:3,0:-4.159,.,.	./.:0:.,.:.,.,.	0/0:3:3,0:-4.159,.,.	0/0:19:19,0:-26.34,.,.	0/0:6:6,0:-8.318,.,.	0/0:4:4,0:-5.545,.,.	0/0:10:10,0:-13.863,.,.	0/0:7:7,0:-9.704,.,.	0/0:6:6,0:-8.318,.,.	0/0:30:30,0:-41.589,.,.	0/0:12:12,0:-16.636,.,.	0/0:14:14,0:-19.408,.,.	0/0:6:6,0:-8.318,.,.	./.:0:.,.:.,.,.	0/0:22:22,0:-30.498,.,.	0/0:13:13,0:-18.022,.,.	0/0:5:5,0:-6.931,.,.	0/0:7:7,0:-9.704,.,.	0/0:3:3,0:-4.159,.,.	0/0:7:7,0:-9.704,.,.	0/0:16:16,0:-22.181,.,.	0/0:7:7,0:-9.704,.,.	0/0:20:20,0:-27.726,.,.	0/0:8:8,0:-11.09,.,.	0/0:5:5,0:-6.931,.,.	0/0:10:10,0:-13.863,.,.	0/0:19:19,0:-26.34,.,.	0/0:11:11,0:-15.249,.,.	0/0:6:6,0:-8.318,.,.	0/0:4:4,0:-5.545,.,.	./.:0:.,.:.,.,.	0/0:3:3,0:-4.159,.,.	0/0:24:24,0:-33.271,.,.	0/0:17:17,0:-23.567,.,.	0/0:4:4,0:-5.545,.,.	0/0:13:13,0:-18.022,.,.	0/0:7:7,0:-9.704,.,.	0/0:22:22,0:-30.498,.,.	0/0:11:11,0:-15.249,.,.	0/0:7:7,0:-9.704,.,.	0/0:8:8,0:-11.09,.,.	0/0:3:3,0:-4.159,.,.	0/0:3:3,0:-4.159,.,.	0/0:4:4,0:-5.545,.,.	0/0:6:6,0:-8.318,.,.	0/0:13:13,0:-18.022,.,.	0/0:6:6,0:-8.318,.,.	0/0:9:9,0:-12.477,.,.	0/0:6:6,0:-8.318,.,.	./.:0:.,.:.,.,.	0/0:7:7,0:-9.704,.,.	0/0:7:7,0:-9.704,.,.	1/1:9:0,9:.,.,-12.477	0/0:11:11,0:-15.249,.,.	0/0:12:12,0:-16.636,.,.	0/0:8:8,0:-11.09,.,.	0/0:10:10,0:-13.863,.,.	./.:0:.,.:.,.,.	0/0:11:11,0:-15.249,.,.	0/1:7:4,3:.,6.09,.	0/0:5:5,0:-6.931,.,.	0/0:27:27,0:-37.43,.,.	0/0:16:16,0:-22.181,.,.	./.:0:.,.:.,.,.	0/0:5:5,0:-6.931,.,.	0/0:7:7,0:-9.704,.,.	0/0:12:12,0:-16.636,.,.	0/0:21:21,0:-29.112,.,.	0/0:7:7,0:-9.704,.,.	0/0:15:15,0:-20.794,.,.	0/0:17:17,0:-23.567,.,.	0/0:33:33,0:-45.748,.,.	0/0:44:44,0:-60.997,.,.	0/0:4:4,0:-5.545,.,.	0/0:10:10,0:-13.863,.,.	0/0:7:7,0:-9.704,.,.	0/0:22:22,0:-30.498,.,.	0/0:5:5,0:-6.931,.,.	0/0:14:14,0:-19.408,.,.	0/0:3:3,0:-4.159,.,.	0/0:7:7,0:-9.704,.,.	0/0:28:28,0:-38.816,.,.	0/0:3:3,0:-4.159,.,.	0/0:12:12,0:-16.636,.,.	./.:0:.,.:.,.,.	./.:0:.,.:.,.,.	0/0:7:7,0:-9.704,.,.	0/0:16:16,0:-22.181,.,.	0/0:5:5,0:-6.931,.,.	0/0:4:4,0:-5.545,.,.	0/0:7:7,0:-9.704,.,.	0/0:4:4,0:-5.545,.,.	0/0:3:3,0:-4.159,.,.	0/0:19:19,0:-26.34,.,.	0/0:5:5,0:-6.931,.,.	0/0:10:10,0:-13.863,.,.	0/0:11:11,0:-15.249,.,.	./.:0:.,.:.,.,.	0/0:9:9,0:-12.477,.,.	0/0:6:6,0:-8.318,.,.	./.:0:.,.:.,.,.	0/0:6:6,0:-8.318,.,.	0/0:17:17,0:-23.567,.,.	0/0:18:18,0:-24.953,.,.	./.:0:.,.:.,.,.	0/0:4:4,0:-5.545,.,.
un	594337	7430_15	G	A	.	PASS	NS=122;AF=0.234	GT:DP:AD:GL	0/1:12:7,5:.,10.65,.	1/1:4:0,4:.,.,-5.545	0/1:15:6,9:.,12.58,.	0/1:14:5,9:.,9.83,.	1/1:5:0,5:.,.,-6.931	1/1:6:0,6:.,.,-8.318	1/1:5:0,5:.,.,-6.931	0/1:5:3,2:.,4.19,.	1/1:31:0,31:.,.,-42.975	0/1:9:5,4:.,8.68,.	1/1:8:0,8:.,.,-11.09	1/1:27:0,27:.,.,-37.43	1/1:9:0,9:.,.,-12.477	1/1:13:0,13:.,.,-18.022	./.:0:.,.:.,.,.	1/1:12:0,12:.,.,-16.636	1/1:5:0,5:.,.,-6.931	1/1:7:0,7:.,.,-9.704	1/1:4:0,4:.,.,-5.545	1/1:32:0,32:.,.,-44.361	1/1:11:0,11:.,.,-15.249	1/1:7:0,7:.,.,-9.704	./.:0:.,.:.,.,.	0/0:5:5,0:-6.931,.,.	0/0:15:15,0:-20.794,.,.	0/0:25:25,0:-34.657,.,.	0/0:19:19,0:-26.34,.,.	0/0:11:11,0:-15.249,.,.	./.:0:.,.:.,.,.	0/0:10:10,0:-13.863,.,.	0/0:15:15,0:-20.794,.,.	0/0:15:15,0:-20.794,.,.	0/0:16:16,0:-22.181,.,.	0/0:4:4,0:-5.545,.,.	./.:0:.,.:.,.,.	0/0:4:4,0:-5.545,.,.	0/0:26:26,0:-36.044,.,.	0/0:8:8,0:-11.09,.,.	0/0:7:7,0:-9.704,.,.	0/0:9:9,0:-12.477,.,.	./.:0:.,.:.,.,.	0/0:5:5,0:-6.931,.,.	0/0:15:15,0:-20.794,.,.	0/0:20:20,0:-17.588,.,.	0/0:13:13,0:-18.022,.,.	0/0:14:14,0:-19.408,.,.	0/0:4:4,0:-5.545,.,.	0/0:34:34,0:-47.134,.,.	0/0:21:21,0:-29.112,.,.	0/0:13:13,0:-18.022,.,.	0/0:3:3,0:-4.159,.,.	0/0:3:3,0:-4.159,.,.	0/0:5:5,0:-6.931,.,.	0/0:16:16,0:-22.181,.,.	./.:0:.,.:.,.,.	0/0:20:20,0:-27.726,.,.	0/0:17:17,0:-23.567,.,.	0/0:3:3,0:-4.159,.,.	0/0:6:6,0:-8.318,.,.	0/0:26:26,0:-36.044,.,.	0/0:15:15,0:-20.794,.,.	0/0:5:5,0:-6.931,.,.	0/1:6:4,2:.,3.066,.	./.:0:.,.:.,.,.	./.:0:.,.:.,.,.	0/0:22:22,0:-30.498,.,.	0/0:15:15,0:-20.794,.,.	0/0:5:5,0:-6.931,.,.	0/0:8:8,0:-11.09,.,.	0/0:6:6,0:-8.318,.,.	0/0:20:20,0:-27.726,.,.	0/0:13:13,0:-18.022,.,.	0/0:18:18,0:-24.953,.,.	0/0:6:6,0:-8.318,.,.	0/0:8:8,0:-11.09,.,.	0/0:5:5,0:-6.931,.,.	0/0:8:8,0:-11.09,.,.	0/0:3:3,0:-4.159,.,.	0/0:24:24,0:-33.271,.,.	./.:0:.,.:.,.,.	0/0:11:11,0:-15.249,.,.	0/0:14:14,0:-19.408,.,.	0/0:8:8,0:-11.09,.,.	0/0:10:10,0:-13.863,.,.	0/0:4:4,0:-5.545,.,.	1/1:9:0,9:.,.,-12.477	1/1:9:0,9:.,.,-12.477	1/1:13:0,13:.,.,-18.022	1/1:3:0,3:.,.,-4.159	./.:12:.,.:.,.,.	./.:0:.,.:.,.,.	1/1:11:0,11:.,.,-15.249	1/1:11:0,11:.,.,-15.249	1/1:5:0,5:.,.,-6.931	1/1:20:0,20:.,.,-27.726	0/0:19:19,0:-26.34,.,.	0/1:7:2,5:.,3.066,.	1/1:8:0,8:.,.,-11.09	0/0:8:8,0:-11.09,.,.	0/0:16:16,0:-22.181,.,.	0/0:25:25,0:-34.657,.,.	0/0:4:4,0:-5.545,.,.	0/0:11:11,0:-15.249,.,.	0/0:28:28,0:-38.816,.,.	0/0:21:21,0:-29.112,.,.	0/0:39:39,0:-54.065,.,.	0/0:3:3,0:-4.159,.,.	0/0:8:8,0:-11.09,.,.	0/0:9:9,0:-12.477,.,.	0/0:21:21,0:-29.112,.,.	./.:0:.,.:.,.,.	0/0:16:16,0:-22.181,.,.	0/0:10:10,0:-13.863,.,.	0/0:14:14,0:-19.408,.,.	0/0:23:23,0:-31.885,.,.	0/0:4:4,0:-5.545,.,.	0/0:22:22,0:-30.498,.,.	./.:0:.,.:.,.,.	0/0:12:12,0:-16.636,.,.	0/0:10:10,0:-13.863,.,.	0/0:16:16,0:-22.181,.,.	0/0:4:4,0:-5.545,.,.	0/0:4:4,0:-5.545,.,.	0/0:7:7,0:-9.704,.,.	0/0:9:9,0:-12.477,.,.	./.:0:.,.:.,.,.	0/0:15:15,0:-20.794,.,.	0/0:4:4,0:-5.545,.,.	0/0:10:10,0:-13.863,.,.	0/0:17:17,0:-23.567,.,.	./.:0:.,.:.,.,.	0/0:6:6,0:-8.318,.,.	0/0:5:5,0:-6.931,.,.	0/0:4:4,0:-5.545,.,.	0/0:8:8,0:-11.09,.,.	0/0:8:8,0:-11.09,.,.	0/0:11:11,0:-15.249,.,.	./.:0:.,.:.,.,.	./.:0:.,.:.,.,.
un	664529	8307_47	C	T	.	PASS	NS=122;AF=0.254	GT:DP:AD:GL	1/1:3:0,3:.,.,-4.159	1/1:7:0,7:.,.,-9.704	1/1:15:0,15:.,.,-20.794	1/1:13:0,13:.,.,-18.022	1/1:6:0,6:.,.,-8.318	./.:0:.,.:.,.,.	1/1:4:0,4:.,.,-5.545	1/1:4:0,4:.,.,-5.545	1/1:15:0,15:.,.,-20.794	1/1:13:0,13:.,.,-18.022	1/1:6:0,6:.,.,-8.318	1/1:25:0,25:.,.,-34.657	1/1:8:0,8:.,.,-11.09	1/1:14:0,14:.,.,-19.408	./.:0:.,.:.,.,.	1/1:18:0,18:.,.,-24.953	1/1:5:0,5:.,.,-6.931	./.:0:.,.:.,.,.	1/1:5:0,5:.,.,-6.931	1/1:24:0,24:.,.,-33.271	1/1:8:0,8:.,.,-11.09	1/1:10:0,10:.,.,-13.863	1/1:6:0,6:.,.,-8.318	0/0:6:6,0:-8.318,.,.	0/0:30:30,0:-41.589,.,.	0/0:24:24,0:-33.271,.,.	0/0:13:13,0:-18.022,.,.	0/0:4:4,0:-5.545,.,.	0/0:4:4,0:-5.545,.,.	0/0:11:11,0:-15.249,.,.	0/0:25:25,0:-34.657,.,.	0/0:5:5,0:-6.931,.,.	0/0:36:36,0:-49.907,.,.	0/0:5:5,0:-6.931,.,.	0/0:7:7,0:-9.704,.,.	0/0:4:4,0:-5.545,.,.	0/0:15:15,0:-20.794,.,.	0/0:13:13,0:-18.022,.,.	0/0:10:10,0:-13.863,.,.	0/0:10:10,0:-13.863,.,.	0/0:3:3,0:-4.159,.,.	0/0:7:7,0:-9.704,.,.	0/0:27:27,0:-37.43,.,.	0/0:20:20,0:-27.726,.,.	0/0:13:13,0:-18.022,.,.	0/0:11:11,0:-6.35,.,.	./.:0:.,.:.,.,.	0/0:19:19,0:-26.34,.,.	0/0:23:23,0:-31.885,.,.	0/0:16:16,0:-22.181,.,.	0/0:4:4,0:-5.545,.,.	0/0:4:4,0:-5.545,.,.	0/0:4:4,0:-5.545,.,.	0/0:15:15,0:-20.794,.,.	./.:0:.,.:.,.,.	0/0:23:23,0:-31.885,.,.	0/0:16:16,0:-22.181,.,.	0/0:4:4,0:-5.545,.,.	0/0:12:12,0:-16.636,.,.	0/0:21:21,0:-29.112,.,.	0/0:17:17,0:-23.567,.,.	0/0:15:15,0:-20.794,.,.	./.:0:.,.:.,.,.	0/0:5:5,0:-6.931,.,.	0/0:5:5,0:-6.931,.,.	0/0:15:15,0:-20.794,.,.	0/0:7:7,0:-9.704,.,.	./.:0:.,.:.,.,.	0/0:23:23,0:-31.885,.,.	0/0:7:7,0:-9.704,.,.	0/0:26:26,0:-36.044,.,.	0/0:12:12,0:-16.636,.,.	0/0:12:12,0:-16.636,.,.	0/0:12:12,0:-16.636,.,.	0/0:6:6,0:-8.318,.,.	0/0:5:5,0:-6.931,.,.	0/0:12:12,0:-16.636,.,.	0/0:5:5,0:-6.931,.,.	0/0:18:18,0:-24.953,.,.	0/0:8:8,0:-11.09,.,.	0/0:6:6,0:-8.318,.,.	0/0:9:9,0:-12.477,.,.	0/0:6:6,0:-8.318,.,.	0/0:14:14,0:-19.408,.,.	0/0:10:10,0:-13.863,.,.	1/1:11:0,11:.,.,-15.249	1/1:10:0,10:.,.,-13.863	1/1:16:0,16:.,.,-22.181	1/1:6:0,6:.,.,-8.318	1/1:15:0,15:.,.,-20.794	./.:0:.,.:.,.,.	1/1:15:0,15:.,.,-20.794	1/1:5:0,5:.,.,-6.931	1/1:5:0,5:.,.,-6.931	1/1:19:0,19:.,.,-26.34	1/1:9:0,9:.,.,-12.477	1/1:3:0,3:.,.,-4.159	./.:0:.,.:.,.,.	0/0:3:3,0:-4.159,.,.	0/0:7:7,0:-9.704,.,.	0/0:5:5,0:-6.931,.,.	./.:0:.,.:.,.,.	./.:0:.,.:.,.,.	0/0:18:18,0:-24.953,.,.	0/0:15:15,0:-20.794,.,.	0/0:43:43,0:-59.611,.,.	0/0:4:4,0:-5.545,.,.	0/0:18:18,0:-24.953,.,.	0/0:11:11,0:-15.249,.,.	0/0:17:17,0:-23.567,.,.	./.:0:.,.:.,.,.	0/0:17:17,0:-23.567,.,.	0/0:14:14,0:-19.408,.,.	0/0:12:12,0:-16.636,.,.	0/0:27:27,0:-37.43,.,.	0/0:7:7,0:-9.704,.,.	0/0:19:19,0:-26.34,.,.	0/0:4:4,0:-5.545,.,.	0/0:6:6,0:-8.318,.,.	0/0:7:7,0:-9.704,.,.	0/0:21:21,0:-29.112,.,.	./.:0:.,.:.,.,.	0/0:12:12,0:-16.636,.,.	0/0:4:4,0:-5.545,.,.	0/0:8:8,0:-11.09,.,.	./.:0:.,.:.,.,.	0/0:5:5,0:-6.931,.,.	0/0:5:5,0:-6.931,.,.	0/0:5:5,0:-6.931,.,.	0/0:15:15,0:-20.794,.,.	./.:0:.,.:.,.,.	0/0:11:11,0:-15.249,.,.	0/0:4:4,0:-5.545,.,.	0/0:20:20,0:-27.726,.,.	0/0:4:4,0:-5.545,.,.	0/0:17:17,0:-23.567,.,.	0/0:10:10,0:-13.863,.,.	./.:0:.,.:.,.,.	./.:0:.,.:.,.,.
un	714865	8936_63	C	T	.	PASS	NS=109;AF=0.165	GT:DP:AD:GL	0/1:12:4,8:.,7.43,.	0/1:6:4,2:.,3.715,.	1/1:14:0,14:.,.,-19.408	0/0:21:21,0:-29.112,.,.	./.:9:.,.:.,.,.	1/1:3:0,3:.,.,-4.159	0/1:5:3,2:.,4.19,.	1/1:9:0,9:.,.,-12.477	1/1:35:0,35:.,.,-37.241	0/1:12:6,6:.,13.18,.	1/1:14:0,14:.,.,-18.022	0/1:20:8,12:.,16.77,.	./.:7:.,.:.,.,.	1/1:15:0,15:.,.,-20.794	1/1:3:0,3:.,.,-4.159	1/1:17:0,17:.,.,-23.567	1/1:5:0,5:.,.,-6.931	1/1:6:0,6:.,.,-8.318	1/1:6:0,6:.,.,-8.318	1/1:22:0,22:.,.,-30.498	1/1:9:0,9:.,.,-12.477	1/1:9:0,9:.,.,-12.477	0/0:10:10,0:-13.863,.,.	./.:0:.,.:.,.,.	0/0:17:17,0:-23.567,.,.	0/0:28:28,0:-38.816,.,.	0/0:27:27,0:-37.43,.,.	0/0:6:6,0:-8.318,.,.	0/0:5:5,0:-6.931,.,.	0/0:15:15,0:-20.794,.,.	0/0:30:30,0:-41.589,.,.	0/0:15:15,0:-20.794,.,.	0/0:11:11,0:-15.249,.,.	./.:0:.,.:.,.,.	0/0:4:4,0:-5.545,.,.	0/0:8:8,0:-11.09,.,.	0/0:18:18,0:-24.953,.,.	0/0:8:8,0:-11.09,.,.	0/0:12:12,0:-16.636,.,.	0/0:8:8,0:-11.09,.,.	./.:0:.,.:.,.,.	0/0:7:7,0:-9.704,.,.	0/0:24:24,0:-33.271,.,.	0/0:9:9,0:-12.477,.,.	0/0:17:17,0:-23.567,.,.	0/0:6:6,0:-8.318,.,.	0/0:7:7,0:-9.704,.,.	0/0:37:37,0:-51.293,.,.	0/0:22:22,0:-30.498,.,.	0/0:12:12,0:-16.636,.,.	0/0:3:3,0:-4.159,.,.	./.:0:.,.:.,.,.	0/0:4:4,0:-5.545,.,.	0/0:25:25,0:-34.657,.,.	0/0:4:4,0:-5.545,.,.	0/0:18:18,0:-24.953,.,.	0/0:15:15,0:-20.794,.,.	./.:0:.,.:.,.,.	./.:0:.,.:.,.,.	0/0:41:41,0:-56.838,.,.	0/0:13:13,0:-18.022,.,.	0/0:9:9,0:-12.477,.,.	./.:7:.,.:.,.,.	0/0:10:10,0:-13.863,.,.	0/0:7:7,0:-9.704,.,.	0/0:17:17,0:-23.567,.,.	0/0:7:7,0:-9.704,.,.	./.:0:.,.:.,.,.	0/0:14:14,0:-19.408,.,.	0/0:6:6,0:-8.318,.,.	0/0:32:32,0:-44.361,.,.	0/0:19:19,0:-26.34,.,.	0/0:3:3,0:-4.159,.,.	./.:6:.,.:.,.,.	0/0:8:8,0:-11.09,.,.	0/0:7:7,0:-9.704,.,.	0/0:7:7,0:-9.704,.,.	./.:0:.,.:.,.,.	0/0:7:7,0:-9.704,.,.	0/0:3:3,0:-4.159,.,.	0/0:6:6,0:-8.318,.,.	0/0:5:5,0:-6.931,.,.	0/0:13:13,0:-18.022,.,.	0/0:9:9,0:-12.477,.,.	0/0:11:11,0:-15.249,.,.	./.:0:.,.:.,.,.	./.:0:.,.:.,.,.	./.:0:.,.:.,.,.	./.:0:.,.:.,.,.	./.:0:.,.:.,.,.	./.:0:.,.:.,.,.	./.:0:.,.:.,.,.	./.:0:.,.:.,.,.	./.:0:.,.:.,.,.	0/1:26:14,12:.,26.21,.	1/1:17:0,17:.,.,-23.567	0/0:5:5,0:-6.931,.,.	./.:0:.,.:.,.,.	0/0:7:7,0:-9.704,.,.	0/0:7:7,0:-9.704,.,.	0/0:14:14,0:-10.006,.,.	0/0:9:9,0:-12.477,.,.	0/0:11:11,0:-15.249,.,.	0/0:25:25,0:-34.657,.,.	0/0:20:20,0:-27.726,.,.	0/0:52:52,0:-72.087,.,.	./.:0:.,.:.,.,.	0/0:6:6,0:-8.318,.,.	0/0:13:13,0:-18.022,.,.	0/0:17:17,0:-23.567,.,.	0/0:6:6,0:-8.318,.,.	0/0:10:10,0:-13.863,.,.	0/0:4:4,0:-5.545,.,.	0/0:9:9,0:-12.477,.,.	0/0:23:23,0:-31.885,.,.	0/0:4:4,0:-5.545,.,.	0/0:28:28,0:-38.816,.,.	./.:0:.,.:.,.,.	0/0:5:5,0:-6.931,.,.	0/0:8:8,0:-11.09,.,.	0/0:12:12,0:-16.636,.,.	./.:0:.,.:.,.,.	0/0:7:7,0:-9.704,.,.	0/0:4:4,0:-5.545,.,.	0/0:3:3,0:-4.159,.,.	./.:0:.,.:.,.,.	0/0:8:8,0:-11.09,.,.	./.:0:.,.:.,.,.	0/0:4:4,0:-5.545,.,.	0/0:14:14,0:-19.408,.,.	0/0:3:3,0:-4.159,.,.	0/0:6:6,0:-8.318,.,.	./.:0:.,.:.,.,.	0/0:5:5,0:-6.931,.,.	0/0:6:6,0:-8.318,.,.	0/0:6:6,0:-8.318,.,.	0/0:6:6,0:-8.318,.,.	./.:0:.,.:.,.,.	./.:0:.,.:.,.,.
un	728705	9109_63	T	A	.	PASS	NS=119;AF=0.071	GT:DP:AD:GL	0/1:13:6,7:.,15.13,.	0/1:22:14,8:.,15.92,.	0/0:31:31,0:-42.975,.,.	0/1:38:27,11:.,17.22,.	./.:12:.,.:.,.,.	0/0:16:16,0:-5.73,.,.	./.:8:.,.:.,.,.	0/1:15:9,6:.,12.58,.	0/1:98:71,27:.,38.85,.	0/0:8:8,0:-2.865,.,.	0/0:26:26,0:-36.044,.,.	0/0:14:14,0:-19.408,.,.	0/0:5:5,0:-6.931,.,.	0/0:14:14,0:-19.408,.,.	./.:0:.,.:.,.,.	0/0:27:27,0:-37.43,.,.	0/0:4:4,0:-5.545,.,.	./.:0:.,.:.,.,.	0/0:5:5,0:5.57,.,.	0/1:23:13,10:.,19.65,.	0/1:27:18,9:.,11.94,.	0/0:26:26,0:-36.044,.,.	0/1:12:7,5:.,10.65,.	0/0:6:6,0:-8.318,.,.	0/0:14:14,0:-19.408,.,.	0/0:16:16,0:-22.181,.,.	0/0:13:13,0:-18.022,.,.	./.:0:.,.:.,.,.	0/0:5:5,0:-6.931,.,.	0/0:7:7,0:-9.704,.,.	0/0:20:20,0:-27.726,.,.	0/0:7:7,0:-9.704,.,.	0/0:17:17,0:-23.567,.,.	./.:0:.,.:.,.,.	0/0:4:4,0:-5.545,.,.	./.:0:.,.:.,.,.	0/0:16:16,0:-22.181,.,.	0/0:11:11,0:-15.249,.,.	0/0:4:4,0:-5.545,.,.	0/0:8:8,0:-11.09,.,.	./.:0:.,.:.,.,.	0/0:12:12,0:-16.636,.,.	0/0:19:19,0:-26.34,.,.	0/0:9:9,0:-12.477,.,.	0/0:3:3,0:-4.159,.,.	0/0:10:10,0:-13.863,.,.	./.:0:.,.:.,.,.	0/0:16:16,0:-22.181,.,.	0/0:15:15,0:-20.794,.,.	0/0:10:10,0:-13.863,.,.	0/0:4:4,0:-5.545,.,.	0/0:3:3,0:-4.159,.,.	0/0:5:5,0:-6.931,.,.	0/0:10:10,0:-13.863,.,.	0/0:11:11,0:-15.249,.,.	0/0:13:13,0:-18.022,.,.	0/0:19:19,0:-26.34,.,.	0/0:4:4,0:-5.545,.,.	0/0:9:9,0:-12.477,.,.	0/0:25:25,0:-34.657,.,.	0/0:8:8,0:-11.09,.,.	./.:0:.,.:.,.,.	./.:0:.,.:.,.,.	./.:0:.,.:.,.,.	./.:0:.,.:.,.,.	0/0:23:23,0:-31.885,.,.	0/0:6:6,0:-8.318,.,.	./.:0:.,.:.,.,.	0/0:13:13,0:-18.022,.,.	0/0:6:6,0:-8.318,.,.	0/0:23:23,0:-31.885,.,.	0/0:11:11,0:-15.249,.,.	0/0:6:6,0:-8.318,.,.	0/0:5:5,0:-6.931,.,.	0/0:9:9,0:-12.477,.,.	0/0:8:8,0:-11.09,.,.	./.:0:.,.:.,.,.	0/0:4:4,0:-5.545,.,.	0/0:13:13,0:-18.022,.,.	0/0:9:9,0:-12.477,.,.	0/0:4:4,0:-5.545,.,.	0/0:5:5,0:-6.931,.,.	0/0:6:6,0:-8.318,.,.	0/0:7:7,0:-9.704,.,.	0/0:8:8,0:-11.09,.,.	0/1:39:25,14:.,27.62,.	0/1:23:15,8:.,15.41,.	0/1:40:31,9:.,6.98,.	0/1:13:8,5:.,10.29,.	0/0:6:6,0:-8.318,.,.	./.:0:.,.:.,.,.	0/1:37:23,14:.,28.55,.	0/1:41:26,15:.,29.97,.	./.:13:.,.:.,.,.	0/1:65:45,20:.,34.08,.	0/1:29:22,7:.,7.23,.	0/0:8:8,0:-2.865,.,.	0/1:17:10,7:.,14.85,.	0/0:8:8,0:-11.09,.,.	0/0:12:12,0:-16.636,.,.	0/0:17:17,0:-23.567,.,.	0/0:10:10,0:-13.863,.,.	0/0:7:7,0:-9.704,.,.	0/0:20:20,0:-27.726,.,.	0/0:15:15,0:-20.794,.,.	0/0:59:59,0:-81.791,.,.	0/0:5:5,0:-6.931,.,.	0/0:7:7,0:-9.704,.,.	0/0:7:7,0:-9.704,.,.	0/0:14:14,0:-19.408,.,.	0/0:9:9,0:-12.477,.,.	0/0:25:25,0:-34.657,.,.	0/0:6:6,0:-8.318,.,.	0/0:9:9,0:-12.477,.,.	0/0:29:29,0:-40.203,.,.	0/0:8:8,0:-11.09,.,.	0/0:14:14,0:-19.408,.,.	./.:0:.,.:.,.,.	0/0:16:16,0:-22.181,.,.	0/0:8:8,0:-11.09,.,.	0/0:14:14,0:-19.408,.,.	0/0:3:3,0:-4.159,.,.	0/0:7:7,0:-9.704,.,.	0/0:8:8,0:-11.09,.,.	0/0:5:5,0:-6.931,.,.	0/0:6:6,0:-8.318,.,.	0/0:12:12,0:-16.636,.,.	0/0:5:5,0:-6.931,.,.	0/0:11:11,0:-15.249,.,.	0/0:17:17,0:-23.567,.,.	0/0:5:5,0:-6.931,.,.	0/0:11:11,0:-15.249,.,.	./.:0:.,.:.,.,.	0/0:9:9,0:-12.477,.,.	0/0:6:6,0:-8.318,.,.	0/0:5:5,0:-6.931,.,.	0/0:12:12,0:-16.636,.,.	0/0:5:5,0:-6.931,.,.	./.:0:.,.:.,.,.
un	732914	9162_32	A	G	.	PASS	NS=118;AF=0.055	GT:DP:AD:GL	0/0:12:12,0:-16.636,.,.	./.:0:.,.:.,.,.	0/0:12:12,0:-16.636,.,.	0/0:17:17,0:-23.567,.,.	0/0:11:11,0:-15.249,.,.	0/0:7:7,0:-9.704,.,.	0/0:5:5,0:-6.931,.,.	0/0:7:7,0:-9.704,.,.	0/0:36:36,0:-49.907,.,.	0/0:7:7,0:-9.704,.,.	0/0:10:10,0:-13.863,.,.	0/0:21:21,0:-29.112,.,.	0/0:3:3,0:-4.159,.,.	0/0:20:20,0:-27.726,.,.	./.:0:.,.:.,.,.	0/0:16:16,0:-22.181,.,.	0/0:9:9,0:-12.477,.,.	./.:0:.,.:.,.,.	./.:0:.,.:.,.,.	0/0:10:10,0:-13.863,.,.	0/0:11:11,0:-15.249,.,.	0/0:11:11,0:-15.249,.,.	0/0:12:12,0:-16.636,.,.	./.:0:.,.:.,.,.	0/0:23:23,0:-31.885,.,.	0/0:26:26,0:-36.044,.,.	0/0:18:18,0:-24.953,.,.	0/0:11:11,0:-15.249,.,.	./.:0:.,.:.,.,.	./.:8:.,.:.,.,.	0/0:22:22,0:-30.498,.,.	0/0:8:8,0:-11.09,.,.	0/0:13:13,0:-18.022,.,.	./.:0:.,.:.,.,.	0/0:4:4,0:-5.545,.,.	0/0:6:6,0:-8.318,.,.	0/0:19:19,0:-26.34,.,.	0/1:19:10,9:.,19.72,.	./.:0:.,.:.,.,.	0/0:8:8,0:-11.09,.,.	0/0:5:5,0:-6.931,.,.	0/0:7:7,0:-9.704,.,.	0/0:26:26,0:-36.044,.,.	0/1:10:5,5:.,10.99,.	0/0:20:20,0:-27.726,.,.	0/0:8:8,0:-2.865,.,.	./.:0:.,.:.,.,.	0/0:24:24,0:-33.271,.,.	0/0:17:17,0:-23.567,.,.	0/0:10:10,0:-13.863,.,.	0/0:10:10,0:-13.863,.,.	./.:0:.,.:.,.,.	0/0:10:10,0:-13.863,.,.	0/0:23:23,0:-31.885,.,.	0/0:4:4,0:-5.545,.,.	0/0:18:18,0:-24.953,.,.	0/0:5:5,0:-6.931,.,.	0/0:7:7,0:-9.704,.,.	0/0:3:3,0:-4.159,.,.	0/0:37:37,0:-51.293,.,.	0/0:14:14,0:-19.408,.,.	0/0:5:5,0:-6.931,.,.	0/0:4:4,0:-5.545,.,.	0/0:4:4,0:-5.545,.,.	./.:0:.,.:.,.,.	0/0:28:28,0:-38.816,.,.	0/0:13:13,0:-18.022,.,.	./.:0:.,.:.,.,.	0/0:6:6,0:-8.318,.,.	0/0:5:5,0:-6.931,.,.	0/0:31:31,0:-42.975,.,.	0/0:16:16,0:-22.181,.,.	0/0:6:6,0:-8.318,.,.	0/0:8:8,0:-11.09,.,.	0/0:10:10,0:-13.863,.,.	./.:0:.,.:.,.,.	0/0:6:6,0:-8.318,.,.	0/0:4:4,0:-5.545,.,.	0/0:20:20,0:-27.726,.,.	0/0:5:5,0:-6.931,.,.	0/0:13:13,0:-18.022,.,.	0/0:8:8,0:-11.09,.,.	0/0:3:3,0:-4.159,.,.	0/0:13:13,0:-18.022,.,.	0/0:4:4,0:-5.545,.,.	0/0:7:7,0:-9.704,.,.	0/0:9:9,0:-12.477,.,.	0/0:18:18,0:-24.953,.,.	0/0:6:6,0:-8.318,.,.	1/1:8:0,8:.,.,-11.09	1/1:3:0,3:.,.,-4.159	0/0:10:10,0:-13.863,.,.	0/0:15:15,0:-20.794,.,.	./.:0:.,.:.,.,.	0/0:18:18,0:-24.953,.,.	0/0:17:17,0:-23.567,.,.	0/0:3:3,0:-4.159,.,.	0/0:15:15,0:-20.794,.,.	0/0:8:8,0:-11.09,.,.	0/0:15:15,0:-20.794,.,.	0/0:19:19,0:-26.34,.,.	0/0:6:6,0:-8.318,.,.	0/0:13:13,0:-18.022,.,.	0/0:27:27,0:-37.43,.,.	0/0:23:23,0:-31.885,.,.	0/0:60:60,0:-83.178,.,.	0/0:8:8,0:-11.09,.,.	0/0:6:6,0:-8.318,.,.	0/0:9:9,0:-12.477,.,.	0/1:14:4,10:.,6.13,.	0/0:9:9,0:-12.477,.,.	0/1:20:12,8:.,16.77,.	./.:0:.,.:.,.,.	0/1:7:3,4:.,5.57,.	0/1:28:13,15:.,28.42,.	0/0:5:5,0:-6.931,.,.	0/1:18:9,9:.,19.78,.	./.:0:.,.:.,.,.	0/1:5:2,3:.,4.19,.	0/0:4:4,0:-5.545,.,.	0/0:26:26,0:-36.044,.,.	./.:0:.,.:.,.,.	0/0:12:12,0:-16.636,.,.	0/1:7:3,4:.,6.45,.	0/0:9:9,0:-12.477,.,.	./.:0:.,.:.,.,.	0/0:22:22,0:-30.498,.,.	0/0:5:5,0:-6.931,.,.	0/0:7:7,0:-9.704,.,.	0/0:21:21,0:-29.112,.,.	./.:0:.,.:.,.,.	0/0:12:12,0:-16.636,.,.	0/0:4:4,0:-5.545,.,.	0/0:7:7,0:-9.704,.,.	0/0:6:6,0:-8.318,.,.	0/0:9:9,0:-12.477,.,.	0/0:15:15,0:-20.794,.,.	./.:0:.,.:.,.,.	0/0:6:6,0:-8.318,.,.
un	743642	9296_40	C	T	.	PASS	NS=112;AF=0.339	GT:DP:AD:GL	1/1:7:0,7:.,.,-11.09	1/1:4:0,4:.,.,-5.545	1/1:7:0,7:.,.,-9.704	1/1:11:0,11:.,.,-15.249	1/1:11:0,11:.,.,-15.249	./.:0:.,.:.,.,.	1/1:4:0,4:.,.,-5.545	1/1:3:0,3:.,.,-4.159	1/1:24:0,24:.,.,-33.271	1/1:8:0,8:.,.,-11.09	1/1:13:0,13:.,.,-18.022	1/1:7:0,7:.,.,-9.704	1/1:4:0,4:.,.,-5.545	1/1:12:0,12:.,.,-16.636	1/1:4:0,4:.,.,-5.545	1/1:14:0,14:.,.,-19.408	./.:0:.,.:.,.,.	./.:0:.,.:.,.,.	./.:0:.,.:.,.,.	1/1:4:0,4:.,.,-5.545	1/1:9:0,9:.,.,-12.477	1/1:9:0,9:.,.,-12.477	1/1:7:0,7:.,.,-9.704	./.:0:.,.:.,.,.	0/0:8:8,0:-11.09,.,.	0/1:17:10,7:.,14.85,.	0/0:12:12,0:-16.636,.,.	0/0:7:7,0:-8.318,.,.	./.:0:.,.:.,.,.	0/0:7:7,0:-9.704,.,.	0/0:16:16,0:-22.181,.,.	0/1:7:4,3:.,6.45,.	0/0:10:10,0:-13.863,.,.	0/0:6:6,0:-8.318,.,.	0/0:4:4,0:-5.545,.,.	./.:0:.,.:.,.,.	0/1:11:7,4:.,7.96,.	0/0:6:6,0:-8.318,.,.	0/0:8:8,0:-11.09,.,.	0/0:4:4,0:-5.545,.,.	0/0:5:5,0:-6.931,.,.	./.:0:.,.:.,.,.	0/0:16:16,0:-22.181,.,.	0/1:10:3,7:.,4.95,.	0/0:14:14,0:-19.408,.,.	./.:0:.,.:.,.,.	./.:0:.,.:.,.,.	0/0:16:16,0:-22.181,.,.	0/0:15:15,0:-20.794,.,.	0/0:9:9,0:-12.477,.,.	./.:0:.,.:.,.,.	0/0:3:3,0:-4.159,.,.	0/0:6:6,0:-8.318,.,.	0/0:12:12,0:-16.636,.,.	0/0:5:5,0:-6.931,.,.	0/1:15:9,6:.,12.58,.	0/0:10:10,0:-13.863,.,.	./.:0:.,.:.,.,.	1/1:11:0,11:.,.,-15.249	0/0:19:19,0:-26.34,.,.	0/0:8:8,0:-11.09,.,.	0/1:7:4,3:.,6.09,.	0/0:3:3,0:-4.159,.,.	0/0:4:4,0:-5.545,.,.	0/0:4:4,0:-5.545,.,.	0/0:24:24,0:-33.271,.,.	0/0:10:10,0:-13.863,.,.	./.:0:.,.:.,.,.	0/0:4:4,0:-5.545,.,.	./.:0:.,.:.,.,.	0/0:16:16,0:-22.181,.,.	0/0:10:10,0:-13.863,.,.	0/0:10:10,0:-13.863,.,.	0/0:3:3,0:-4.159,.,.	0/0:4:4,0:-5.545,.,.	./.:0:.,.:.,.,.	0/0:3:3,0:-4.159,.,.	./.:0:.,.:.,.,.	0/0:17:17,0:-23.567,.,.	0/0:6:6,0:-8.318,.,.	0/0:4:4,0:-5.545,.,.	0/0:4:4,0:-5.545,.,.	./.:0:.,.:.,.,.	0/0:7:7,0:-9.704,.,.	0/0:7:7,0:-9.704,.,.	1/1:15:0,15:.,.,-20.794	1/1:7:0,7:.,.,-9.704	1/1:10:0,10:.,.,-13.863	1/1:3:0,3:.,.,-4.159	1/1:10:0,10:.,.,-13.863	./.:0:.,.:.,.,.	1/1:13:0,13:.,.,-18.022	1/1:7:0,7:.,.,-9.704	./.:0:.,.:.,.,.	1/1:24:0,24:.,.,-33.271	1/1:13:0,13:.,.,-18.022	./.:0:.,.:.,.,.	1/1:10:0,10:.,.,-13.863	0/0:3:3,0:-4.159,.,.	0/1:5:3,2:.,4.19,.	1/1:12:0,12:.,.,-16.636	0/0:4:4,0:-5.545,.,.	0/0:6:6,0:-8.318,.,.	0/0:17:17,0:-23.567,.,.	0/0:24:24,0:-33.271,.,.	0/0:30:30,0:-41.589,.,.	./.:0:.,.:.,.,.	0/0:5:5,0:-6.931,.,.	0/0:6:6,0:-8.318,.,.	0/0:15:15,0:-20.794,.,.	0/0:5:5,0:-6.931,.,.	0/0:10:10,0:-13.863,.,.	0/0:5:5,0:-6.931,.,.	0/0:8:8,0:-11.09,.,.	0/0:21:21,0:-18.874,.,.	0/0:4:4,0:-5.545,.,.	0/0:14:14,0:-19.408,.,.	0/0:3:3,0:-4.159,.,.	0/0:4:4,0:-5.545,.,.	0/0:3:3,0:-4.159,.,.	0/0:10:10,0:-13.863,.,.	./.:0:.,.:.,.,.	0/0:3:3,0:-4.159,.,.	0/0:7:7,0:-9.704,.,.	0/0:4:4,0:-5.545,.,.	0/0:3:3,0:-4.159,.,.	./.:0:.,.:.,.,.	1/1:3:0,3:.,.,-4.159	0/1:6:3,3:.,6.59,.	0/1:12:3,9:.,3.452,.	./.:0:.,.:.,.,.	0/0:7:7,0:-9.704,.,.	./.:0:.,.:.,.,.	0/0:5:5,0:-6.931,.,.	1/1:3:0,3:.,.,-4.159	0/1:14:9,5:.,9.83,.	0/0:10:10,0:-13.863,.,.	./.:0:.,.:.,.,.	./.:0:.,.:.,.,.
un	745102	9314_60	A	G	.	PASS	NS=97;AF=0.067	GT:DP:AD:GL	0/1:13:9,4:.,6.82,.	./.:0:.,.:.,.,.	1/1:7:0,7:.,.,-9.704	0/0:12:12,0:-16.636,.,.	0/1:12:9,3:.,3.452,.	0/0:4:4,0:-5.545,.,.	./.:0:.,.:.,.,.	0/1:7:4,3:.,6.45,.	0/0:38:38,0:-52.679,.,.	0/0:11:11,0:-15.249,.,.	0/1:15:10,5:.,9.29,.	0/0:8:8,0:-11.09,.,.	0/0:5:5,0:-6.931,.,.	0/0:17:17,0:-23.567,.,.	0/0:3:3,0:-4.159,.,.	0/1:13:8,5:.,10.29,.	./.:0:.,.:.,.,.	./.:4:.,.:.,.,.	0/0:3:3,0:-4.159,.,.	0/0:17:17,0:-23.567,.,.	0/0:16:16,0:-22.181,.,.	0/1:8:4,4:.,8.79,.	./.:0:.,.:.,.,.	0/0:4:4,0:-5.545,.,.	0/0:23:23,0:-31.885,.,.	0/0:10:10,0:-13.863,.,.	0/0:7:7,0:-9.704,.,.	0/0:6:6,0:-8.318,.,.	0/0:3:3,0:-4.159,.,.	0/0:6:6,0:-8.318,.,.	0/0:18:18,0:-24.953,.,.	0/0:10:10,0:-13.863,.,.	0/0:10:10,0:-13.863,.,.	./.:0:.,.:.,.,.	0/0:5:5,0:-6.931,.,.	./.:0:.,.:.,.,.	0/0:11:11,0:-15.249,.,.	./.:0:.,.:.,.,.	0/0:5:5,0:-6.931,.,.	0/0:4:4,0:-5.545,.,.	0/0:5:5,0:-6.931,.,.	0/0:5:5,0:-6.931,.,.	0/0:21:21,0:-29.112,.,.	0/0:8:8,0:-11.09,.,.	0/0:11:11,0:-15.249,.,.	0/0:6:6,0:-8.318,.,.	./.:0:.,.:.,.,.	0/0:15:15,0:-20.794,.,.	0/0:18:18,0:-24.953,.,.	0/0:7:7,0:-9.704,.,.	./.:0:.,.:.,.,.	0/0:5:5,0:-6.931,.,.	0/0:7:7,0:-9.704,.,.	0/0:16:16,0:-22.181,.,.	./.:0:.,.:.,.,.	0/0:11:11,0:-15.249,.,.	0/0:15:15,0:-20.794,.,.	./.:0:.,.:.,.,.	0/0:5:5,0:-6.931,.,.	0/0:27:27,0:-37.43,.,.	0/0:12:12,0:-16.636,.,.	0/0:7:7,0:-9.704,.,.	./.:0:.,.:.,.,.	./.:0:.,.:.,.,.	./.:0:.,.:.,.,.	./.:0:.,.:.,.,.	./.:0:.,.:.,.,.	./.:0:.,.:.,.,.	./.:0:.,.:.,.,.	./.:0:.,.:.,.,.	./.:0:.,.:.,.,.	./.:0:.,.:.,.,.	./.:0:.,.:.,.,.	./.:0:.,.:.,.,.	./.:0:.,.:.,.,.	./.:0:.,.:.,.,.	./.:0:.,.:.,.,.	./.:0:.,.:.,.,.	./.:0:.,.:.,.,.	./.:0:.,.:.,.,.	./.:0:.,.:.,.,.	./.:0:.,.:.,.,.	./.:0:.,.:.,.,.	./.:0:.,.:.,.,.	./.:0:.,.:.,.,.	0/0:8:8,0:-11.09,.,.	0/0:7:7,0:-9.704,.,.	0/0:9:9,0:-12.477,.,.	./.:0:.,.:.,.,.	1/1:12:0,12:.,.,-16.636	1/1:6:0,6:.,.,-8.318	0/0:4:4,0:-5.545,.,.	0/0:16:16,0:-22.181,.,.	0/0:6:6,0:-8.318,.,.	0/0:14:14,0:-19.408,.,.	0/0:11:11,0:-15.249,.,.	./.:0:.,.:.,.,.	0/1:5:3,2:.,4.19,.	0/0:7:7,0:-9.704,.,.	0/0:6:6,0:-8.318,.,.	0/0:15:15,0:-20.794,.,.	0/0:3:3,0:-4.159,.,.	0/0:12:12,0:-16.636,.,.	0/0:26:26,0:-36.044,.,.	0/0:8:8,0:-11.09,.,.	0/0:23:23,0:-31.885,.,.	./.:0:.,.:.,.,.	0/0:3:3,0:-4.159,.,.	0/0:4:4,0:-5.545,.,.	0/0:12:12,0:-16.636,.,.	0/0:4:4,0:-5.545,.,.	0/0:14:14,0:-19.408,.,.	0/0:4:4,0:-5.545,.,.	0/0:3:3,0:-4.159,.,.	0/0:14:14,0:-19.408,.,.	0/0:4:4,0:-5.545,.,.	0/0:21:21,0:-29.112,.,.	0/0:4:4,0:-5.545,.,.	0/0:5:5,0:-6.931,.,.	./.:0:.,.:.,.,.	0/0:19:19,0:-26.34,.,.	0/0:7:7,0:-9.704,.,.	0/0:10:10,0:-13.863,.,.	0/0:6:6,0:-8.318,.,.	0/0:7:7,0:-9.704,.,.	./.:0:.,.:.,.,.	0/0:7:7,0:-9.704,.,.	0/0:3:3,0:-4.159,.,.	0/0:9:9,0:-12.477,.,.	0/0:12:12,0:-16.636,.,.	0/0:3:3,0:-4.159,.,.	0/0:8:8,0:-11.09,.,.	./.:0:.,.:.,.,.	0/0:4:4,0:-5.545,.,.	0/0:4:4,0:-5.545,.,.	0/0:6:6,0:-8.318,.,.	0/0:12:12,0:-16.636,.,.	0/0:3:3,0:-4.159,.,.	./.:0:.,.:.,.,.
un	747469	9344_27	G	A	.	PASS	NS=92;AF=0.071	GT:DP:AD:GL	0/0:7:7,0:-9.704,.,.	0/0:3:3,0:-4.159,.,.	0/0:17:17,0:-23.567,.,.	0/0:12:12,0:-16.636,.,.	0/0:14:14,0:-19.408,.,.	./.:0:.,.:.,.,.	./.:0:.,.:.,.,.	0/0:8:8,0:-11.09,.,.	0/0:33:33,0:-45.748,.,.	0/0:11:11,0:-15.249,.,.	0/0:17:17,0:-23.567,.,.	0/0:24:24,0:-33.271,.,.	0/0:8:8,0:-11.09,.,.	0/0:7:7,0:-9.704,.,.	0/0:3:3,0:-4.159,.,.	0/0:7:7,0:-9.704,.,.	0/0:8:8,0:-11.09,.,.	0/0:10:10,0:-13.863,.,.	0/0:4:4,0:-5.545,.,.	0/0:12:12,0:-16.636,.,.	0/0:18:18,0:-24.953,.,.	0/0:8:8,0:-11.09,.,.	0/0:4:4,0:-5.545,.,.	0/0:4:4,0:-5.545,.,.	0/0:22:22,0:-30.498,.,.	0/1:17:10,7:.,14.85,.	0/0:24:24,0:-33.271,.,.	0/0:12:12,0:-7.554,.,.	./.:0:.,.:.,.,.	0/0:13:13,0:-18.022,.,.	0/0:22:22,0:-30.498,.,.	0/0:15:15,0:-20.794,.,.	0/0:14:14,0:-19.408,.,.	0/0:3:3,0:-4.159,.,.	./.:4:.,.:.,.,.	0/0:3:3,0:-4.159,.,.	0/1:17:8,9:.,17.52,.	0/1:13:5,8:.,10.29,.	0/1:8:5,3:.,6.09,.	0/0:6:6,0:-8.318,.,.	0/0:5:5,0:-6.931,.,.	./.:0:.,.:.,.,.	0/0:20:20,0:-27.726,.,.	0/1:16:10,6:.,12.17,.	0/1:18:6,12:.,11.14,.	0/0:11:11,0:-15.249,.,.	./.:0:.,.:.,.,.	0/0:20:20,0:-27.726,.,.	0/0:13:13,0:-18.022,.,.	0/0:19:19,0:-26.34,.,.	0/0:4:4,0:-5.545,.,.	./.:0:.,.:.,.,.	./.:0:.,.:.,.,.	0/0:11:11,0:-15.249,.,.	0/0:5:5,0:-6.931,.,.	0/0:15:15,0:-20.794,.,.	0/0:14:14,0:-19.408,.,.	0/1:5:2,3:.,4.19,.	0/0:6:6,0:-8.318,.,.	0/0:21:21,0:-29.112,.,.	0/0:13:13,0:-18.022,.,.	0/0:10:10,0:-13.863,.,.	./.:0:.,.:.,.,.	0/0:8:8,0:-11.09,.,.	0/0:3:3,0:-4.159,.,.	0/0:22:22,0:-30.498,.,.	0/0:8:8,0:-11.09,.,.	0/0:3:3,0:-4.159,.,.	0/0:8:8,0:-11.09,.,.	0/0:8:8,0:-11.09,.,.	0/0:21:21,0:-29.112,.,.	0/0:22:22,0:-30.498,.,.	0/0:9:9,0:-12.477,.,.	0/0:11:11,0:-15.249,.,.	0/0:3:3,0:-4.159,.,.	0/0:5:5,0:-6.931,.,.	0/0:6:6,0:-8.318,.,.	./.:0:.,.:.,.,.	0/0:12:12,0:-16.636,.,.	0/0:4:4,0:-5.545,.,.	0/0:8:8,0:-11.09,.,.	0/0:6:6,0:-8.318,.,.	./.:0:.,.:.,.,.	0/0:8:8,0:-11.09,.,.	0/0:5:5,0:-6.931,.,.	0/0:15:15,0:-20.794,.,.	0/0:5:5,0:-6.931,.,.	0/0:17:17,0:-23.567,.,.	0/0:3:3,0:-4.159,.,.	./.:16:.,.:.,.,.	./.:0:.,.:.,.,.	0/0:9:9,0:-12.477,.,.	0/0:12:12,0:-16.636,.,.	0/0:7:7,0:-9.704,.,.	0/0:7:7,0:-9.704,.,.	0/0:15:15,0:-20.794,.,.	./.:0:.,.:.,.,.	0/0:5:5,0:-6.931,.,.	0/0:4:4,0:-5.545,.,.	1/1:11:0,11:.,.,-15.249	1/1:14:0,14:.,.,-19.408	0/0:4:4,0:-5.545,.,.	0/0:21:21,0:-29.112,.,.	0/0:22:22,0:-30.498,.,.	0/0:25:25,0:-34.657,.,.	1/1:45:0,45:.,.,-62.383	./.:0:.,.:.,.,.	./.:0:.,.:.,.,.	./.:0:.,.:.,.,.	./.:0:.,.:.,.,.	./.:0:.,.:.,.,.	./.:0:.,.:.,.,.	./.:0:.,.:.,.,.	./.:0:.,.:.,.,.	./.:0:.,.:.,.,.	./.:0:.,.:.,.,.	./.:0:.,.:.,.,.	./.:0:.,.:.,.,.	./.:0:.,.:.,.,.	./.:0:.,.:.,.,.	./.:0:.,.:.,.,.	./.:0:.,.:.,.,.	./.:0:.,.:.,.,.	./.:0:.,.:.,.,.	./.:0:.,.:.,.,.	./.:0:.,.:.,.,.	./.:0:.,.:.,.,.	./.:0:.,.:.,.,.	./.:0:.,.:.,.,.	./.:0:.,.:.,.,.	./.:0:.,.:.,.,.	./.:0:.,.:.,.,.	./.:0:.,.:.,.,.	./.:0:.,.:.,.,.	./.:0:.,.:.,.,.	./.:0:.,.:.,.,.	./.:0:.,.:.,.,.	./.:0:.,.:.,.,.	./.:0:.,.:.,.,.
un	751989	9400_67	G	A	.	PASS	NS=116;AF=0.121	GT:DP:AD:GL	0/1:13:8,5:.,10.29,.	1/1:5:0,5:.,.,-6.931	1/1:21:0,21:.,.,-18.874	0/1:11:3,8:.,4.23,.	0/1:10:4,6:.,8.39,.	0/0:5:5,0:-6.931,.,.	1/1:6:0,6:.,.,-8.318	0/0:5:5,0:-6.931,.,.	0/1:29:10,19:.,19.13,.	1/1:11:0,11:.,.,-15.249	./.:13:.,.:.,.,.	0/1:13:6,7:.,13.11,.	1/1:4:0,4:.,.,-5.545	0/0:15:15,0:-11.249,.,.	1/1:4:0,4:.,.,-5.545	0/0:10:10,0:-13.863,.,.	1/1:3:0,3:.,.,-4.159	./.:0:.,.:.,.,.	./.:0:.,.:.,.,.	0/1:13:5,8:.,10.29,.	0/0:15:15,0:-20.794,.,.	0/1:10:4,6:.,8.39,.	0/1:5:2,3:.,4.19,.	0/0:7:7,0:-9.704,.,.	0/0:16:16,0:-22.181,.,.	0/0:15:15,0:-20.794,.,.	0/0:15:15,0:-20.794,.,.	0/0:5:5,0:-6.931,.,.	0/0:6:6,0:-8.318,.,.	0/0:10:10,0:-13.863,.,.	0/0:18:18,0:-24.953,.,.	0/0:8:8,0:-11.09,.,.	0/0:9:9,0:-12.477,.,.	0/0:4:4,0:-5.545,.,.	./.:0:.,.:.,.,.	./.:0:.,.:.,.,.	0/0:9:9,0:-12.477,.,.	0/0:8:8,0:-11.09,.,.	0/0:6:6,0:-8.318,.,.	0/0:6:6,0:-8.318,.,.	0/0:3:3,0:-4.159,.,.	0/0:7:7,0:-9.704,.,.	0/0:21:21,0:-29.112,.,.	0/0:11:11,0:-15.249,.,.	0/0:9:9,0:-12.477,.,.	0/0:11:11,0:-15.249,.,.	./.:0:.,.:.,.,.	0/0:15:15,0:-20.794,.,.	0/0:15:15,0:-20.794,.,.	0/0:10:10,0:-13.863,.,.	./.:0:.,.:.,.,.	0/0:6:6,0:-8.318,.,.	0/0:3:3,0:-4.159,.,.	0/0:8:8,0:-11.09,.,.	./.:0:.,.:.,.,.	0/0:13:13,0:-18.022,.,.	0/0:8:8,0:-11.09,.,.	./.:0:.,.:.,.,.	0/0:5:5,0:-6.931,.,.	0/0:18:18,0:-24.953,.,.	0/0:9:9,0:-12.477,.,.	0/0:6:6,0:-8.318,.,.	0/0:8:8,0:-11.09,.,.	0/0:4:4,0:-5.545,.,.	./.:0:.,.:.,.,.	0/0:15:15,0:-20.794,.,.	0/0:6:6,0:-8.318,.,.	./.:0:.,.:.,.,.	0/0:6:6,0:-8.318,.,.	0/0:4:4,0:-5.545,.,.	0/0:12:12,0:-16.636,.,.	0/0:11:11,0:-15.249,.,.	0/0:8:8,0:-11.09,.,.	0/0:4:4,0:-5.545,.,.	0/0:5:5,0:-6.931,.,.	0/0:4:4,0:-5.545,.,.	0/0:6:6,0:-8.318,.,.	./.:0:.,.:.,.,.	0/0:14:14,0:-19.408,.,.	./.:0:.,.:.,.,.	0/0:3:3,0:-4.159,.,.	0/0:9:9,0:-12.477,.,.	0/0:7:7,0:-9.704,.,.	0/0:15:15,0:-20.794,.,.	0/0:4:4,0:-5.545,.,.	0/0:14:14,0:-19.408,.,.	0/0:14:14,0:-19.408,.,.	0/0:17:17,0:-23.567,.,.	0/0:5:5,0:-6.931,.,.	0/0:6:6,0:3.066,.,.	./.:0:.,.:.,.,.	0/0:15:15,0:-20.794,.,.	0/0:20:20,0:-27.726,.,.	0/0:6:6,0:-8.318,.,.	1/1:23:0,23:.,.,-31.885	1/1:12:0,12:.,.,-16.636	./.:0:.,.:.,.,.	1/1:4:0,4:.,.,-5.545	0/0:7:7,0:-9.704,.,.	0/0:9:9,0:-12.477,.,.	0/0:11:11,0:-15.249,.,.	./.:0:.,.:.,.,.	./.:0:.,.:.,.,.	0/0:12:12,0:-16.636,.,.	0/0:22:22,0:-30.498,.,.	0/0:32:32,0:-44.361,.,.	0/0:8:8,0:-11.09,.,.	0/0:8:8,0:-11.09,.,.	0/0:9:9,0:-12.477,.,.	0/0:13:13,0:-18.022,.,.	0/0:7:7,0:-9.704,.,.	0/0:10:10,0:-13.863,.,.	0/0:6:6,0:-8.318,.,.	0/0:9:9,0:-11.09,.,.	0/0:23:23,0:-31.885,.,.	./.:0:.,.:.,.,.	0/0:15:15,0:-20.794,.,.	./.:0:.,.:.,.,.	0/0:9:9,0:-12.477,.,.	0/0:9:9,0:-12.477,.,.	0/0:14:14,0:-19.408,.,.	0/0:9:9,0:-12.477,.,.	0/0:11:11,0:-15.249,.,.	./.:0:.,.:.,.,.	0/0:8:8,0:-11.09,.,.	./.:0:.,.:.,.,.	0/0:5:5,0:-6.931,.,.	0/0:6:6,0:-8.318,.,.	0/0:10:10,0:-13.863,.,.	0/0:24:24,0:-33.271,.,.	./.:0:.,.:.,.,.	0/0:11:11,0:-15.249,.,.	0/0:4:4,0:-5.545,.,.	0/0:17:17,0:-23.567,.,.	0/0:3:3,0:-4.159,.,.	0/0:5:5,0:-6.931,.,.	0/0:16:16,0:-22.181,.,.	0/0:4:4,0:-5.545,.,.	./.:0:.,.:.,.,.
un	753786	9423_24	A	G	.	PASS	NS=102;AF=0.049	GT:DP:AD:GL	0/1:11:3,8:.,4.23,.	./.:0:.,.:.,.,.	0/0:15:15,0:-20.794,.,.	./.:5:.,.:.,.,.	0/1:5:3,2:.,4.19,.	0/0:4:4,0:-5.545,.,.	0/0:4:4,0:-5.545,.,.	0/1:9:3,6:.,5.57,.	0/1:40:19,21:.,41.65,.	0/0:17:17,0:-23.567,.,.	0/0:15:15,0:-20.794,.,.	0/0:16:16,0:-22.181,.,.	0/1:9:4,5:.,8.68,.	0/0:10:10,0:-13.863,.,.	0/0:4:4,0:-5.545,.,.	0/1:10:4,6:.,8.39,.	0/1:4:1,3:.,4.19,.	./.:0:.,.:.,.,.	./.:0:.,.:.,.,.	./.:12:.,.:.,.,.	0/0:16:16,0:-22.181,.,.	0/0:13:13,0:-18.022,.,.	0/1:7:4,3:.,6.45,.	0/0:7:7,0:-9.704,.,.	0/0:17:17,0:-23.567,.,.	0/0:14:14,0:-19.408,.,.	0/0:15:15,0:-19.408,.,.	0/0:12:12,0:-16.636,.,.	0/0:4:4,0:-5.545,.,.	0/0:10:10,0:-13.863,.,.	0/0:9:9,0:-12.477,.,.	0/0:13:13,0:-18.022,.,.	0/0:16:16,0:-22.181,.,.	0/0:4:4,0:-5.545,.,.	0/0:5:5,0:-5.545,.,.	0/0:3:3,0:-4.159,.,.	0/0:11:11,0:-15.249,.,.	0/0:9:9,0:-12.477,.,.	0/0:4:4,0:-5.545,.,.	0/0:7:7,0:-9.704,.,.	./.:0:.,.:.,.,.	0/0:3:3,0:-4.159,.,.	0/0:16:16,0:-22.181,.,.	0/0:14:14,0:-19.408,.,.	0/0:11:11,0:-15.249,.,.	0/0:13:13,0:-18.022,.,.	0/0:6:6,0:-8.318,.,.	0/0:29:29,0:-40.203,.,.	0/0:19:19,0:-26.34,.,.	0/0:15:15,0:-20.794,.,.	0/0:6:6,0:-8.318,.,.	0/0:8:8,0:-11.09,.,.	0/0:8:8,0:-11.09,.,.	0/0:12:12,0:-16.636,.,.	0/0:7:7,0:-9.704,.,.	0/0:19:19,0:-26.34,.,.	0/0:13:13,0:-18.022,.,.	0/0:4:4,0:-5.545,.,.	0/0:9:9,0:-12.477,.,.	0/0:27:27,0:-26.679,.,.	0/0:13:13,0:-18.022,.,.	0/0:10:10,0:-13.863,.,.	./.:0:.,.:.,.,.	./.:0:.,.:.,.,.	./.:0:.,.:.,.,.	./.:0:.,.:.,.,.	./.:0:.,.:.,.,.	./.:0:.,.:.,.,.	./.:0:.,.:.,.,.	./.:0:.,.:.,.,.	./.:0:.,.:.,.,.	./.:0:.,.:.,.,.	./.:0:.,.:.,.,.	./.:0:.,.:.,.,.	./.:0:.,.:.,.,.	./.:0:.,.:.,.,.	./.:0:.,.:.,.,.	./.:0:.,.:.,.,.	./.:0:.,.:.,.,.	./.:0:.,.:.,.,.	./.:0:.,.:.,.,.	./.:0:.,.:.,.,.	./.:0:.,.:.,.,.	./.:0:.,.:.,.,.	./.:0:.,.:.,.,.	0/0:19:19,0:-26.34,.,.	0/0:3:3,0:-4.159,.,.	0/0:11:11,0:-15.249,.,.	0/0:3:3,0:-4.159,.,.	0/1:16:9,7:.,15.13,.	./.:0:.,.:.,.,.	0/0:12:12,0:-16.636,.,.	0/0:14:14,0:-19.408,.,.	0/0:3:3,0:-4.159,.,.	0/1:21:11,10:.,21.92,.	0/0:15:15,0:-20.794,.,.	./.:0:.,.:.,.,.	0/0:4:4,0:-5.545,.,.	0/0:9:9,0:-12.477,.,.	0/0:4:4,0:-5.545,.,.	0/0:16:16,0:-22.181,.,.	0/0:4:4,0:-5.545,.,.	0/0:6:6,0:-8.318,.,.	0/0:22:22,0:-30.498,.,.	0/0:11:11,0:-15.249,.,.	0/0:40:40,0:-55.452,.,.	0/0:4:4,0:-5.545,.,.	0/0:6:6,0:-8.318,.,.	0/0:13:13,0:-18.022,.,.	0/0:15:15,0:-20.794,.,.	0/0:6:6,0:-8.318,.,.	0/0:9:9,0:-12.477,.,.	0/0:5:5,0:-6.931,.,.	0/0:9:9,0:-12.477,.,.	0/0:29:29,0:-40.203,.,.	./.:0:.,.:.,.,.	0/0:20:20,0:-27.726,.,.	0/0:3:3,0:-4.159,.,.	0/0:7:7,0:-9.704,.,.	0/0:3:3,0:-4.159,.,.	0/0:14:14,0:-19.408,.,.	0/0:3:3,0:-4.159,.,.	0/0:10:10,0:-13.863,.,.	0/0:6:6,0:-8.318,.,.	0/0:11:11,0:-15.249,.,.	./.:0:.,.:.,.,.	0/0:6:6,0:-8.318,.,.	./.:0:.,.:.,.,.	0/0:9:9,0:-12.477,.,.	0/0:14:14,0:-19.408,.,.	./.:0:.,.:.,.,.	0/0:11:11,0:-15.249,.,.	./.:0:.,.:.,.,.	0/0:7:7,0:-9.704,.,.	0/0:8:8,0:-11.09,.,.	0/0:7:7,0:-9.704,.,.	0/0:17:17,0:-23.567,.,.	./.:0:.,.:.,.,.	0/0:4:4,0:-5.545,.,.
un	758751	9485_29	C	G	.	PASS	NS=111;AF=0.180	GT:DP:AD:GL	1/1:10:0,10:.,.,-13.863	1/1:5:0,5:.,.,-6.931	./.:0:.,.:.,.,.	1/1:10:0,10:.,.,-13.863	1/1:6:0,6:.,.,-8.318	1/1:5:0,5:.,.,-6.931	1/1:3:0,3:.,.,-4.159	1/1:5:0,5:.,.,-6.931	1/1:30:0,30:.,.,-41.589	1/1:6:0,6:.,.,-8.318	./.:0:.,.:.,.,.	./.:0:.,.:.,.,.	./.:0:.,.:.,.,.	./.:0:.,.:.,.,.	./.:0:.,.:.,.,.	./.:0:.,.:.,.,.	./.:0:.,.:.,.,.	./.:0:.,.:.,.,.	./.:0:.,.:.,.,.	./.:0:.,.:.,.,.	./.:0:.,.:.,.,.	./.:0:.,.:.,.,.	./.:0:.,.:.,.,.	0/0:5:5,0:-6.931,.,.	0/0:25:25,0:-34.657,.,.	0/0:16:16,0:-22.181,.,.	0/0:16:16,0:-22.181,.,.	0/0:8:8,0:-11.09,.,.	0/0:4:4,0:-5.545,.,.	0/0:11:11,0:-15.249,.,.	0/0:15:15,0:-20.794,.,.	0/0:13:13,0:-18.022,.,.	0/0:22:22,0:-30.498,.,.	./.:0:.,.:.,.,.	0/0:7:7,0:-9.704,.,.	0/0:4:4,0:-5.545,.,.	0/0:14:14,0:-19.408,.,.	0/0:14:14,0:-19.408,.,.	./.:0:.,.:.,.,.	0/0:9:9,0:-12.477,.,.	./.:0:.,.:.,.,.	0/0:4:4,0:-5.545,.,.	0/0:21:21,0:-29.112,.,.	0/0:11:11,0:-15.249,.,.	0/0:12:12,0:-16.636,.,.	0/0:16:16,0:-22.181,.,.	./.:0:.,.:.,.,.	0/0:18:18,0:-24.953,.,.	0/0:18:18,0:-24.953,.,.	0/0:11:11,0:-15.249,.,.	0/0:4:4,0:-5.545,.,.	0/0:4:4,0:-5.545,.,.	0/0:4:4,0:-5.545,.,.	0/0:13:13,0:-18.022,.,.	0/0:4:4,0:-5.545,.,.	0/0:20:20,0:-27.726,.,.	0/0:10:10,0:-13.863,.,.	./.:0:.,.:.,.,.	0/0:9:9,0:-12.477,.,.	0/0:27:27,0:-37.43,.,.	0/0:8:8,0:-11.09,.,.	0/0:10:10,0:-13.863,.,.	0/0:4:4,0:-5.545,.,.	./.:0:.,.:.,.,.	0/0:3:3,0:-4.159,.,.	0/0:18:18,0:-24.953,.,.	0/0:14:14,0:-19.408,.,.	0/0:6:6,0:-8.318,.,.	0/0:15:15,0:-20.794,.,.	0/0:10:10,0:-13.863,.,.	0/0:29:29,0:-40.203,.,.	0/0:21:21,0:-29.112,.,.	0/0:12:12,0:-16.636,.,.	0/0:10:10,0:-13.863,.,.	0/0:6:6,0:-8.318,.,.	0/0:7:7,0:-9.704,.,.	0/0:4:4,0:-5.545,.,.	0/0:6:6,0:-8.318,.,.	0/0:17:17,0:-23.567,.,.	0/0:5:5,0:-6.931,.,.	0/0:4:4,0:-5.545,.,.	0/0:8:8,0:-11.09,.,.	./.:0:.,.:.,.,.	0/0:7:7,0:-9.704,.,.	0/0:3:3,0:-4.159,.,.	1/1:12:0,12:.,.,-16.636	1/1:7:0,7:.,.,-9.704	1/1:9:0,9:.,.,-12.477	1/1:4:0,4:.,.,-5.545	1/1:10:0,10:.,.,-13.863	1/1:6:0,6:.,.,-9.704	1/1:8:0,8:.,.,-11.09	1/1:13:0,13:.,.,-18.022	./.:0:.,.:.,.,.	1/1:18:0,18:.,.,-24.953	1/1:15:0,15:.,.,-20.794	1/1:3:0,3:.,.,-4.159	./.:0:.,.:.,.,.	0/0:11:11,0:-15.249,.,.	0/0:8:8,0:-11.09,.,.	0/0:20:20,0:-27.726,.,.	0/0:5:5,0:-6.931,.,.	0/0:18:18,0:-24.953,.,.	0/0:31:31,0:-42.975,.,.	0/0:12:12,0:-16.636,.,.	0/0:43:43,0:-59.611,.,.	0/0:5:5,0:-6.931,.,.	0/0:7:7,0:-9.704,.,.	0/0:7:7,0:-9.704,.,.	0/0:19:19,0:-26.34,.,.	0/0:3:3,0:-4.159,.,.	0/0:13:13,0:-18.022,.,.	0/0:3:3,0:-4.159,.,.	0/0:7:7,0:-9.704,.,.	0/0:27:27,0:-37.43,.,.	./.:0:.,.:.,.,.	0/0:21:21,0:-29.112,.,.	0/0:4:4,0:-5.545,.,.	./.:0:.,.:.,.,.	./.:0:.,.:.,.,.	0/0:11:11,0:-15.249,.,.	0/0:4:4,0:-5.545,.,.	0/0:10:10,0:-13.863,.,.	0/0:5:5,0:-6.931,.,.	0/0:4:4,0:-5.545,.,.	./.:0:.,.:.,.,.	0/0:13:13,0:-18.022,.,.	0/0:3:3,0:-4.159,.,.	0/0:12:12,0:-16.636,.,.	0/0:9:9,0:-12.477,.,.	0/0:4:4,0:-5.545,.,.	0/0:9:9,0:-12.477,.,.	./.:0:.,.:.,.,.	0/0:12:12,0:-16.636,.,.	0/0:10:10,0:-13.863,.,.	0/0:4:4,0:-5.545,.,.	0/0:15:15,0:-20.794,.,.	0/0:3:3,0:-4.159,.,.	0/0:7:7,0:-9.704,.,.
un	792678	9909_36	G	A	.	PASS	NS=130;AF=0.127	GT:DP:AD:GL	0/1:13:4,9:.,6.82,.	1/1:11:0,11:.,.,-15.249	1/1:27:0,27:.,.,-37.43	0/1:19:9,10:.,19.72,.	0/0:9:9,0:-4,.,.	1/1:6:0,6:.,.,-8.318	0/0:6:6,0:-8.318,.,.	./.:4:.,.:.,.,.	1/1:43:0,43:.,.,-47.914	0/1:19:7,12:.,14.05,.	0/1:27:15,12:.,26.03,.	0/1:21:13,8:.,16.38,.	0/0:6:6,0:-8.318,.,.	0/0:17:17,0:-23.567,.,.	./.:7:.,.:.,.,.	0/1:21:12,9:.,19.34,.	1/1:11:0,11:.,.,-15.249	1/1:11:0,11:.,.,-15.249	1/1:3:0,3:.,.,-4.159	1/1:39:0,39:.,.,-54.065	1/1:22:0,22:.,.,-30.498	1/1:15:0,15:.,.,-20.794	0/1:12:5,7:.,10.65,.	0/0:7:7,0:-9.704,.,.	0/0:25:25,0:-34.657,.,.	0/0:47:47,0:-65.156,.,.	0/0:21:21,0:-29.112,.,.	0/0:10:10,0:-13.863,.,.	0/0:10:10,0:-13.863,.,.	0/0:15:15,0:-20.794,.,.	0/0:15:15,0:-20.794,.,.	0/0:15:15,0:-20.794,.,.	0/0:29:29,0:-40.203,.,.	0/0:4:4,0:-5.545,.,.	0/0:3:3,0:-4.159,.,.	0/0:6:6,0:-8.318,.,.	0/0:21:21,0:-29.112,.,.	0/0:18:18,0:-24.953,.,.	0/0:11:11,0:-15.249,.,.	0/0:18:18,0:-24.953,.,.	0/0:8:8,0:-11.09,.,.	0/0:10:10,0:-13.863,.,.	0/0:27:27,0:-37.43,.,.	0/0:19:19,0:-26.34,.,.	0/0:22:22,0:-30.498,.,.	0/0:23:23,0:-31.885,.,.	./.:0:.,.:.,.,.	0/0:45:45,0:-62.383,.,.	0/0:23:23,0:-31.885,.,.	0/0:16:16,0:-22.181,.,.	0/0:11:11,0:-15.249,.,.	./.:0:.,.:.,.,.	0/0:3:3,0:-4.159,.,.	0/0:42:42,0:-58.224,.,.	0/0:7:7,0:-9.704,.,.	0/0:27:27,0:-37.43,.,.	0/0:18:18,0:-24.953,.,.	0/0:7:7,0:-9.704,.,.	0/0:10:10,0:-13.863,.,.	0/0:50:50,0:-69.315,.,.	0/0:18:18,0:-24.953,.,.	0/0:19:19,0:-26.34,.,.	./.:6:.,.:.,.,.	0/0:3:3,0:-4.159,.,.	./.:0:.,.:.,.,.	0/0:43:43,0:-59.611,.,.	0/0:10:10,0:-13.863,.,.	0/0:6:6,0:-8.318,.,.	0/0:23:23,0:-31.885,.,.	0/0:11:11,0:-15.249,.,.	0/0:35:35,0:-48.52,.,.	0/0:14:14,0:-19.408,.,.	0/0:14:14,0:-19.408,.,.	0/0:7:7,0:-9.704,.,.	0/0:12:12,0:-16.636,.,.	0/0:8:8,0:-11.09,.,.	0/0:7:7,0:-9.704,.,.	0/0:8:8,0:-11.09,.,.	0/0:24:24,0:-33.271,.,.	0/0:6:6,0:-8.318,.,.	0/0:15:15,0:-20.794,.,.	0/0:10:10,0:-13.863,.,.	0/0:12:12,0:-16.636,.,.	0/0:16:16,0:-22.181,.,.	0/0:6:6,0:-8.318,.,.	0/0:20:20,0:-27.726,.,.	0/0:17:17,0:-23.567,.,.	0/0:26:26,0:-36.044,.,.	./.:0:.,.:.,.,.	0/0:17:17,0:-23.567,.,.	0/0:5:5,0:-6.931,.,.	0/0:29:29,0:-40.203,.,.	0/0:17:17,0:-23.567,.,.	0/0:12:12,0:-16.636,.,.	1/1:40:0,40:.,.,-55.452	1/1:26:0,26:.,.,-36.044	./.:0:.,.:.,.,.	1/1:10:0,10:.,.,-13.863	0/0:11:11,0:-15.249,.,.	0/0:19:19,0:-26.34,.,.	0/0:33:33,0:-45.748,.,.	0/0:8:8,0:-11.09,.,.	0/0:22:22,0:-30.498,.,.	0/0:21:21,0:-29.112,.,.	0/0:37:37,0:-51.293,.,.	0/0:49:49,0:-67.928,.,.	0/0:6:6,0:-8.318,.,.	0/0:7:7,0:-9.704,.,.	0/0:8:8,0:-11.09,.,.	0/0:27:27,0:-37.43,.,.	0/0:4:4,0:-5.545,.,.	0/0:31:31,0:-42.975,.,.	0/0:15:15,0:-20.794,.,.	0/0:13:13,0:-18.022,.,.	0/0:40:40,0:-55.452,.,.	0/0:5:5,0:-6.931,.,.	0/0:31:31,0:-42.975,.,.	0/0:3:3,0:-4.159,.,.	0/0:12:12,0:-16.636,.,.	0/0:17:17,0:-23.567,.,.	0/0:28:28,0:-38.816,.,.	0/0:6:6,0:-8.318,.,.	0/0:13:13,0:-18.022,.,.	0/0:10:10,0:-13.863,.,.	0/0:6:6,0:-8.318,.,.	0/0:9:9,0:-12.477,.,.	0/0:28:28,0:-38.816,.,.	0/0:11:11,0:-15.249,.,.	0/0:13:13,0:-18.022,.,.	0/0:15:15,0:-20.794,.,.	0/0:5:5,0:-6.931,.,.	0/0:16:16,0:-22.181,.,.	0/0:5:5,0:-6.931,.,.	0/0:12:12,0:-16.636,.,.	0/0:8:8,0:-11.09,.,.	0/0:20:20,0:-27.726,.,.	0/0:26:26,0:-36.044,.,.	0/0:7:7,0:-9.704,.,.	./.:0:.,.:.,.,.
un	822276	10279_34	G	A	.	PASS	NS=94;AF=0.032	GT:DP:AD:GL	0/1:14:6,8:.,12.9,.	0/0:3:3,0:-4.159,.,.	0/0:19:19,0:-26.34,.,.	0/0:14:14,0:-19.408,.,.	0/0:8:8,0:-11.09,.,.	0/0:3:3,0:-4.159,.,.	./.:0:.,.:.,.,.	0/0:5:5,0:-6.931,.,.	0/1:25:11,14:.,23.81,.	0/0:7:7,0:-9.704,.,.	0/1:11:3,8:.,4.23,.	0/0:20:20,0:-27.726,.,.	0/0:3:3,0:-4.159,.,.	0/0:19:19,0:-26.34,.,.	./.:0:.,.:.,.,.	0/1:19:6,13:.,10.54,.	0/0:5:5,0:-6.931,.,.	0/0:8:8,0:-11.09,.,.	./.:0:.,.:.,.,.	0/0:16:16,0:-22.181,.,.	0/0:15:15,0:-20.794,.,.	./.:0:.,.:.,.,.	0/0:7:7,0:-9.704,.,.	0/0:6:6,0:-8.318,.,.	0/0:22:22,0:-30.498,.,.	0/0:21:21,0:-29.112,.,.	0/0:12:12,0:-16.636,.,.	0/0:5:5,0:-6.931,.,.	./.:0:.,.:.,.,.	0/0:15:15,0:-20.794,.,.	0/0:14:14,0:-19.408,.,.	0/0:9:9,0:-12.477,.,.	0/0:18:18,0:-24.953,.,.	./.:0:.,.:.,.,.	0/0:5:5,0:-6.931,.,.	./.:0:.,.:.,.,.	0/0:23:23,0:-31.885,.,.	0/0:13:13,0:-18.022,.,.	0/0:8:8,0:-11.09,.,.	0/0:4:4,0:-5.545,.,.	./.:0:.,.:.,.,.	0/0:10:10,0:-13.863,.,.	0/0:20:20,0:-27.726,.,.	0/0:14:14,0:-19.408,.,.	0/0:11:11,0:-15.249,.,.	0/0:9:9,0:-12.477,.,.	./.:0:.,.:.,.,.	0/0:23:23,0:-31.885,.,.	0/0:19:19,0:-26.34,.,.	0/0:11:11,0:-15.249,.,.	0/0:5:5,0:-6.931,.,.	0/0:5:5,0:-6.931,.,.	0/0:4:4,0:-5.545,.,.	0/0:22:22,0:-30.498,.,.	./.:0:.,.:.,.,.	0/0:13:13,0:-18.022,.,.	0/0:8:8,0:-11.09,.,.	0/0:4:4,0:-5.545,.,.	0/0:5:5,0:-6.931,.,.	0/0:35:35,0:-48.52,.,.	0/0:13:13,0:-18.022,.,.	0/0:9:9,0:-12.477,.,.	0/0:3:3,0:-4.159,.,.	0/0:3:3,0:-4.159,.,.	0/0:3:3,0:-4.159,.,.	0/0:19:19,0:-26.34,.,.	0/0:12:12,0:-16.636,.,.	0/0:3:3,0:-4.159,.,.	0/0:10:10,0:-13.863,.,.	0/0:6:6,0:-8.318,.,.	0/0:16:16,0:-12.502,.,.	0/0:11:11,0:-15.249,.,.	0/0:11:11,0:-15.249,.,.	0/0:7:7,0:-9.704,.,.	0/0:4:4,0:-5.545,.,.	0/0:6:6,0:-8.318,.,.	0/0:6:6,0:-8.318,.,.	0/0:3:3,0:-4.159,.,.	0/0:23:23,0:-31.885,.,.	0/0:4:4,0:-5.545,.,.	0/0:4:4,0:-5.545,.,.	./.:0:.,.:.,.,.	0/0:6:6,0:-8.318,.,.	0/0:9:9,0:-12.477,.,.	0/0:7:7,0:-9.704,.,.	0/0:6:6,0:-8.318,.,.	0/0:5:5,0:-6.931,.,.	0/0:18:18,0:-24.953,.,.	0/0:6:6,0:-8.318,.,.	0/0:4:4,0:-5.545,.,.	0/0:5:5,0:-6.931,.,.	0/0:13:13,0:-18.022,.,.	0/0:10:10,0:-13.863,.,.	0/0:7:7,0:-9.704,.,.	0/0:25:25,0:-34.657,.,.	0/0:11:11,0:-15.249,.,.	./.:4:.,.:.,.,.	1/1:4:0,4:.,.,-5.545	0/0:7:7,0:-9.704,.,.	0/0:6:6,0:-8.318,.,.	0/0:18:18,0:-24.953,.,.	0/0:3:3,0:-4.159,.,.	0/0:9:9,0:-12.477,.,.	0/0:19:19,0:-26.34,.,.	0/0:24:24,0:-33.271,.,.	0/0:32:32,0:-44.361,.,.	./.:0:.,.:.,.,.	./.:0:.,.:.,.,.	./.:0:.,.:.,.,.	./.:0:.,.:.,.,.	./.:0:.,.:.,.,.	./.:0:.,.:.,.,.	./.:0:.,.:.,.,.	./.:0:.,.:.,.,.	./.:0:.,.:.,.,.	./.:0:.,.:.,.,.	./.:0:.,.:.,.,.	./.:0:.,.:.,.,.	./.:0:.,.:.,.,.	./.:0:.,.:.,.,.	./.:0:.,.:.,.,.	./.:0:.,.:.,.,.	./.:0:.,.:.,.,.	./.:0:.,.:.,.,.	./.:0:.,.:.,.,.	./.:0:.,.:.,.,.	./.:0:.,.:.,.,.	./.:0:.,.:.,.,.	./.:0:.,.:.,.,.	./.:0:.,.:.,.,.	./.:0:.,.:.,.,.	./.:0:.,.:.,.,.	./.:0:.,.:.,.,.	./.:0:.,.:.,.,.	./.:0:.,.:.,.,.	./.:0:.,.:.,.,.	./.:0:.,.:.,.,.	./.:0:.,.:.,.,.	./.:0:.,.:.,.,.
un	852890	10662_8	T	A	.	PASS	NS=105;AF=0.190	GT:DP:AD:GL	0/1:8:4,4:.,8.79,.	1/1:4:0,4:.,.,-5.545	1/1:11:0,11:.,.,-15.249	1/1:11:0,11:.,.,-15.249	1/1:7:0,7:.,.,-9.704	1/1:4:0,4:.,.,-5.545	1/1:6:0,6:.,.,-8.318	1/1:8:0,8:.,.,-11.09	0/1:26:11,15:.,23.55,.	1/1:13:0,13:.,.,-18.022	./.:0:.,.:.,.,.	./.:0:.,.:.,.,.	./.:0:.,.:.,.,.	./.:0:.,.:.,.,.	./.:0:.,.:.,.,.	./.:0:.,.:.,.,.	./.:0:.,.:.,.,.	./.:0:.,.:.,.,.	./.:0:.,.:.,.,.	./.:0:.,.:.,.,.	./.:0:.,.:.,.,.	./.:0:.,.:.,.,.	./.:0:.,.:.,.,.	./.:0:.,.:.,.,.	0/0:10:10,0:-13.863,.,.	0/0:14:14,0:-19.408,.,.	0/0:12:12,0:-16.636,.,.	0/0:5:5,0:-6.931,.,.	0/0:4:4,0:-5.545,.,.	0/0:4:4,0:-5.545,.,.	0/0:19:19,0:-26.34,.,.	0/0:7:7,0:-9.704,.,.	0/0:14:14,0:-19.408,.,.	./.:0:.,.:.,.,.	0/0:6:6,0:-8.318,.,.	./.:0:.,.:.,.,.	0/0:10:10,0:-13.863,.,.	0/0:4:4,0:-5.545,.,.	0/0:3:3,0:-4.159,.,.	0/0:4:4,0:-5.545,.,.	./.:0:.,.:.,.,.	0/0:8:8,0:-11.09,.,.	0/0:10:10,0:-13.863,.,.	0/0:8:8,0:-11.09,.,.	0/0:11:11,0:-15.249,.,.	0/0:7:7,0:-9.704,.,.	./.:0:.,.:.,.,.	0/0:16:16,0:-22.181,.,.	0/0:5:5,0:-6.931,.,.	0/0:11:11,0:-15.249,.,.	0/0:4:4,0:-5.545,.,.	0/0:7:7,0:-9.704,.,.	./.:0:.,.:.,.,.	0/0:3:3,0:-4.159,.,.	0/0:5:5,0:-6.931,.,.	0/0:11:11,0:-15.249,.,.	0/0:5:5,0:-6.931,.,.	./.:0:.,.:.,.,.	0/0:9:9,0:-12.477,.,.	0/0:23:23,0:-31.885,.,.	0/0:13:13,0:-18.022,.,.	0/0:6:6,0:-8.318,.,.	0/0:3:3,0:-4.159,.,.	0/0:4:4,0:-5.545,.,.	0/0:3:3,0:-4.159,.,.	0/0:11:11,0:-15.249,.,.	0/0:9:9,0:-12.477,.,.	./.:0:.,.:.,.,.	0/0:7:7,0:-9.704,.,.	0/0:7:7,0:-9.704,.,.	0/0:9:9,0:-12.477,.,.	0/0:9:9,0:-12.477,.,.	0/0:4:4,0:-5.545,.,.	0/0:6:6,0:-8.318,.,.	0/0:4:4,0:-5.545,.,.	./.:0:.,.:.,.,.	./.:0:.,.:.,.,.	0/0:8:8,0:-11.09,.,.	0/0:9:9,0:-12.477,.,.	./.:0:.,.:.,.,.	0/0:4:4,0:-5.545,.,.	./.:0:.,.:.,.,.	0/0:5:5,0:-6.931,.,.	0/0:10:10,0:-13.863,.,.	0/0:4:4,0:-5.545,.,.	1/1:6:0,6:.,.,-8.318	1/1:3:0,3:.,.,-4.159	1/1:8:0,8:.,.,-11.09	./.:0:.,.:.,.,.	1/1:7:0,7:.,.,-9.704	1/1:4:0,4:.,.,-5.545	1/1:6:0,6:.,.,-8.318	1/1:9:0,9:.,.,-12.477	1/1:7:0,7:.,.,-9.704	1/1:24:0,24:.,.,-33.271	1/1:18:0,18:.,.,-24.953	./.:0:.,.:.,.,.	1/1:5:0,5:.,.,-6.931	0/0:7:7,0:-9.704,.,.	0/0:4:4,0:-5.545,.,.	0/0:5:5,0:-6.931,.,.	0/0:3:3,0:-4.159,.,.	0/0:4:4,0:-5.545,.,.	0/0:20:20,0:-27.726,.,.	0/0:11:11,0:-15.249,.,.	0/0:35:35,0:-37.241,.,.	./.:0:.,.:.,.,.	0/0:8:8,0:-11.09,.,.	0/0:9:9,0:-12.477,.,.	0/0:8:8,0:-11.09,.,.	0/0:3:3,0:-4.159,.,.	0/0:5:5,0:-6.931,.,.	0/0:4:4,0:-5.545,.,.	./.:0:.,.:.,.,.	0/0:22:22,0:-30.498,.,.	./.:0:.,.:.,.,.	0/0:13:13,0:-18.022,.,.	0/0:3:3,0:-4.159,.,.	0/0:9:9,0:-12.477,.,.	0/0:6:6,0:-8.318,.,.	0/0:8:8,0:-11.09,.,.	0/0:9:9,0:-12.477,.,.	0/0:5:5,0:-6.931,.,.	./.:7:.,.:.,.,.	./.:0:.,.:.,.,.	./.:0:.,.:.,.,.	0/0:8:8,0:-11.09,.,.	0/0:5:5,0:-6.931,.,.	0/0:7:7,0:-9.704,.,.	0/0:18:18,0:-24.953,.,.	0/0:3:3,0:-4.159,.,.	0/0:5:5,0:-6.931,.,.	0/0:3:3,0:-4.159,.,.	0/0:5:5,0:-6.931,.,.	0/0:4:4,0:-5.545,.,.	0/0:5:5,0:-6.931,.,.	0/0:7:7,0:-9.704,.,.	0/0:3:3,0:-4.159,.,.	./.:0:.,.:.,.,.
un	860878	10761_76	T	G	.	PASS	NS=131;AF=0.210	GT:DP:AD:GL	0/1:10:5,5:.,10.99,.	0/1:9:6,3:.,5.57,.	0/1:14:6,8:.,12.9,.	0/1:14:8,6:.,12.9,.	1/1:9:0,9:.,.,-4	1/1:4:0,4:.,.,-5.545	1/1:3:0,3:.,.,-4.159	0/0:10:10,0:-13.863,.,.	1/1:43:0,43:.,.,-59.611	0/1:19:11,8:.,17.1,.	0/1:14:7,7:.,15.38,.	1/1:16:0,16:.,.,-22.181	./.:0:.,.:.,.,.	1/1:19:0,19:.,.,-26.34	./.:0:.,.:.,.,.	1/1:17:0,17:.,.,-23.567	./.:0:.,.:.,.,.	0/1:5:2,3:.,4.19,.	0/1:6:3,3:.,6.59,.	1/1:19:0,19:.,.,-26.34	1/1:23:0,23:.,.,-31.885	1/1:13:0,13:.,.,-18.022	1/1:14:0,14:.,.,-19.408	./.:0:.,.:.,.,.	0/0:19:19,0:-26.34,.,.	0/0:12:12,0:-16.636,.,.	0/0:8:8,0:-11.09,.,.	0/0:9:9,0:-12.477,.,.	0/0:7:7,0:-9.704,.,.	0/0:13:13,0:-18.022,.,.	0/0:22:22,0:-30.498,.,.	0/0:10:10,0:-13.863,.,.	0/0:16:16,0:-22.181,.,.	./.:0:.,.:.,.,.	0/0:7:7,0:-9.704,.,.	0/0:5:5,0:-6.931,.,.	0/0:17:17,0:-23.567,.,.	0/0:10:10,0:-13.863,.,.	0/0:8:8,0:-11.09,.,.	0/0:11:11,0:-15.249,.,.	0/0:5:5,0:-6.931,.,.	0/0:7:7,0:-9.704,.,.	0/0:17:17,0:-23.567,.,.	0/0:22:22,0:-30.498,.,.	0/0:18:18,0:-24.953,.,.	0/0:11:11,0:-15.249,.,.	./.:0:.,.:.,.,.	0/0:33:33,0:-45.748,.,.	0/0:22:22,0:-30.498,.,.	0/0:14:14,0:-19.408,.,.	0/0:8:8,0:-11.09,.,.	0/0:6:6,0:-8.318,.,.	0/0:3:3,0:-4.159,.,.	0/0:26:26,0:-36.044,.,.	0/0:5:5,0:-6.931,.,.	0/0:18:18,0:-24.953,.,.	0/0:17:17,0:-23.567,.,.	0/0:10:10,0:-13.863,.,.	0/0:8:8,0:-11.09,.,.	0/0:33:33,0:-45.748,.,.	0/0:14:14,0:-19.408,.,.	0/0:13:13,0:-18.022,.,.	0/0:5:5,0:-6.931,.,.	0/0:3:3,0:-4.159,.,.	0/0:4:4,0:-5.545,.,.	0/0:21:21,0:-29.112,.,.	0/0:11:11,0:-15.249,.,.	0/0:5:5,0:-6.931,.,.	0/0:6:6,0:-8.318,.,.	0/0:13:13,0:-18.022,.,.	0/0:29:29,0:-40.203,.,.	0/0:15:15,0:-20.794,.,.	0/0:5:5,0:-6.931,.,.	0/0:4:4,0:-5.545,.,.	0/0:8:8,0:-11.09,.,.	./.:0:.,.:.,.,.	0/0:10:10,0:-13.863,.,.	0/0:5:5,0:-6.931,.,.	0/0:17:17,0:-23.567,.,.	0/0:10:10,0:-13.863,.,.	0/0:10:10,0:-13.863,.,.	0/0:12:12,0:-16.636,.,.	0/0:13:13,0:-18.022,.,.	0/0:11:11,0:-15.249,.,.	0/0:3:3,0:-4.159,.,.	1/1:12:0,12:.,.,-16.636	1/1:21:0,21:.,.,-29.112	1/1:19:0,19:.,.,-26.34	1/1:5:0,5:.,.,-6.931	1/1:18:0,18:.,.,-24.953	1/1:7:0,7:.,.,-9.704	1/1:8:0,8:.,.,-11.09	1/1:21:0,21:.,.,-29.112	1/1:7:0,7:.,.,-9.704	1/1:35:0,35:.,.,-48.52	1/1:25:0,25:.,.,-24.063	0/1:5:2,3:.,4.19,.	1/1:7:0,7:.,.,-9.704	0/0:10:10,0:-13.863,.,.	0/0:13:13,0:-18.022,.,.	0/0:25:25,0:-34.657,.,.	0/0:5:5,0:-6.931,.,.	0/0:19:19,0:-26.34,.,.	0/0:22:22,0:-30.498,.,.	0/0:41:41,0:-56.838,.,.	0/0:50:50,0:-69.315,.,.	0/0:6:6,0:-8.318,.,.	0/0:10:10,0:-13.863,.,.	0/0:6:6,0:-8.318,.,.	0/0:23:23,0:-31.885,.,.	0/0:9:9,0:-12.477,.,.	0/0:26:26,0:-36.044,.,.	0/0:4:4,0:-5.545,.,.	0/0:9:9,0:-12.477,.,.	0/0:27:27,0:-37.43,.,.	0/0:5:5,0:-6.931,.,.	0/0:24:24,0:-22.76,.,.	0/0:4:4,0:-5.545,.,.	0/0:11:11,0:-15.249,.,.	0/0:11:11,0:-15.249,.,.	0/0:19:19,0:-26.34,.,.	./.:0:.,.:.,.,.	0/0:11:11,0:-15.249,.,.	0/0:5:5,0:-6.931,.,.	0/0:13:13,0:-18.022,.,.	0/0:4:4,0:-5.545,.,.	0/0:21:21,0:-29.112,.,.	0/0:3:3,0:-4.159,.,.	0/0:19:19,0:-24.953,.,.	0/0:10:10,0:-13.863,.,.	0/0:5:5,0:-6.931,.,.	0/0:13:13,0:-18.022,.,.	0/0:6:6,0:-8.318,.,.	0/0:8:8,0:-11.09,.,.	0/0:11:11,0:-15.249,.,.	0/0:16:16,0:-22.181,.,.	0/0:14:14,0:-19.408,.,.	0/0:6:6,0:-8.318,.,.	0/0:4:4,0:-5.545,.,.
un	922276	11529_34	G	C	.	PASS	NS=109;AF=0.092	GT:DP:AD:GL	1/1:9:0,9:.,.,-12.477	0/1:5:3,2:.,6.59,.	1/1:22:0,22:.,.,-30.498	0/1:18:14,4:.,2.905,.	0/1:7:4,3:.,6.09,.	0/1:5:3,2:.,6.59,.	1/1:6:0,6:.,.,-8.318	1/1:5:0,5:.,.,-6.931	1/1:45:0,45:.,.,-62.383	0/0:16:16,0:-12.502,.,.	./.:8:.,.:.,.,.	./.:17:.,.:.,.,.	./.:0:.,.:.,.,.	./.:23:.,.:.,.,.	./.:6:.,.:.,.,.	./.:13:.,.:.,.,.	./.:5:.,.:.,.,.	./.:0:.,.:.,.,.	./.:0:.,.:.,.,.	./.:21:.,.:.,.,.	./.:11:.,.:.,.,.	./.:10:.,.:.,.,.	./.:6:.,.:.,.,.	0/0:4:4,0:-5.545,.,.	0/0:17:17,0:-23.567,.,.	0/0:26:26,0:-36.044,.,.	0/0:9:9,0:-12.477,.,.	0/0:7:7,0:-9.704,.,.	./.:0:.,.:.,.,.	0/0:11:11,0:-15.249,.,.	0/0:16:16,0:-22.181,.,.	0/0:15:15,0:-20.794,.,.	0/0:18:18,0:-24.953,.,.	0/0:4:4,0:-5.545,.,.	0/0:4:4,0:-5.545,.,.	0/0:4:4,0:-5.545,.,.	0/0:15:15,0:-20.794,.,.	0/0:16:16,0:-22.181,.,.	0/0:4:4,0:-5.545,.,.	0/0:7:7,0:-9.704,.,.	./.:0:.,.:.,.,.	0/0:12:12,0:-16.636,.,.	0/0:27:27,0:-37.43,.,.	0/0:13:13,0:-18.022,.,.	0/0:10:10,0:-13.863,.,.	0/0:13:13,0:-18.022,.,.	./.:0:.,.:.,.,.	0/0:26:26,0:-36.044,.,.	0/0:14:14,0:-19.408,.,.	0/0:14:14,0:-19.408,.,.	0/0:11:11,0:-15.249,.,.	0/0:9:9,0:-12.477,.,.	0/0:5:5,0:-6.931,.,.	0/0:19:19,0:-26.34,.,.	./.:0:.,.:.,.,.	0/0:13:13,0:-18.022,.,.	0/0:9:9,0:-12.477,.,.	./.:0:.,.:.,.,.	0/0:10:10,0:-13.863,.,.	0/0:19:19,0:-26.34,.,.	0/0:13:13,0:-18.022,.,.	0/0:7:7,0:-9.704,.,.	0/0:8:8,0:-11.09,.,.	./.:0:.,.:.,.,.	0/0:4:4,0:-5.545,.,.	0/0:17:17,0:-23.567,.,.	0/0:6:6,0:-8.318,.,.	./.:0:.,.:.,.,.	0/0:11:11,0:-15.249,.,.	0/0:12:12,0:-16.636,.,.	0/0:19:19,0:-26.34,.,.	0/0:26:26,0:-36.044,.,.	0/0:10:10,0:-13.863,.,.	0/0:6:6,0:-8.318,.,.	0/0:3:3,0:-4.159,.,.	./.:0:.,.:.,.,.	0/0:11:11,0:-15.249,.,.	0/0:8:8,0:-11.09,.,.	0/0:16:16,0:-22.181,.,.	0/0:8:8,0:-11.09,.,.	0/0:4:4,0:-5.545,.,.	0/0:8:8,0:-11.09,.,.	0/0:4:4,0:-5.545,.,.	0/0:4:4,0:-5.545,.,.	0/0:4:4,0:-5.545,.,.	0/1:10:3,7:.,4.95,.	0/1:9:4,5:.,8.68,.	0/1:21:12,9:.,19.34,.	./.:0:.,.:.,.,.	0/0:13:13,0:-18.022,.,.	0/0:6:6,0:-8.318,.,.	0/0:6:6,0:-8.318,.,.	1/1:14:0,14:.,.,-19.408	./.:0:.,.:.,.,.	0/1:34:24,10:.,16.03,.	0/0:12:12,0:-16.636,.,.	./.:4:.,.:.,.,.	0/0:18:18,0:-8.001,.,.	0/0:4:4,0:-5.545,.,.	0/0:10:10,0:-13.863,.,.	0/0:19:19,0:-26.34,.,.	0/0:8:8,0:-11.09,.,.	0/0:10:10,0:-13.863,.,.	0/0:22:22,0:-30.498,.,.	0/0:36:36,0:-49.907,.,.	0/0:34:34,0:-47.134,.,.	./.:0:.,.:.,.,.	0/0:10:10,0:-13.863,.,.	0/0:9:9,0:-12.477,.,.	0/0:17:17,0:-23.567,.,.	0/0:5:5,0:-6.931,.,.	./.:0:.,.:.,.,.	0/0:6:6,0:-8.318,.,.	0/0:9:9,0:-12.477,.,.	0/0:21:21,0:-29.112,.,.	0/0:6:6,0:-8.318,.,.	0/0:16:16,0:-22.181,.,.	./.:0:.,.:.,.,.	0/0:11:11,0:-15.249,.,.	./.:0:.,.:.,.,.	0/0:8:8,0:-11.09,.,.	0/0:6:6,0:-8.318,.,.	0/0:13:13,0:-18.022,.,.	0/0:7:7,0:-9.704,.,.	0/0:7:7,0:-9.704,.,.	./.:0:.,.:.,.,.	0/0:13:13,0:-18.022,.,.	0/0:6:6,0:-8.318,.,.	0/0:9:9,0:-12.477,.,.	0/0:12:12,0:-16.636,.,.	0/0:3:3,0:-4.159,.,.	0/0:6:6,0:-8.318,.,.	./.:0:.,.:.,.,.	0/0:12:12,0:-16.636,.,.	0/0:6:6,0:-8.318,.,.	0/0:12:12,0:-16.636,.,.	0/0:13:13,0:-18.022,.,.	0/0:5:5,0:-6.931,.,.	0/0:4:4,0:-5.545,.,.
un	924747	11560_25	C	T	.	PASS	NS=115;AF=0.074	GT:DP:AD:GL	0/1:13:7,6:.,13.11,.	0/0:6:6,0:-8.318,.,.	0/1:23:15,8:.,15.41,.	0/1:15:8,7:.,15.31,.	0/1:11:4,7:.,7.96,.	./.:0:.,.:.,.,.	0/0:5:5,0:-6.931,.,.	0/1:8:5,3:.,6.09,.	0/0:34:34,0:-47.134,.,.	0/1:18:10,8:.,17.36,.	0/0:11:11,0:-15.249,.,.	0/1:24:12,12:.,26.37,.	0/1:10:5,5:.,10.99,.	0/0:13:13,0:-18.022,.,.	1/1:3:0,3:.,.,-4.159	0/1:12:7,5:.,10.65,.	./.:6:.,.:.,.,.	0/0:3:3,0:-4.159,.,.	./.:0:.,.:.,.,.	0/1:16:6,10:.,12.17,.	1/1:13:0,13:.,.,-18.022	0/0:10:10,0:-13.863,.,.	0/0:5:5,0:-6.931,.,.	./.:0:.,.:.,.,.	0/0:18:18,0:-24.953,.,.	0/0:19:19,0:-26.34,.,.	0/0:6:6,0:-8.318,.,.	0/0:5:5,0:-6.931,.,.	0/0:3:3,0:-4.159,.,.	0/0:10:10,0:-13.863,.,.	0/0:29:29,0:-40.203,.,.	0/0:3:3,0:-4.159,.,.	0/0:12:12,0:-16.636,.,.	./.:0:.,.:.,.,.	0/0:5:5,0:-6.931,.,.	./.:0:.,.:.,.,.	0/0:7:7,0:-9.704,.,.	0/0:6:6,0:-8.318,.,.	0/0:4:4,0:-5.545,.,.	0/0:5:5,0:-6.931,.,.	0/0:3:3,0:-4.159,.,.	0/0:6:6,0:-8.318,.,.	0/0:17:17,0:-23.567,.,.	0/0:5:5,0:-6.931,.,.	0/0:14:14,0:-19.408,.,.	0/0:8:8,0:-11.09,.,.	./.:0:.,.:.,.,.	0/0:25:25,0:-34.657,.,.	0/0:14:14,0:-19.408,.,.	0/0:10:10,0:-13.863,.,.	0/0:7:7,0:-9.704,.,.	0/0:7:7,0:-9.704,.,.	0/0:4:4,0:-5.545,.,.	0/0:18:18,0:-24.953,.,.	0/0:4:4,0:-5.545,.,.	0/0:11:11,0:-15.249,.,.	0/0:10:10,0:-13.863,.,.	./.:0:.,.:.,.,.	0/0:10:10,0:-13.863,.,.	0/0:11:11,0:-15.249,.,.	0/0:10:10,0:-13.863,.,.	0/0:7:7,0:-9.704,.,.	0/0:3:3,0:-4.159,.,.	./.:0:.,.:.,.,.	./.:0:.,.:.,.,.	0/0:17:17,0:-23.567,.,.	0/0:9:9,0:-12.477,.,.	0/0:5:5,0:-6.931,.,.	0/0:13:13,0:-18.022,.,.	0/0:12:12,0:-16.636,.,.	0/0:13:13,0:-18.022,.,.	0/0:6:6,0:-8.318,.,.	0/0:3:3,0:-4.159,.,.	./.:0:.,.:.,.,.	0/0:7:7,0:-9.704,.,.	./.:0:.,.:.,.,.	0/0:9:9,0:-12.477,.,.	./.:0:.,.:.,.,.	0/0:8:8,0:-11.09,.,.	0/0:5:5,0:-6.931,.,.	0/0:3:3,0:-4.159,.,.	0/0:4:4,0:-5.545,.,.	0/0:6:6,0:-8.318,.,.	0/0:5:5,0:-6.931,.,.	0/0:7:7,0:-9.704,.,.	0/0:12:12,0:-16.636,.,.	0/0:5:5,0:-6.931,.,.	0/0:17:17,0:-23.567,.,.	./.:0:.,.:.,.,.	1/1:8:0,8:.,.,-11.09	./.:0:.,.:.,.,.	0/0:17:17,0:-23.567,.,.	0/0:11:11,0:-15.249,.,.	0/0:4:4,0:-5.545,.,.	0/0:20:20,0:-27.726,.,.	0/1:11:7,4:.,7.96,.	./.:0:.,.:.,.,.	0/0:6:6,0:-8.318,.,.	0/0:5:5,0:-6.931,.,.	0/0:9:9,0:-12.477,.,.	0/0:8:8,0:-11.09,.,.	./.:0:.,.:.,.,.	./.:0:.,.:.,.,.	0/0:19:19,0:-26.34,.,.	0/0:15:15,0:-20.794,.,.	0/0:45:45,0:-62.383,.,.	0/0:3:3,0:-4.159,.,.	0/0:8:8,0:-11.09,.,.	0/0:4:4,0:-5.545,.,.	0/0:14:14,0:-19.408,.,.	./.:0:.,.:.,.,.	0/0:11:11,0:-15.249,.,.	0/0:6:6,0:-8.318,.,.	0/0:4:4,0:-5.545,.,.	0/0:19:19,0:-26.34,.,.	0/0:3:3,0:-4.159,.,.	0/0:17:17,0:-23.567,.,.	0/0:4:4,0:-5.545,.,.	0/0:6:6,0:-8.318,.,.	./.:0:.,.:.,.,.	0/0:8:8,0:-11.09,.,.	0/0:7:7,0:-9.704,.,.	0/0:10:10,0:-13.863,.,.	0/0:9:9,0:-12.477,.,.	0/0:5:5,0:-6.931,.,.	./.:0:.,.:.,.,.	0/0:7:7,0:-9.704,.,.	0/0:5:5,0:-6.931,.,.	0/0:4:4,0:-5.545,.,.	0/0:18:18,0:-24.953,.,.	./.:0:.,.:.,.,.	0/0:12:12,0:-16.636,.,.	./.:0:.,.:.,.,.	0/0:6:6,0:-8.318,.,.	0/0:3:3,0:-4.159,.,.	0/0:6:6,0:-8.318,.,.	0/0:15:15,0:-20.794,.,.	0/0:3:3,0:-4.159,.,.	./.:0:.,.:.,.,.
un	929545	11620_23	A	G	.	PASS	NS=124;AF=0.020	GT:DP:AD:GL	0/1:9:4,5:.,8.68,.	0/0:3:3,0:-4.159,.,.	0/0:17:17,0:-23.567,.,.	0/0:10:10,0:-5.164,.,.	./.:0:.,.:.,.,.	0/0:5:5,0:-6.931,.,.	0/0:5:5,0:-6.931,.,.	0/0:6:6,0:-8.318,.,.	0/0:30:30,0:-41.589,.,.	./.:0:.,.:.,.,.	./.:14:.,.:.,.,.	0/1:24:18,6:.,6.9,.	0/0:8:8,0:-11.09,.,.	0/0:10:10,0:-13.863,.,.	0/0:6:6,0:-8.318,.,.	./.:13:.,.:.,.,.	0/0:7:7,0:-9.704,.,.	0/0:6:6,0:-8.318,.,.	./.:0:.,.:.,.,.	0/1:19:11,8:.,17.1,.	0/0:14:14,0:-19.408,.,.	0/1:8:5,3:.,6.09,.	0/0:7:7,0:-9.704,.,.	0/0:3:3,0:-4.159,.,.	0/0:25:25,0:-34.657,.,.	0/0:16:16,0:-22.181,.,.	0/0:14:14,0:-19.408,.,.	0/0:7:7,0:-9.704,.,.	0/0:4:4,0:-5.545,.,.	0/0:14:14,0:-19.408,.,.	0/0:24:24,0:-33.271,.,.	0/0:22:22,0:-30.498,.,.	0/0:17:17,0:-23.567,.,.	./.:0:.,.:.,.,.	./.:0:.,.:.,.,.	./.:0:.,.:.,.,.	0/0:13:13,0:-18.022,.,.	0/0:15:15,0:-20.794,.,.	0/0:3:3,0:-4.159,.,.	0/0:10:10,0:-13.863,.,.	0/0:6:6,0:-8.318,.,.	0/0:5:5,0:-6.931,.,.	0/0:12:12,0:-16.636,.,.	0/0:13:13,0:-18.022,.,.	0/0:11:11,0:-15.249,.,.	0/0:12:12,0:-16.636,.,.	0/0:4:4,0:-5.545,.,.	0/0:19:19,0:-26.34,.,.	0/0:27:27,0:-37.43,.,.	0/0:18:18,0:-24.953,.,.	0/0:10:10,0:-13.863,.,.	0/0:8:8,0:-11.09,.,.	0/0:10:10,0:-13.863,.,.	0/0:12:12,0:-16.636,.,.	0/0:5:5,0:-6.931,.,.	0/0:20:20,0:-27.726,.,.	0/0:11:11,0:-15.249,.,.	0/0:8:8,0:-11.09,.,.	0/0:8:8,0:-11.09,.,.	0/0:14:14,0:-19.408,.,.	0/0:7:7,0:-9.704,.,.	0/0:10:10,0:-13.863,.,.	0/0:6:6,0:-8.318,.,.	0/0:9:9,0:-12.477,.,.	0/0:4:4,0:-5.545,.,.	0/0:30:30,0:-41.589,.,.	0/0:13:13,0:-18.022,.,.	0/0:4:4,0:-5.545,.,.	0/0:13:13,0:-18.022,.,.	0/0:18:18,0:-24.953,.,.	0/0:36:36,0:-49.907,.,.	0/0:13:13,0:-18.022,.,.	0/0:10:10,0:-13.863,.,.	0/0:9:9,0:-12.477,.,.	0/0:8:8,0:-11.09,.,.	0/0:9:9,0:-12.477,.,.	0/0:8:8,0:-11.09,.,.	0/0:7:7,0:-9.704,.,.	0/0:30:30,0:-41.589,.,.	0/0:5:5,0:-6.931,.,.	0/0:6:6,0:-8.318,.,.	0/0:7:7,0:-9.704,.,.	0/0:6:6,0:-8.318,.,.	0/0:8:8,0:-11.09,.,.	0/0:10:10,0:-13.863,.,.	0/0:16:16,0:-22.181,.,.	0/0:3:3,0:-4.159,.,.	0/0:19:19,0:-26.34,.,.	0/0:4:4,0:-5.545,.,.	0/1:8:5,3:.,6.09,.	./.:0:.,.:.,.,.	0/0:8:8,0:-11.09,.,.	0/0:3:3,0:-4.159,.,.	0/0:3:3,0:-4.159,.,.	./.:0:.,.:.,.,.	./.:0:.,.:.,.,.	./.:0:.,.:.,.,.	./.:0:.,.:.,.,.	0/0:9:9,0:-12.477,.,.	0/0:7:7,0:-9.704,.,.	0/0:24:24,0:-33.271,.,.	0/0:7:7,0:-9.704,.,.	0/0:24:24,0:-33.271,.,.	0/0:16:16,0:-22.181,.,.	0/0:18:18,0:-24.953,.,.	0/0:53:53,0:-73.474,.,.	0/0:7:7,0:-9.704,.,.	0/0:9:9,0:-12.477,.,.	0/0:11:11,0:-15.249,.,.	0/0:23:23,0:-31.885,.,.	0/0:6:6,0:-8.318,.,.	0/0:29:29,0:-40.203,.,.	0/0:10:10,0:-13.863,.,.	0/0:10:10,0:-13.863,.,.	0/0:25:25,0:-34.657,.,.	0/0:6:6,0:-8.318,.,.	0/0:23:23,0:-31.885,.,.	0/0:5:5,0:-6.931,.,.	0/0:13:13,0:-18.022,.,.	0/0:17:17,0:-23.567,.,.	0/0:18:18,0:-24.953,.,.	0/0:4:4,0:-5.545,.,.	0/0:12:12,0:-16.636,.,.	0/0:11:11,0:-15.249,.,.	0/0:11:11,0:-15.249,.,.	./.:0:.,.:.,.,.	0/0:23:23,0:-31.885,.,.	0/0:8:8,0:-11.09,.,.	0/0:10:10,0:-13.863,.,.	0/0:29:29,0:-40.203,.,.	0/0:7:7,0:-9.704,.,.	0/0:10:10,0:-13.863,.,.	./.:0:.,.:.,.,.	0/0:9:9,0:-12.477,.,.	0/0:14:14,0:-19.408,.,.	0/0:18:18,0:-24.953,.,.	0/0:21:21,0:-29.112,.,.	0/0:5:5,0:-6.931,.,.	0/0:7:7,0:-9.704,.,.
un	938065	11726_63	T	C	.	PASS	NS=118;AF=0.042	GT:DP:AD:GL	0/0:4:4,0:-5.545,.,.	0/0:7:7,0:-9.704,.,.	0/0:14:14,0:-19.408,.,.	0/0:7:7,0:-9.704,.,.	0/0:10:10,0:-13.863,.,.	0/0:7:7,0:-9.704,.,.	./.:0:.,.:.,.,.	0/0:6:6,0:-9.704,.,.	0/1:30:17,13:.,27.75,.	0/0:16:16,0:-12.502,.,.	0/0:22:22,0:-30.498,.,.	0/0:21:21,0:-29.112,.,.	0/1:5:3,2:.,4.19,.	./.:6:.,.:.,.,.	0/1:6:4,2:.,3.715,.	0/1:14:4,10:.,6.13,.	./.:7:.,.:.,.,.	0/1:6:3,3:.,6.59,.	./.:0:.,.:.,.,.	0/0:26:26,0:-36.044,.,.	0/0:19:19,0:-26.34,.,.	0/1:19:13,6:.,5.61,.	0/0:7:7,0:-9.704,.,.	0/0:3:3,0:-4.159,.,.	0/0:21:21,0:-29.112,.,.	0/0:19:19,0:-26.34,.,.	0/0:12:12,0:-16.636,.,.	0/0:9:9,0:-12.477,.,.	./.:0:.,.:.,.,.	0/0:9:9,0:-12.477,.,.	0/0:18:18,0:-24.953,.,.	0/0:8:8,0:-11.09,.,.	0/0:14:14,0:-19.408,.,.	0/0:7:7,0:-9.704,.,.	0/0:3:3,0:-4.159,.,.	./.:0:.,.:.,.,.	0/0:13:13,0:-18.022,.,.	0/0:9:9,0:-12.477,.,.	0/0:3:3,0:-4.159,.,.	0/0:7:7,0:-9.704,.,.	./.:0:.,.:.,.,.	0/0:5:5,0:-6.931,.,.	0/0:21:21,0:-29.112,.,.	0/0:12:12,0:-16.636,.,.	0/0:16:16,0:-22.181,.,.	0/0:7:7,0:-9.704,.,.	./.:0:.,.:.,.,.	0/0:16:16,0:-22.181,.,.	0/0:17:17,0:-23.567,.,.	0/0:11:11,0:-15.249,.,.	./.:0:.,.:.,.,.	0/0:5:5,0:-6.931,.,.	./.:0:.,.:.,.,.	0/0:10:10,0:-13.863,.,.	./.:0:.,.:.,.,.	0/0:13:13,0:-18.022,.,.	0/0:11:11,0:-15.249,.,.	0/0:7:7,0:-9.704,.,.	0/0:11:11,0:-15.249,.,.	0/0:29:29,0:-40.203,.,.	0/0:9:9,0:-12.477,.,.	0/0:11:11,0:-15.249,.,.	0/0:3:3,0:-4.159,.,.	0/0:6:6,0:-8.318,.,.	./.:0:.,.:.,.,.	0/0:14:14,0:-19.408,.,.	0/0:5:5,0:-6.931,.,.	./.:0:.,.:.,.,.	0/0:10:10,0:-13.863,.,.	0/0:4:4,0:-5.545,.,.	0/0:26:26,0:-36.044,.,.	0/0:13:13,0:-18.022,.,.	0/0:5:5,0:-6.931,.,.	0/0:5:5,0:-6.931,.,.	./.:0:.,.:.,.,.	0/0:7:7,0:-9.704,.,.	0/0:5:5,0:-6.931,.,.	./.:0:.,.:.,.,.	0/0:11:11,0:-15.249,.,.	0/0:4:4,0:-5.545,.,.	0/0:12:12,0:-16.636,.,.	0/0:6:6,0:-8.318,.,.	0/0:6:6,0:-8.318,.,.	0/0:18:18,0:-24.953,.,.	0/0:5:5,0:-6.931,.,.	0/0:10:10,0:-13.863,.,.	0/0:9:9,0:-12.477,.,.	0/0:10:10,0:-13.863,.,.	0/0:6:6,0:-8.318,.,.	1/1:15:0,15:.,.,-20.794	1/1:3:0,3:.,.,-4.159	0/0:18:18,0:-24.953,.,.	0/0:10:10,0:-13.863,.,.	0/0:7:7,0:-9.704,.,.	0/0:21:21,0:-29.112,.,.	0/0:16:16,0:-22.181,.,.	./.:0:.,.:.,.,.	0/0:5:5,0:-6.931,.,.	0/0:3:3,0:-4.159,.,.	0/0:21:21,0:-29.112,.,.	0/0:11:11,0:-15.249,.,.	0/0:4:4,0:-5.545,.,.	0/0:7:7,0:-9.704,.,.	0/0:16:16,0:-22.181,.,.	0/0:19:19,0:-26.34,.,.	0/0:36:36,0:-49.907,.,.	./.:0:.,.:.,.,.	0/0:8:8,0:-11.09,.,.	0/0:12:12,0:-16.636,.,.	0/0:18:18,0:-24.953,.,.	0/0:7:7,0:-9.704,.,.	0/0:13:13,0:-18.022,.,.	0/0:11:11,0:-15.249,.,.	0/0:7:7,0:-9.704,.,.	0/0:21:21,0:-29.112,.,.	0/0:9:9,0:-12.477,.,.	0/0:19:19,0:-26.34,.,.	0/0:6:6,0:-8.318,.,.	0/0:4:4,0:-5.545,.,.	0/0:3:3,0:-4.159,.,.	0/0:10:10,0:-13.863,.,.	0/0:3:3,0:-4.159,.,.	0/0:4:4,0:-5.545,.,.	0/0:5:5,0:-6.931,.,.	./.:0:.,.:.,.,.	./.:0:.,.:.,.,.	0/0:5:5,0:-6.931,.,.	0/0:7:7,0:-9.704,.,.	0/0:4:4,0:-5.545,.,.	0/0:15:15,0:-20.794,.,.	0/0:3:3,0:-4.159,.,.	0/0:14:14,0:-19.408,.,.	./.:0:.,.:.,.,.	0/0:7:7,0:-9.704,.,.	0/0:6:6,0:-8.318,.,.	0/0:9:9,0:-12.477,.,.	0/0:18:18,0:-24.953,.,.	0/0:3:3,0:-4.159,.,.	./.:0:.,.:.,.,.
un	951800	11898_38	G	A	.	PASS	NS=110;AF=0.045	GT:DP:AD:GL	./.:0:.,.:.,.,.	./.:0:.,.:.,.,.	./.:0:.,.:.,.,.	./.:0:.,.:.,.,.	./.:0:.,.:.,.,.	./.:0:.,.:.,.,.	./.:0:.,.:.,.,.	./.:0:.,.:.,.,.	./.:0:.,.:.,.,.	./.:0:.,.:.,.,.	0/0:13:13,0:-18.022,.,.	0/1:14:9,5:.,9.83,.	0/0:4:4,0:-5.545,.,.	0/0:18:18,0:-24.953,.,.	1/1:5:0,5:.,.,-6.931	0/0:6:6,0:-8.318,.,.	./.:0:.,.:.,.,.	0/0:3:3,0:-4.159,.,.	./.:0:.,.:.,.,.	0/0:24:24,0:-33.271,.,.	0/1:18:6,12:.,11.14,.	0/0:7:7,0:-9.704,.,.	0/0:7:7,0:-9.704,.,.	0/0:5:5,0:-6.931,.,.	0/0:12:12,0:-16.636,.,.	0/0:17:17,0:-23.567,.,.	0/0:21:21,0:-29.112,.,.	0/0:6:6,0:-8.318,.,.	./.:0:.,.:.,.,.	0/0:17:17,0:-23.567,.,.	0/0:14:14,0:-19.408,.,.	0/0:6:6,0:-8.318,.,.	0/0:14:14,0:-19.408,.,.	./.:0:.,.:.,.,.	0/0:3:3,0:-4.159,.,.	./.:0:.,.:.,.,.	0/0:11:11,0:-15.249,.,.	0/0:12:12,0:-16.636,.,.	0/0:3:3,0:-4.159,.,.	0/0:7:7,0:-9.704,.,.	./.:0:.,.:.,.,.	0/0:10:10,0:-13.863,.,.	0/0:16:16,0:-22.181,.,.	0/0:9:9,0:-12.477,.,.	0/0:12:12,0:-16.636,.,.	0/0:12:12,0:-16.636,.,.	./.:0:.,.:.,.,.	0/0:25:25,0:-34.657,.,.	0/0:16:16,0:-22.181,.,.	0/0:9:9,0:-12.477,.,.	./.:0:.,.:.,.,.	0/0:5:5,0:-6.931,.,.	0/0:7:7,0:-9.704,.,.	0/0:24:24,0:-33.271,.,.	./.:0:.,.:.,.,.	0/0:12:12,0:-16.636,.,.	0/0:11:11,0:-15.249,.,.	./.:0:.,.:.,.,.	0/0:7:7,0:-9.704,.,.	0/0:21:21,0:-29.112,.,.	0/0:12:12,0:-16.636,.,.	0/0:12:12,0:-16.636,.,.	./.:0:.,.:.,.,.	./.:0:.,.:.,.,.	0/0:8:8,0:-11.09,.,.	0/0:23:23,0:-31.885,.,.	0/0:8:8,0:-11.09,.,.	0/0:3:3,0:-4.159,.,.	0/0:10:10,0:-13.863,.,.	0/0:7:7,0:-9.704,.,.	0/0:16:16,0:-22.181,.,.	0/0:12:12,0:-16.636,.,.	0/0:8:8,0:-11.09,.,.	0/0:9:9,0:-12.477,.,.	0/0:5:5,0:-6.931,.,.	./.:0:.,.:.,.,.	0/0:4:4,0:-5.545,.,.	0/0:7:7,0:-9.704,.,.	0/0:19:19,0:-26.34,.,.	0/0:3:3,0:-4.159,.,.	0/0:7:7,0:-9.704,.,.	0/0:5:5,0:-6.931,.,.	./.:0:.,.:.,.,.	0/0:12:12,0:-16.636,.,.	0/0:6:6,0:-8.318,.,.	0/0:13:13,0:-8.774,.,.	0/0:14:14,0:-19.408,.,.	0/1:11:6,5:.,10.9,.	0/0:4:4,0:-5.545,.,.	1/1:9:0,9:.,.,-12.477	./.:0:.,.:.,.,.	0/0:13:13,0:-18.022,.,.	1/1:5:0,5:.,.,-6.931	0/0:9:9,0:-12.477,.,.	0/1:22:11,11:.,24.17,.	0/0:11:11,0:-6.35,.,.	./.:0:.,.:.,.,.	0/0:5:5,0:-6.931,.,.	0/0:6:6,0:-8.318,.,.	0/0:11:11,0:-15.249,.,.	0/0:22:22,0:-30.498,.,.	0/0:6:6,0:-8.318,.,.	0/0:19:19,0:-26.34,.,.	0/0:9:9,0:-12.477,.,.	0/0:18:18,0:-24.953,.,.	0/0:54:54,0:-74.86,.,.	0/0:4:4,0:-5.545,.,.	0/0:8:8,0:-11.09,.,.	0/0:17:17,0:-23.567,.,.	0/0:24:24,0:-33.271,.,.	0/0:6:6,0:-8.318,.,.	0/0:19:19,0:-26.34,.,.	0/0:5:5,0:-6.931,.,.	0/0:10:10,0:-13.863,.,.	0/0:33:33,0:-45.748,.,.	0/0:3:3,0:-4.159,.,.	0/0:25:25,0:-34.657,.,.	0/0:5:5,0:-6.931,.,.	0/0:7:7,0:-9.704,.,.	./.:0:.,.:.,.,.	0/0:13:13,0:-18.022,.,.	./.:0:.,.:.,.,.	0/0:8:8,0:-11.09,.,.	0/0:9:9,0:-12.477,.,.	0/0:6:6,0:-8.318,.,.	./.:0:.,.:.,.,.	0/0:16:16,0:-22.181,.,.	0/0:3:3,0:-4.159,.,.	0/0:4:4,0:-5.545,.,.	0/0:19:19,0:-26.34,.,.	0/0:6:6,0:-8.318,.,.	0/0:8:8,0:-11.09,.,.	0/0:5:5,0:-6.931,.,.	0/0:12:12,0:-16.636,.,.	0/0:3:3,0:-4.159,.,.	0/0:8:8,0:-11.09,.,.	0/0:21:21,0:-29.112,.,.	0/0:4:4,0:-5.545,.,.	0/0:6:6,0:-8.318,.,.
un	973666	12171_64	C	T	.	PASS	NS=130;AF=0.100	GT:DP:AD:GL	1/1:6:0,6:.,.,-8.318	0/0:6:6,0:-8.318,.,.	0/1:22:16,6:.,8.47,.	1/1:9:0,9:.,.,-12.477	0/0:8:8,0:-2.865,.,.	0/1:6:3,3:.,6.59,.	./.:0:.,.:.,.,.	0/0:7:7,0:-9.704,.,.	1/1:28:0,28:.,.,-38.816	0/1:16:7,9:.,15.13,.	0/1:15:8,7:.,15.31,.	0/1:21:16,5:.,4.93,.	0/1:14:8,6:.,12.9,.	1/1:10:0,10:.,.,-13.863	1/1:4:0,4:.,.,-5.545	1/1:9:0,9:.,.,-12.477	1/1:7:0,7:.,.,-9.704	./.:7:.,.:.,.,.	0/0:4:4,0:-5.545,.,.	0/1:31:18,13:.,27.75,.	0/0:25:25,0:-34.657,.,.	1/1:9:0,9:.,.,-12.477	1/1:6:0,6:.,.,-8.318	0/0:12:12,0:-16.636,.,.	0/0:28:28,0:-38.816,.,.	0/0:38:38,0:-52.679,.,.	0/0:33:33,0:-45.748,.,.	0/0:6:6,0:-8.318,.,.	0/0:5:5,0:-6.931,.,.	0/0:19:19,0:-26.34,.,.	0/0:28:28,0:-38.816,.,.	0/0:22:22,0:-30.498,.,.	0/0:27:27,0:-37.43,.,.	0/0:6:6,0:-8.318,.,.	0/0:3:3,0:-4.159,.,.	0/0:12:12,0:-16.636,.,.	0/0:29:29,0:-40.203,.,.	0/0:28:28,0:-38.816,.,.	0/0:17:17,0:-23.567,.,.	0/0:13:13,0:-8.774,.,.	0/0:9:9,0:-12.477,.,.	0/0:9:9,0:-12.477,.,.	0/0:34:34,0:-47.134,.,.	0/0:20:20,0:-27.726,.,.	0/0:18:18,0:-24.953,.,.	0/0:15:15,0:-20.794,.,.	0/0:6:6,0:-8.318,.,.	0/0:46:46,0:-63.77,.,.	0/0:24:24,0:-33.271,.,.	0/0:13:13,0:-18.022,.,.	0/0:5:5,0:-6.931,.,.	0/0:8:8,0:-11.09,.,.	0/0:13:13,0:-18.022,.,.	0/0:26:26,0:-36.044,.,.	0/0:6:6,0:-8.318,.,.	0/0:22:22,0:-30.498,.,.	0/0:16:16,0:-22.181,.,.	0/0:10:10,0:-13.863,.,.	0/0:13:13,0:-18.022,.,.	0/0:44:44,0:-60.997,.,.	0/0:21:21,0:-29.112,.,.	0/0:21:21,0:-29.112,.,.	0/0:3:3,0:-4.159,.,.	0/0:4:4,0:-5.545,.,.	0/0:10:10,0:-13.863,.,.	0/0:34:34,0:-47.134,.,.	0/0:24:24,0:-33.271,.,.	0/0:3:3,0:-4.159,.,.	0/0:13:13,0:-18.022,.,.	0/0:17:17,0:-23.567,.,.	0/0:39:39,0:-54.065,.,.	0/0:24:24,0:-33.271,.,.	0/0:9:9,0:-12.477,.,.	0/0:16:16,0:-22.181,.,.	0/0:16:16,0:-22.181,.,.	0/0:8:8,0:-11.09,.,.	0/0:10:10,0:-13.863,.,.	0/0:16:16,0:-22.181,.,.	0/0:30:30,0:-41.589,.,.	0/0:8:8,0:-11.09,.,.	0/0:21:21,0:-29.112,.,.	0/0:14:14,0:-19.408,.,.	0/0:3:3,0:-4.159,.,.	0/0:19:19,0:-26.34,.,.	0/0:8:8,0:-11.09,.,.	0/0:20:20,0:-27.726,.,.	0/0:13:13,0:-18.022,.,.	0/0:25:25,0:-34.657,.,.	0/0:7:7,0:-9.704,.,.	0/1:12:5,7:.,10.65,.	./.:0:.,.:.,.,.	0/0:23:23,0:-31.885,.,.	0/0:27:27,0:-37.43,.,.	0/0:13:13,0:-18.022,.,.	./.:12:.,.:.,.,.	./.:22:.,.:.,.,.	./.:5:.,.:.,.,.	./.:14:.,.:.,.,.	0/0:13:13,0:-18.022,.,.	0/0:17:17,0:-23.567,.,.	0/0:46:46,0:-63.77,.,.	0/0:4:4,0:-5.545,.,.	0/0:23:23,0:-31.885,.,.	0/0:50:50,0:-69.315,.,.	0/0:46:46,0:-51.937,.,.	0/0:85:85,0:-117.835,.,.	0/0:6:6,0:-8.318,.,.	0/0:11:11,0:-15.249,.,.	0/0:17:17,0:-23.567,.,.	0/0:42:42,0:-58.224,.,.	0/0:10:10,0:-13.863,.,.	0/0:30:30,0:-41.589,.,.	0/0:7:7,0:-9.704,.,.	0/0:15:15,0:-20.794,.,.	0/0:50:50,0:-69.315,.,.	0/0:8:8,0:-11.09,.,.	0/0:39:39,0:-54.065,.,.	./.:0:.,.:.,.,.	0/0:12:12,0:-16.636,.,.	0/0:9:9,0:-12.477,.,.	0/0:22:22,0:-30.498,.,.	0/0:8:8,0:-11.09,.,.	0/0:10:10,0:-13.863,.,.	0/0:13:13,0:-18.022,.,.	0/0:9:9,0:-12.477,.,.	./.:0:.,.:.,.,.	0/0:26:26,0:-36.044,.,.	0/0:13:13,0:-18.022,.,.	0/0:18:18,0:-24.953,.,.	0/0:25:25,0:-34.657,.,.	0/0:7:7,0:-9.704,.,.	0/0:15:15,0:-20.794,.,.	0/0:8:8,0:-11.09,.,.	0/0:7:7,0:-9.704,.,.	0/0:9:9,0:-12.477,.,.	0/0:15:15,0:-20.794,.,.	0/0:28:28,0:-38.816,.,.	0/0:8:8,0:-11.09,.,.	0/0:7:7,0:-9.704,.,.
un	1001222	12516_20	C	T	.	PASS	NS=117;AF=0.064	GT:DP:AD:GL	0/1:11:8,3:.,4.23,.	./.:6:.,.:.,.,.	0/1:14:5,9:.,9.83,.	1/1:10:0,10:.,.,-13.863	0/1:9:5,4:.,8.68,.	0/1:5:2,3:.,4.19,.	1/1:4:0,4:.,.,-5.545	./.:0:.,.:.,.,.	0/0:35:35,0:-37.241,.,.	0/0:14:14,0:-19.408,.,.	0/0:6:6,0:-8.318,.,.	0/0:22:22,0:-29.112,.,.	0/0:10:10,0:-13.863,.,.	0/0:16:16,0:-22.181,.,.	0/0:7:7,0:-9.704,.,.	0/0:9:9,0:-12.477,.,.	./.:0:.,.:.,.,.	./.:6:.,.:.,.,.	./.:0:.,.:.,.,.	0/0:14:14,0:-19.408,.,.	0/1:12:8,4:.,7.43,.	0/0:9:9,0:-12.477,.,.	0/0:9:9,0:-4,.,.	0/0:5:5,0:-6.931,.,.	0/0:12:12,0:-16.636,.,.	0/0:26:26,0:-36.044,.,.	0/0:14:14,0:-19.408,.,.	./.:0:.,.:.,.,.	0/0:7:7,0:-9.704,.,.	0/0:12:12,0:-16.636,.,.	0/0:16:16,0:-22.181,.,.	0/0:11:11,0:-15.249,.,.	0/0:12:12,0:-16.636,.,.	0/0:4:4,0:-5.545,.,.	0/0:4:4,0:-5.545,.,.	./.:0:.,.:.,.,.	0/0:9:9,0:-12.477,.,.	0/0:12:12,0:-16.636,.,.	0/0:6:6,0:-8.318,.,.	0/0:7:7,0:-9.704,.,.	./.:0:.,.:.,.,.	./.:0:.,.:.,.,.	0/0:19:19,0:-26.34,.,.	0/0:10:10,0:-13.863,.,.	0/0:10:10,0:-13.863,.,.	0/0:10:10,0:-13.863,.,.	./.:0:.,.:.,.,.	0/0:24:24,0:-33.271,.,.	0/0:15:15,0:-20.794,.,.	0/0:10:10,0:-13.863,.,.	0/0:6:6,0:-8.318,.,.	0/0:11:11,0:-15.249,.,.	0/0:6:6,0:-8.318,.,.	0/0:16:16,0:-22.181,.,.	./.:0:.,.:.,.,.	0/0:10:10,0:-13.863,.,.	0/0:12:12,0:-16.636,.,.	0/0:6:6,0:-8.318,.,.	0/0:6:6,0:-8.318,.,.	0/0:32:32,0:-44.361,.,.	0/0:11:11,0:-15.249,.,.	0/0:8:8,0:-11.09,.,.	0/0:3:3,0:-4.159,.,.	0/0:4:4,0:-5.545,.,.	0/0:5:5,0:-6.931,.,.	0/0:11:11,0:-15.249,.,.	0/0:9:9,0:-12.477,.,.	./.:0:.,.:.,.,.	0/0:6:6,0:-8.318,.,.	0/0:6:6,0:-8.318,.,.	0/0:19:19,0:-26.34,.,.	0/0:9:9,0:-12.477,.,.	./.:0:.,.:.,.,.	0/0:5:5,0:-6.931,.,.	./.:0:.,.:.,.,.	0/0:5:5,0:-6.931,.,.	0/0:5:5,0:-6.931,.,.	0/0:4:4,0:-5.545,.,.	0/0:8:8,0:-11.09,.,.	0/0:8:8,0:-11.09,.,.	0/0:6:6,0:-8.318,.,.	0/0:3:3,0:-4.159,.,.	0/0:3:3,0:-4.159,.,.	0/0:6:6,0:-8.318,.,.	0/0:11:11,0:-15.249,.,.	0/0:11:11,0:-15.249,.,.	0/0:5:5,0:-6.931,.,.	0/0:13:13,0:-18.022,.,.	./.:0:.,.:.,.,.	1/1:6:0,6:.,.,-8.318	1/1:8:0,8:.,.,-11.09	0/0:13:13,0:-18.022,.,.	0/0:9:9,0:-12.477,.,.	0/0:3:3,0:-4.159,.,.	0/0:21:21,0:-29.112,.,.	1/1:12:0,12:.,.,-16.636	0/0:3:3,0:-4.159,.,.	0/0:4:4,0:-5.545,.,.	0/0:6:6,0:-8.318,.,.	0/0:12:12,0:-16.636,.,.	0/0:20:20,0:-27.726,.,.	0/0:4:4,0:-5.545,.,.	0/0:17:17,0:-23.567,.,.	0/0:29:29,0:-40.203,.,.	0/0:24:24,0:-33.271,.,.	0/0:34:34,0:-47.134,.,.	./.:0:.,.:.,.,.	0/0:6:6,0:-8.318,.,.	0/0:5:5,0:-6.931,.,.	0/0:17:17,0:-23.567,.,.	./.:0:.,.:.,.,.	0/0:13:13,0:-18.022,.,.	./.:0:.,.:.,.,.	0/0:8:8,0:-11.09,.,.	0/0:17:17,0:-23.567,.,.	0/0:9:9,0:-12.477,.,.	0/0:14:14,0:-19.408,.,.	./.:0:.,.:.,.,.	0/0:6:6,0:-8.318,.,.	0/0:8:8,0:-11.09,.,.	0/0:13:13,0:-18.022,.,.	0/0:7:7,0:-9.704,.,.	0/0:8:8,0:-11.09,.,.	0/0:10:10,0:-13.863,.,.	0/0:9:9,0:-12.477,.,.	0/0:5:5,0:-6.931,.,.	0/0:8:8,0:-11.09,.,.	0/0:3:3,0:-4.159,.,.	0/0:12:12,0:-16.636,.,.	0/0:14:14,0:-19.408,.,.	./.:0:.,.:.,.,.	0/0:16:16,0:-22.181,.,.	0/0:6:6,0:-8.318,.,.	0/0:8:8,0:-11.09,.,.	0/0:6:6,0:-8.318,.,.	0/0:3:3,0:-4.159,.,.	0/0:9:9,0:-12.477,.,.	./.:0:.,.:.,.,.	./.:0:.,.:.,.,.
un	1013297	12667_15	T	A	.	PASS	NS=118;AF=0.174	GT:DP:AD:GL	0/1:10:3,7:.,4.95,.	./.:0:.,.:.,.,.	0/1:12:5,7:.,10.65,.	1/1:23:0,23:.,.,-31.885	0/1:16:7,9:.,15.13,.	0/0:5:5,0:-6.931,.,.	./.:0:.,.:.,.,.	0/0:8:8,0:-11.09,.,.	0/0:49:49,0:-67.928,.,.	1/1:13:0,13:.,.,-18.022	0/1:19:12,7:.,14.05,.	0/0:26:26,0:-36.044,.,.	0/0:6:6,0:-8.318,.,.	0/0:12:12,0:-16.636,.,.	./.:5:.,.:.,.,.	0/0:15:15,0:-20.794,.,.	0/1:9:4,5:.,8.68,.	./.:4:.,.:.,.,.	./.:0:.,.:.,.,.	0/1:26:13,13:.,28.56,.	0/0:12:12,0:-16.636,.,.	0/0:16:16,0:-12.502,.,.	0/0:8:8,0:-11.09,.,.	./.:0:.,.:.,.,.	0/0:17:17,0:-23.567,.,.	0/0:28:28,0:-38.816,.,.	0/0:21:21,0:-29.112,.,.	1/1:12:0,12:.,.,-16.636	0/0:5:5,0:-6.931,.,.	0/0:11:11,0:-15.249,.,.	0/0:23:23,0:-31.885,.,.	0/0:9:9,0:-11.09,.,.	0/0:18:18,0:-24.953,.,.	0/0:4:4,0:-5.545,.,.	0/0:6:6,0:-8.318,.,.	0/0:4:4,0:-5.545,.,.	0/0:16:16,0:-22.181,.,.	1/1:12:0,12:.,.,-16.636	0/0:6:6,0:-8.318,.,.	0/0:12:12,0:-16.636,.,.	0/0:5:5,0:-6.931,.,.	./.:4:.,.:.,.,.	0/0:26:26,0:-36.044,.,.	0/1:17:8,9:.,17.52,.	0/1:9:5,4:.,8.68,.	0/0:7:7,0:-9.704,.,.	./.:0:.,.:.,.,.	0/1:26:10,16:.,20.58,.	0/0:35:35,0:-48.52,.,.	0/1:13:9,4:.,6.82,.	0/0:6:6,0:-8.318,.,.	./.:0:.,.:.,.,.	0/1:6:4,2:.,3.715,.	0/0:28:28,0:-38.816,.,.	./.:5:.,.:.,.,.	0/0:14:14,0:-19.408,.,.	0/0:14:14,0:-19.408,.,.	0/1:5:2,3:.,4.19,.	0/0:11:11,0:-15.249,.,.	0/0:25:25,0:-34.657,.,.	0/0:20:20,0:-27.726,.,.	0/0:4:4,0:-5.545,.,.	0/0:3:3,0:-4.159,.,.	0/0:7:7,0:-9.704,.,.	0/0:4:4,0:-5.545,.,.	0/0:15:15,0:-20.794,.,.	0/0:12:12,0:-16.636,.,.	0/0:3:3,0:-4.159,.,.	0/0:15:15,0:-20.794,.,.	0/0:14:14,0:-19.408,.,.	0/0:22:22,0:-30.498,.,.	0/0:25:25,0:-34.657,.,.	0/0:8:8,0:-11.09,.,.	0/0:9:9,0:-12.477,.,.	0/0:6:6,0:-8.318,.,.	0/0:9:9,0:-12.477,.,.	./.:0:.,.:.,.,.	0/0:5:5,0:-6.931,.,.	0/0:13:13,0:-18.022,.,.	0/0:4:4,0:-5.545,.,.	0/0:16:16,0:-22.181,.,.	0/0:14:14,0:-19.408,.,.	0/0:5:5,0:-6.931,.,.	0/0:8:8,0:-11.09,.,.	./.:0:.,.:.,.,.	0/0:12:12,0:-16.636,.,.	0/0:13:13,0:-18.022,.,.	0/0:16:16,0:-22.181,.,.	0/0:7:7,0:-9.704,.,.	0/1:9:4,5:.,8.68,.	0/1:10:4,6:.,8.39,.	0/0:16:16,0:-20.794,.,.	0/0:11:11,0:-15.249,.,.	0/0:11:11,0:-15.249,.,.	1/1:24:0,24:.,.,-33.271	1/1:14:0,14:.,.,-19.408	./.:0:.,.:.,.,.	1/1:7:0,7:.,.,-9.704	./.:6:.,.:.,.,.	./.:13:.,.:.,.,.	./.:19:.,.:.,.,.	0/1:5:3,2:.,4.19,.	0/0:16:16,0:-22.181,.,.	0/0:30:30,0:-41.589,.,.	0/0:29:29,0:-40.203,.,.	0/0:41:41,0:-56.838,.,.	./.:0:.,.:.,.,.	./.:0:.,.:.,.,.	0/1:15:9,6:.,12.58,.	0/0:19:19,0:-26.34,.,.	0/0:8:8,0:-11.09,.,.	0/0:20:20,0:-27.726,.,.	0/0:8:8,0:-11.09,.,.	0/0:10:10,0:-13.863,.,.	0/0:22:22,0:-30.498,.,.	0/1:6:4,2:.,3.715,.	0/0:40:40,0:-55.452,.,.	./.:0:.,.:.,.,.	0/0:13:13,0:-18.022,.,.	1/1:8:0,8:.,.,-11.09	0/1:26:10,16:.,20.58,.	./.:0:.,.:.,.,.	0/0:11:11,0:-15.249,.,.	0/1:10:6,4:.,8.39,.	0/0:7:7,0:-9.704,.,.	0/0:3:3,0:-4.159,.,.	0/1:21:7,14:.,13,.	0/0:6:6,0:-8.318,.,.	0/0:18:18,0:-24.953,.,.	0/0:18:18,0:-24.953,.,.	0/0:6:6,0:-8.318,.,.	0/1:13:8,5:.,10.29,.	./.:0:.,.:.,.,.	0/0:11:11,0:-15.249,.,.	0/0:9:9,0:-12.477,.,.	0/1:9:4,5:.,8.68,.	0/1:18:7,11:.,14.48,.	0/1:6:3,3:.,6.59,.	0/1:5:2,3:.,4.19,.
un	1027784	12848_22	T	C	.	PASS	NS=112;AF=0.094	GT:DP:AD:GL	0/1:7:3,4:.,6.45,.	1/1:4:0,4:.,.,-5.545	1/1:24:0,24:.,.,-33.271	0/1:16:7,9:.,15.13,.	0/1:11:5,6:.,10.9,.	1/1:5:0,5:.,.,-6.931	0/0:4:4,0:-5.545,.,.	1/1:6:0,6:.,.,-8.318	0/1:35:13,22:.,26.22,.	0/0:9:9,0:-12.477,.,.	0/0:11:11,0:-15.249,.,.	0/0:17:17,0:-23.567,.,.	0/0:5:5,0:-6.931,.,.	0/0:12:12,0:-16.636,.,.	0/1:5:3,2:.,4.19,.	0/0:8:8,0:-11.09,.,.	./.:4:.,.:.,.,.	./.:0:.,.:.,.,.	./.:4:.,.:.,.,.	1/1:14:0,14:.,.,-19.408	1/1:11:0,11:.,.,-15.249	0/1:10:7,3:.,4.95,.	0/1:10:5,5:.,10.99,.	0/0:4:4,0:-5.545,.,.	0/0:14:14,0:-19.408,.,.	0/0:21:21,0:-29.112,.,.	0/0:4:4,0:-5.545,.,.	./.:0:.,.:.,.,.	0/0:5:5,0:-6.931,.,.	0/0:13:13,0:-18.022,.,.	0/0:16:16,0:-22.181,.,.	0/0:13:13,0:-18.022,.,.	0/0:14:14,0:-19.408,.,.	./.:0:.,.:.,.,.	0/0:4:4,0:-5.545,.,.	./.:0:.,.:.,.,.	0/0:6:6,0:-8.318,.,.	0/0:5:5,0:-6.931,.,.	0/0:9:9,0:-12.477,.,.	0/0:5:5,0:-6.931,.,.	0/0:4:4,0:-5.545,.,.	./.:0:.,.:.,.,.	0/0:12:12,0:-16.636,.,.	0/0:13:13,0:-18.022,.,.	0/0:11:11,0:-15.249,.,.	0/0:12:12,0:-16.636,.,.	0/0:4:4,0:-5.545,.,.	0/0:19:19,0:-26.34,.,.	0/0:14:14,0:-19.408,.,.	0/0:11:11,0:-15.249,.,.	0/0:6:6,0:-8.318,.,.	./.:0:.,.:.,.,.	0/0:5:5,0:-6.931,.,.	0/0:21:21,0:-29.112,.,.	./.:0:.,.:.,.,.	0/0:12:12,0:-16.636,.,.	0/0:6:6,0:-8.318,.,.	./.:0:.,.:.,.,.	./.:5:.,.:.,.,.	0/0:20:20,0:-27.726,.,.	0/0:6:6,0:-8.318,.,.	0/0:7:7,0:-9.704,.,.	0/0:3:3,0:-4.159,.,.	./.:0:.,.:.,.,.	0/0:3:3,0:-4.159,.,.	0/0:14:14,0:-19.408,.,.	0/0:13:13,0:-18.022,.,.	./.:0:.,.:.,.,.	0/0:8:8,0:-11.09,.,.	0/0:11:11,0:-15.249,.,.	0/0:17:17,0:-23.567,.,.	./.:0:.,.:.,.,.	0/0:7:7,0:-9.704,.,.	0/0:5:5,0:-6.931,.,.	0/0:3:3,0:-4.159,.,.	0/0:4:4,0:-5.545,.,.	0/0:4:4,0:-5.545,.,.	./.:0:.,.:.,.,.	0/0:19:19,0:-26.34,.,.	0/0:4:4,0:-5.545,.,.	0/0:7:7,0:-9.704,.,.	0/0:3:3,0:-4.159,.,.	./.:0:.,.:.,.,.	0/0:7:7,0:-9.704,.,.	0/0:6:6,0:-8.318,.,.	0/0:14:14,0:-19.408,.,.	0/0:3:3,0:-4.159,.,.	0/0:10:10,0:-13.863,.,.	0/0:4:4,0:-5.545,.,.	0/0:10:10,0:-13.863,.,.	0/0:4:4,0:-5.545,.,.	0/0:9:9,0:-12.477,.,.	0/0:13:13,0:-18.022,.,.	0/0:9:9,0:-12.477,.,.	0/1:18:4,14:.,2.905,.	0/1:10:4,6:.,8.39,.	./.:0:.,.:.,.,.	0/0:6:6,0:-8.318,.,.	0/0:4:4,0:-5.545,.,.	0/0:4:4,0:-5.545,.,.	0/0:15:15,0:-20.794,.,.	./.:0:.,.:.,.,.	./.:0:.,.:.,.,.	0/0:19:19,0:-26.34,.,.	0/0:16:16,0:-22.181,.,.	0/0:37:37,0:-51.293,.,.	./.:0:.,.:.,.,.	./.:0:.,.:.,.,.	0/0:10:10,0:-13.863,.,.	0/0:23:23,0:-31.885,.,.	./.:0:.,.:.,.,.	0/0:7:7,0:-9.704,.,.	./.:0:.,.:.,.,.	0/0:9:9,0:-12.477,.,.	0/0:8:8,0:-11.09,.,.	./.:0:.,.:.,.,.	0/0:13:13,0:-18.022,.,.	0/0:3:3,0:-4.159,.,.	0/0:4:4,0:-5.545,.,.	0/0:4:4,0:-5.545,.,.	0/0:11:11,0:-15.249,.,.	0/0:3:3,0:-4.159,.,.	0/0:5:5,0:-6.931,.,.	0/0:5:5,0:-6.931,.,.	0/0:4:4,0:-5.545,.,.	./.:0:.,.:.,.,.	0/0:9:9,0:-12.477,.,.	0/0:3:3,0:-4.159,.,.	0/0:12:12,0:-16.636,.,.	0/0:12:12,0:-16.636,.,.	./.:0:.,.:.,.,.	0/0:6:6,0:-8.318,.,.	./.:0:.,.:.,.,.	0/0:7:7,0:-9.704,.,.	0/0:4:4,0:-5.545,.,.	0/0:9:9,0:-12.477,.,.	0/0:9:9,0:-12.477,.,.	0/0:4:4,0:-5.545,.,.	0/0:4:4,0:-5.545,.,.
un	1040915	13012_33	C	T	.	PASS	NS=125;AF=0.276	GT:DP:AD:GL	0/1:9:4,5:.,8.68,.	1/1:5:0,5:.,.,-6.931	1/1:22:0,22:.,.,-30.498	1/1:10:0,10:.,.,-13.863	1/1:7:0,7:.,.,-9.704	1/1:3:0,3:.,.,-4.159	1/1:7:0,7:.,.,-9.704	1/1:7:0,7:.,.,-9.704	1/1:47:0,47:.,.,-65.156	1/1:11:0,11:.,.,-15.249	1/1:13:0,13:.,.,-18.022	1/1:17:0,17:.,.,-23.567	1/1:3:0,3:.,.,-4.159	1/1:16:0,16:.,.,-22.181	1/1:4:0,4:.,.,-5.545	1/1:15:0,15:.,.,-20.794	1/1:7:0,7:.,.,-9.704	1/1:4:0,4:.,.,-5.545	1/1:4:0,4:.,.,-5.545	1/1:18:0,18:.,.,-24.953	1/1:22:0,22:.,.,-30.498	1/1:17:0,17:.,.,-23.567	1/1:8:0,8:.,.,-11.09	0/0:9:9,0:-12.477,.,.	0/0:19:19,0:-26.34,.,.	0/0:9:9,0:-12.477,.,.	0/0:13:13,0:-18.022,.,.	0/0:4:4,0:-5.545,.,.	0/0:7:7,0:-9.704,.,.	0/0:13:13,0:-18.022,.,.	0/0:27:27,0:-37.43,.,.	0/0:10:10,0:-13.863,.,.	0/0:18:18,0:-24.953,.,.	./.:0:.,.:.,.,.	./.:0:.,.:.,.,.	./.:0:.,.:.,.,.	0/0:15:15,0:-11.249,.,.	0/0:10:10,0:-13.863,.,.	0/0:5:5,0:-6.931,.,.	0/0:7:7,0:-9.704,.,.	./.:0:.,.:.,.,.	0/0:10:10,0:-13.863,.,.	0/0:25:25,0:-34.657,.,.	0/0:22:22,0:-30.498,.,.	0/0:12:12,0:-16.636,.,.	0/0:12:12,0:-16.636,.,.	0/0:5:5,0:-6.931,.,.	0/0:24:24,0:-33.271,.,.	0/0:19:19,0:-26.34,.,.	0/0:15:15,0:-20.794,.,.	0/0:3:3,0:-4.159,.,.	0/0:7:7,0:-9.704,.,.	./.:0:.,.:.,.,.	0/0:22:22,0:-30.498,.,.	0/0:5:5,0:-6.931,.,.	0/0:20:20,0:-27.726,.,.	0/0:10:10,0:-13.863,.,.	0/0:4:4,0:-5.545,.,.	0/0:4:4,0:-5.545,.,.	0/0:24:24,0:-33.271,.,.	0/0:12:12,0:-16.636,.,.	0/0:15:15,0:-20.794,.,.	./.:0:.,.:.,.,.	0/0:8:8,0:-11.09,.,.	0/0:9:9,0:-12.477,.,.	0/0:13:13,0:-18.022,.,.	0/0:5:5,0:-6.931,.,.	0/0:5:5,0:-6.931,.,.	0/0:10:10,0:-13.863,.,.	0/0:10:10,0:-13.863,.,.	0/0:35:35,0:-48.52,.,.	0/0:11:11,0:-15.249,.,.	0/0:6:6,0:-8.318,.,.	0/0:7:7,0:-9.704,.,.	0/0:4:4,0:-5.545,.,.	0/0:6:6,0:-8.318,.,.	0/0:7:7,0:-9.704,.,.	0/0:3:3,0:-4.159,.,.	0/0:20:20,0:-27.726,.,.	0/0:3:3,0:-4.159,.,.	0/0:6:6,0:-8.318,.,.	0/0:4:4,0:-5.545,.,.	0/0:11:11,0:-15.249,.,.	0/0:12:12,0:-16.636,.,.	0/0:4:4,0:-5.545,.,.	1/1:13:0,13:.,.,-18.022	1/1:7:0,7:.,.,-9.704	1/1:21:0,21:.,.,-29.112	1/1:10:0,10:.,.,-13.863	1/1:13:0,13:.,.,-18.022	1/1:6:0,6:.,.,-8.318	1/1:17:0,17:.,.,-23.567	1/1:4:0,4:.,.,-5.545	1/1:11:0,11:.,.,-15.249	1/1:21:0,21:.,.,-29.112	1/1:12:0,12:.,.,-16.636	./.:0:.,.:.,.,.	1/1:5:0,5:.,.,-6.931	0/0:7:7,0:-9.704,.,.	0/0:16:16,0:-22.181,.,.	0/0:15:15,0:-20.794,.,.	0/0:4:4,0:-5.545,.,.	0/0:12:12,0:-16.636,.,.	0/0:25:25,0:-34.657,.,.	0/0:19:19,0:-26.34,.,.	0/0:41:41,0:-45.238,.,.	0/0:3:3,0:-4.159,.,.	0/0:4:4,0:-5.545,.,.	0/0:11:11,0:-15.249,.,.	0/0:19:19,0:-26.34,.,.	0/0:7:7,0:-9.704,.,.	0/0:11:11,0:-15.249,.,.	0/0:7:7,0:-9.704,.,.	0/0:10:10,0:-13.863,.,.	0/0:21:21,0:-29.112,.,.	0/0:7:7,0:-9.704,.,.	0/0:25:25,0:-34.657,.,.	./.:0:.,.:.,.,.	0/0:4:4,0:-5.545,.,.	0/0:4:4,0:-5.545,.,.	0/0:15:15,0:-20.794,.,.	./.:0:.,.:.,.,.	0/0:10:10,0:-13.863,.,.	./.:0:.,.:.,.,.	./.:0:.,.:.,.,.	./.:0:.,.:.,.,.	0/0:11:11,0:-15.249,.,.	0/0:4:4,0:-5.545,.,.	0/0:5:5,0:-6.931,.,.	0/0:12:12,0:-16.636,.,.	./.:0:.,.:.,.,.	0/0:12:12,0:-16.636,.,.	0/0:3:3,0:-4.159,.,.	0/0:9:9,0:-12.477,.,.	0/0:6:6,0:-8.318,.,.	0/0:9:9,0:-12.477,.,.	0/0:11:11,0:-15.249,.,.	0/0:3:3,0:-4.159,.,.	./.:0:.,.:.,.,.
un	1062608	13283_46	C	T	.	PASS	NS=116;AF=0.017	GT:DP:AD:GL	0/0:12:12,0:-16.636,.,.	0/0:6:6,0:-8.318,.,.	0/0:9:9,0:-12.477,.,.	0/0:11:11,0:-15.249,.,.	0/0:15:15,0:-20.794,.,.	./.:0:.,.:.,.,.	./.:0:.,.:.,.,.	0/0:6:6,0:-8.318,.,.	0/0:23:23,0:-31.885,.,.	0/0:10:10,0:-13.863,.,.	0/0:14:14,0:-19.408,.,.	0/0:14:14,0:-19.408,.,.	0/0:4:4,0:-5.545,.,.	0/0:6:6,0:-8.318,.,.	./.:0:.,.:.,.,.	0/0:11:11,0:-15.249,.,.	0/0:5:5,0:-6.931,.,.	0/0:7:7,0:-9.704,.,.	./.:0:.,.:.,.,.	0/0:26:26,0:-36.044,.,.	0/0:15:15,0:-20.794,.,.	0/0:8:8,0:-11.09,.,.	0/0:4:4,0:-5.545,.,.	0/0:4:4,0:-5.545,.,.	0/0:18:18,0:-24.953,.,.	0/0:19:19,0:-26.34,.,.	0/0:12:12,0:-16.636,.,.	./.:0:.,.:.,.,.	./.:0:.,.:.,.,.	0/0:5:5,0:-6.931,.,.	0/0:16:16,0:-22.181,.,.	0/0:3:3,0:-4.159,.,.	0/0:15:15,0:-20.794,.,.	./.:0:.,.:.,.,.	0/0:3:3,0:-4.159,.,.	0/0:3:3,0:-4.159,.,.	0/0:9:9,0:-12.477,.,.	0/0:14:14,0:-19.408,.,.	0/0:4:4,0:-5.545,.,.	0/0:7:7,0:-9.704,.,.	./.:0:.,.:.,.,.	0/0:4:4,0:-5.545,.,.	0/0:31:31,0:-42.975,.,.	0/0:13:13,0:-18.022,.,.	0/0:9:9,0:-12.477,.,.	0/0:6:6,0:-8.318,.,.	./.:0:.,.:.,.,.	0/0:22:22,0:-30.498,.,.	0/0:11:11,0:-15.249,.,.	0/0:11:11,0:-15.249,.,.	0/0:5:5,0:-6.931,.,.	0/0:9:9,0:-12.477,.,.	./.:0:.,.:.,.,.	0/0:16:16,0:-22.181,.,.	0/0:6:6,0:-8.318,.,.	0/0:13:13,0:-18.022,.,.	0/0:11:11,0:-15.249,.,.	0/0:4:4,0:-5.545,.,.	0/0:6:6,0:-8.318,.,.	0/0:27:27,0:-37.43,.,.	0/0:13:13,0:-18.022,.,.	0/0:3:3,0:-4.159,.,.	./.:0:.,.:.,.,.	0/0:9:9,0:-12.477,.,.	./.:0:.,.:.,.,.	0/0:15:15,0:-20.794,.,.	0/0:4:4,0:-5.545,.,.	0/0:6:6,0:-8.318,.,.	0/0:7:7,0:-9.704,.,.	0/0:3:3,0:-4.159,.,.	0/0:13:13,0:-18.022,.,.	0/0:8:8,0:-11.09,.,.	0/0:7:7,0:-9.704,.,.	0/0:4:4,0:-5.545,.,.	./.:0:.,.:.,.,.	0/0:3:3,0:-4.159,.,.	0/0:6:6,0:-8.318,.,.	./.:0:.,.:.,.,.	0/0:3:3,0:-4.159,.,.	0/0:9:9,0:-12.477,.,.	0/0:4:4,0:-5.545,.,.	0/0:5:5,0:-6.931,.,.	0/0:6:6,0:-8.318,.,.	0/0:6:6,0:-8.318,.,.	0/0:9:9,0:-12.477,.,.	0/0:12:12,0:-16.636,.,.	0/0:4:4,0:-5.545,.,.	0/0:24:24,0:-33.271,.,.	0/0:4:4,0:-5.545,.,.	1/1:15:0,15:.,.,-20.794	1/1:5:0,5:.,.,-6.931	0/0:11:11,0:-15.249,.,.	0/0:6:6,0:-8.318,.,.	0/0:5:5,0:-6.931,.,.	./.:0:.,.:.,.,.	./.:0:.,.:.,.,.	./.:0:.,.:.,.,.	./.:0:.,.:.,.,.	0/0:6:6,0:-8.318,.,.	0/0:13:13,0:-18.022,.,.	0/0:8:8,0:-11.09,.,.	0/0:4:4,0:-5.545,.,.	0/0:9:9,0:-12.477,.,.	0/0:9:9,0:-12.477,.,.	0/0:14:14,0:-19.408,.,.	0/0:30:30,0:-41.589,.,.	./.:0:.,.:.,.,.	0/0:11:11,0:-15.249,.,.	0/0:7:7,0:-9.704,.,.	0/0:12:12,0:-16.636,.,.	0/0:8:8,0:-11.09,.,.	0/0:6:6,0:-8.318,.,.	0/0:6:6,0:-8.318,.,.	0/0:7:7,0:-9.704,.,.	0/0:21:21,0:-29.112,.,.	0/0:7:7,0:-9.704,.,.	0/0:22:22,0:-30.498,.,.	./.:0:.,.:.,.,.	0/0:9:9,0:-12.477,.,.	./.:0:.,.:.,.,.	0/0:12:12,0:-16.636,.,.	./.:0:.,.:.,.,.	0/0:9:9,0:-12.477,.,.	0/0:8:8,0:-11.09,.,.	0/0:3:3,0:-4.159,.,.	0/0:3:3,0:-4.159,.,.	0/0:7:7,0:-9.704,.,.	0/0:7:7,0:-9.704,.,.	0/0:11:11,0:-15.249,.,.	0/0:12:12,0:-16.636,.,.	0/0:3:3,0:-4.159,.,.	0/0:6:6,0:-8.318,.,.	./.:0:.,.:.,.,.	0/0:5:5,0:-6.931,.,.	0/0:4:4,0:-5.545,.,.	0/0:5:5,0:-6.931,.,.	0/0:18:18,0:-24.953,.,.	0/0:3:3,0:-4.159,.,.	0/0:5:5,0:-6.931,.,.
un	1077788	13473_26	C	T	.	PASS	NS=117;AF=0.077	GT:DP:AD:GL	0/0:11:11,0:3.772,.,.	./.:0:.,.:.,.,.	0/1:22:16,6:.,8.467,.	0/1:19:11,8:.,14.26,.	./.:13:.,.:.,.,.	0/1:12:4,8:.,7.43,.	0/1:5:2,3:.,4.19,.	0/1:9:5,4:.,8.68,.	0/1:51:27,24:.,52.56,.	0/1:22:9,13:.,19.04,.	./.:0:.,.:.,.,.	./.:0:.,.:.,.,.	./.:0:.,.:.,.,.	./.:0:.,.:.,.,.	./.:0:.,.:.,.,.	./.:0:.,.:.,.,.	./.:0:.,.:.,.,.	./.:0:.,.:.,.,.	./.:0:.,.:.,.,.	./.:0:.,.:.,.,.	./.:0:.,.:.,.,.	./.:0:.,.:.,.,.	./.:0:.,.:.,.,.	0/0:11:11,0:-15.249,.,.	0/0:31:31,0:-42.975,.,.	0/0:34:34,0:-47.134,.,.	0/0:26:26,0:-36.044,.,.	0/0:11:11,0:-15.249,.,.	0/0:5:5,0:-6.931,.,.	0/0:11:11,0:-16.636,.,.	0/0:29:29,0:-40.203,.,.	0/0:20:20,0:-27.726,.,.	0/0:24:24,0:-33.271,.,.	0/0:6:6,0:-8.318,.,.	./.:0:.,.:.,.,.	0/0:8:8,0:-11.09,.,.	0/0:22:22,0:-30.498,.,.	0/0:18:18,0:-24.953,.,.	0/0:11:11,0:-15.249,.,.	0/0:20:20,0:-27.726,.,.	./.:0:.,.:.,.,.	0/0:15:15,0:-20.794,.,.	0/0:39:39,0:-54.065,.,.	0/0:18:18,0:-24.953,.,.	0/0:23:23,0:-31.885,.,.	0/0:18:18,0:-15.032,.,.	0/0:6:6,0:-8.318,.,.	0/0:36:36,0:-49.907,.,.	0/0:23:23,0:-31.885,.,.	0/0:14:14,0:-19.408,.,.	0/0:7:7,0:-9.704,.,.	0/0:7:7,0:-9.704,.,.	0/0:5:5,0:-6.931,.,.	0/0:27:27,0:-37.43,.,.	0/0:8:8,0:-11.09,.,.	0/0:24:24,0:-33.271,.,.	0/0:29:29,0:-40.203,.,.	0/0:6:6,0:-8.318,.,.	0/0:13:13,0:-18.022,.,.	0/0:49:49,0:-67.928,.,.	0/0:23:23,0:-31.885,.,.	0/0:19:19,0:-26.34,.,.	./.:0:.,.:.,.,.	0/0:9:9,0:-12.477,.,.	0/0:11:11,0:-15.249,.,.	0/0:25:25,0:-34.657,.,.	0/0:12:12,0:-16.636,.,.	0/0:4:4,0:-5.545,.,.	0/0:16:16,0:-22.181,.,.	0/0:12:12,0:-16.636,.,.	0/0:50:50,0:-69.315,.,.	0/0:22:22,0:-30.498,.,.	0/0:6:6,0:-9.704,.,.	0/0:7:7,0:-9.704,.,.	0/0:5:5,0:-6.931,.,.	0/0:9:9,0:-12.477,.,.	0/0:13:13,0:-18.022,.,.	0/0:9:9,0:-12.477,.,.	0/0:23:23,0:-31.885,.,.	0/0:16:16,0:-22.181,.,.	0/0:20:20,0:-27.726,.,.	0/0:5:5,0:-6.931,.,.	0/0:6:6,0:-9.704,.,.	0/0:9:9,0:-12.477,.,.	0/0:10:10,0:-13.863,.,.	0/1:34:14,20:.,29.7,.	0/1:18:11,7:.,14.48,.	0/1:20:13,7:.,13.55,.	0/1:13:5,8:.,10.29,.	0/1:13:6,7:.,13.11,.	0/1:6:4,2:.,3.715,.	0/1:17:7,10:.,14.85,.	0/1:14:9,5:.,9.83,.	0/1:9:4,5:.,8.68,.	0/1:35:21,14:.,29.35,.	0/0:25:25,0:-16.324,.,.	./.:0:.,.:.,.,.	0/1:12:8,4:.,7.43,.	0/0:11:11,0:-15.249,.,.	0/0:15:15,0:-20.794,.,.	0/0:27:27,0:-37.43,.,.	0/0:6:6,0:-8.318,.,.	0/0:20:20,0:-27.726,.,.	0/0:33:33,0:-45.748,.,.	0/0:52:52,0:-72.087,.,.	0/0:88:88,0:-121.994,.,.	0/0:5:5,0:-6.931,.,.	0/0:13:13,0:-18.022,.,.	0/0:19:19,0:-26.34,.,.	0/0:28:28,0:-38.816,.,.	0/0:11:11,0:-15.249,.,.	0/0:28:28,0:-38.816,.,.	0/0:19:19,0:-26.34,.,.	0/0:19:19,0:-26.34,.,.	0/0:47:47,0:-65.156,.,.	0/0:9:9,0:-12.477,.,.	0/0:31:31,0:-42.975,.,.	./.:4:.,.:.,.,.	0/0:11:11,0:-15.249,.,.	0/0:8:8,0:-11.09,.,.	0/0:33:33,0:-45.748,.,.	0/0:9:9,0:-12.477,.,.	0/0:17:17,0:-23.567,.,.	0/0:21:21,0:-29.112,.,.	0/0:11:11,0:-15.249,.,.	./.:0:.,.:.,.,.	0/0:18:18,0:-24.953,.,.	0/0:9:9,0:-12.477,.,.	0/0:18:18,0:-24.953,.,.	0/0:22:22,0:-30.498,.,.	0/0:6:6,0:-8.318,.,.	0/0:22:22,0:-30.498,.,.	0/0:7:7,0:-9.704,.,.	0/0:10:10,0:-13.863,.,.	0/0:10:10,0:-13.863,.,.	0/0:12:12,0:-16.636,.,.	0/0:27:27,0:-37.43,.,.	./.:0:.,.:.,.,.	0/0:7:7,0:-9.704,.,.
un	1136227	14203_65	G	A	.	PASS	NS=121;AF=0.198	GT:DP:AD:GL	1/1:5:0,5:.,.,-6.931	1/1:5:0,5:.,.,-6.931	1/1:14:0,14:.,.,-19.408	1/1:10:0,10:.,.,-5.164	0/1:19:9,10:.,19.72,.	./.:0:.,.:.,.,.	0/0:6:6,0:-8.318,.,.	0/1:5:3,2:.,4.19,.	1/1:27:0,27:.,.,-37.43	0/1:12:4,8:.,7.43,.	0/1:14:5,9:.,9.83,.	1/1:15:0,15:.,.,-20.794	1/1:5:0,5:.,.,-6.931	0/0:11:11,0:-15.249,.,.	1/1:3:0,3:.,.,-4.159	0/0:14:14,0:-19.408,.,.	./.:0:.,.:.,.,.	1/1:5:0,5:.,.,-6.931	1/1:5:0,5:.,.,-6.931	1/1:19:0,19:.,.,-26.34	1/1:15:0,15:.,.,-20.794	0/1:7:2,5:.,6.09,.	0/1:10:6,4:.,8.39,.	0/0:5:5,0:-6.931,.,.	0/0:17:17,0:-23.567,.,.	0/0:10:10,0:-13.863,.,.	0/0:13:13,0:-18.022,.,.	0/0:6:6,0:-8.318,.,.	0/0:3:3,0:-4.159,.,.	0/0:13:13,0:-18.022,.,.	0/0:17:17,0:-23.567,.,.	0/0:9:9,0:-12.477,.,.	0/0:22:22,0:-30.498,.,.	./.:0:.,.:.,.,.	./.:0:.,.:.,.,.	0/0:4:4,0:-5.545,.,.	0/0:14:14,0:-19.408,.,.	0/0:14:14,0:-19.408,.,.	0/0:7:7,0:-9.704,.,.	0/0:6:6,0:-8.318,.,.	0/0:4:4,0:-5.545,.,.	0/0:3:3,0:-4.159,.,.	0/0:20:20,0:-27.726,.,.	0/0:7:7,0:-9.704,.,.	0/0:18:18,0:-24.953,.,.	0/0:7:7,0:-9.704,.,.	./.:0:.,.:.,.,.	0/0:17:17,0:-23.567,.,.	0/0:16:16,0:-22.181,.,.	0/0:11:11,0:-15.249,.,.	0/0:4:4,0:-5.545,.,.	./.:0:.,.:.,.,.	0/0:8:8,0:-11.09,.,.	0/0:20:20,0:-27.726,.,.	./.:0:.,.:.,.,.	0/0:12:12,0:-16.636,.,.	0/0:8:8,0:-11.09,.,.	0/0:5:5,0:-6.931,.,.	0/0:9:9,0:-12.477,.,.	0/0:23:23,0:-31.885,.,.	0/0:15:15,0:-20.794,.,.	0/0:5:5,0:-6.931,.,.	./.:0:.,.:.,.,.	0/0:3:3,0:-4.159,.,.	0/0:5:5,0:-6.931,.,.	0/0:18:18,0:-24.953,.,.	0/0:7:7,0:-9.704,.,.	0/0:5:5,0:-6.931,.,.	0/0:9:9,0:-12.477,.,.	0/0:9:9,0:-12.477,.,.	0/0:14:14,0:-19.408,.,.	0/0:15:15,0:-20.794,.,.	0/0:10:10,0:-13.863,.,.	0/0:8:8,0:-11.09,.,.	0/0:4:4,0:-5.545,.,.	0/0:4:4,0:-5.545,.,.	0/0:4:4,0:-5.545,.,.	0/0:3:3,0:-4.159,.,.	0/0:19:19,0:-26.34,.,.	0/0:8:8,0:-11.09,.,.	0/0:4:4,0:-5.545,.,.	0/0:7:7,0:-9.704,.,.	0/0:5:5,0:-6.931,.,.	0/0:7:7,0:-9.704,.,.	0/0:4:4,0:-5.545,.,.	1/1:17:0,17:.,.,-23.567	0/1:11:7,4:.,7.96,.	0/1:9:6,3:.,5.57,.	./.:0:.,.:.,.,.	0/1:13:7,6:.,13.11,.	./.:0:.,.:.,.,.	1/1:9:0,9:.,.,-11.09	1/1:8:0,8:.,.,-11.09	0/1:11:7,4:.,7.96,.	1/1:18:0,18:.,.,-24.953	1/1:9:0,9:.,.,-12.477	1/1:4:0,4:.,.,-5.545	1/1:5:0,5:.,.,-6.931	./.:0:.,.:.,.,.	./.:0:.,.:.,.,.	./.:0:.,.:.,.,.	0/0:4:4,0:-5.545,.,.	0/0:10:10,0:-12.477,.,.	0/0:18:18,0:-24.953,.,.	0/0:21:21,0:-29.112,.,.	0/0:41:41,0:-56.838,.,.	0/0:5:5,0:-6.931,.,.	0/0:4:4,0:-5.545,.,.	0/0:6:6,0:-8.318,.,.	0/0:12:12,0:-16.636,.,.	0/0:4:4,0:-5.545,.,.	0/0:12:12,0:-16.636,.,.	0/0:3:3,0:-4.159,.,.	0/0:5:5,0:-6.931,.,.	0/0:24:24,0:-33.271,.,.	0/0:3:3,0:-4.159,.,.	0/0:17:17,0:-23.567,.,.	./.:0:.,.:.,.,.	0/0:10:10,0:-13.863,.,.	0/0:10:10,0:-13.863,.,.	0/0:15:15,0:-20.794,.,.	0/0:5:5,0:-6.931,.,.	0/0:7:7,0:-9.704,.,.	0/0:14:14,0:-19.408,.,.	0/0:8:8,0:-11.09,.,.	./.:0:.,.:.,.,.	0/0:8:8,0:-11.09,.,.	0/0:9:9,0:-12.477,.,.	0/0:9:9,0:-12.477,.,.	0/0:11:11,0:-15.249,.,.	0/0:3:3,0:-4.159,.,.	0/0:5:5,0:-6.931,.,.	./.:0:.,.:.,.,.	0/0:11:11,0:-15.249,.,.	0/0:6:6,0:-8.318,.,.	0/0:11:11,0:-15.249,.,.	0/0:8:8,0:-11.09,.,.	./.:0:.,.:.,.,.	./.:0:.,.:.,.,.
un	1150030	14376_28	C	T	.	PASS	NS=116;AF=0.073	GT:DP:AD:GL	0/0:7:7,0:-9.704,.,.	0/1:5:3,2:.,4.19,.	0/1:17:11,6:.,11.69,.	0/1:18:9,9:.,19.78,.	0/0:10:10,0:-5.164,.,.	./.:0:.,.:.,.,.	1/1:5:0,5:.,.,-6.931	./.:0:.,.:.,.,.	0/0:33:33,0:-45.748,.,.	0/0:13:13,0:-18.022,.,.	0/1:18:9,9:.,19.78,.	0/1:18:9,9:.,19.78,.	./.:0:.,.:.,.,.	0/0:14:14,0:-19.408,.,.	./.:0:.,.:.,.,.	0/0:11:11,0:-15.249,.,.	1/1:11:0,11:.,.,-15.249	0/0:4:4,0:-5.545,.,.	0/0:3:3,0:-4.159,.,.	0/0:25:25,0:-34.657,.,.	1/1:24:0,24:.,.,-33.271	0/1:12:8,4:.,7.43,.	0/1:8:4,4:.,8.79,.	./.:0:.,.:.,.,.	0/0:20:20,0:-27.726,.,.	0/0:25:25,0:-34.657,.,.	0/0:15:15,0:-20.794,.,.	./.:0:.,.:.,.,.	./.:0:.,.:.,.,.	0/0:7:7,0:-9.704,.,.	0/0:22:22,0:-30.498,.,.	0/0:7:7,0:-9.704,.,.	0/0:20:20,0:-27.726,.,.	0/0:4:4,0:-5.545,.,.	./.:0:.,.:.,.,.	0/0:5:5,0:-6.931,.,.	0/0:18:18,0:-24.953,.,.	0/0:14:14,0:-19.408,.,.	0/0:3:3,0:-4.159,.,.	0/0:13:13,0:-18.022,.,.	0/0:6:6,0:-8.318,.,.	0/0:4:4,0:-5.545,.,.	0/0:14:14,0:-19.408,.,.	0/0:19:19,0:-26.34,.,.	0/0:19:19,0:-26.34,.,.	0/0:12:12,0:-16.636,.,.	0/0:5:5,0:-6.931,.,.	0/0:25:25,0:-34.657,.,.	0/0:14:14,0:-19.408,.,.	0/0:8:8,0:-11.09,.,.	0/0:3:3,0:-4.159,.,.	./.:0:.,.:.,.,.	0/0:3:3,0:-4.159,.,.	0/0:18:18,0:-24.953,.,.	0/0:3:3,0:-4.159,.,.	0/0:18:18,0:-24.953,.,.	0/0:8:8,0:-11.09,.,.	./.:0:.,.:.,.,.	0/0:4:4,0:-5.545,.,.	0/0:28:28,0:-38.816,.,.	0/0:12:12,0:-16.636,.,.	0/0:12:12,0:-16.636,.,.	./.:0:.,.:.,.,.	0/0:5:5,0:-6.931,.,.	0/0:4:4,0:-5.545,.,.	0/0:29:29,0:-40.203,.,.	0/0:14:14,0:-19.408,.,.	./.:0:.,.:.,.,.	0/0:5:5,0:-6.931,.,.	0/0:4:4,0:-5.545,.,.	0/0:23:23,0:-31.885,.,.	0/0:9:9,0:-12.477,.,.	0/0:6:6,0:-8.318,.,.	0/0:6:6,0:-8.318,.,.	0/0:4:4,0:-5.545,.,.	./.:0:.,.:.,.,.	0/0:7:7,0:-9.704,.,.	0/0:11:11,0:-15.249,.,.	0/0:13:13,0:-18.022,.,.	0/0:4:4,0:-5.545,.,.	0/0:8:8,0:-11.09,.,.	0/0:11:11,0:-15.249,.,.	0/0:3:3,0:-4.159,.,.	0/0:11:11,0:-15.249,.,.	0/0:6:6,0:-8.318,.,.	./.:9:.,.:.,.,.	0/0:8:8,0:-11.09,.,.	0/1:23:7,16:.,11.76,.	0/0:3:3,0:-4.159,.,.	0/0:9:9,0:-12.477,.,.	0/0:4:4,0:-5.545,.,.	0/0:12:12,0:-16.636,.,.	1/1:14:0,14:.,.,-19.408	0/0:13:13,0:-18.022,.,.	0/0:30:30,0:-41.589,.,.	0/1:16:9,7:.,15.13,.	0/0:3:3,0:-4.159,.,.	0/0:8:8,0:-11.09,.,.	0/0:9:9,0:-12.477,.,.	0/0:16:16,0:-22.181,.,.	0/0:14:14,0:-19.408,.,.	./.:0:.,.:.,.,.	./.:0:.,.:.,.,.	0/0:18:18,0:-24.953,.,.	0/0:13:13,0:-18.022,.,.	0/0:43:43,0:-59.611,.,.	0/0:3:3,0:-4.159,.,.	0/0:15:15,0:-20.794,.,.	0/0:15:15,0:-20.794,.,.	0/0:16:16,0:-22.181,.,.	./.:0:.,.:.,.,.	0/0:14:14,0:-19.408,.,.	0/0:8:8,0:-11.09,.,.	0/0:9:9,0:-12.477,.,.	0/0:27:27,0:-37.43,.,.	./.:0:.,.:.,.,.	0/0:18:18,0:-24.953,.,.	./.:0:.,.:.,.,.	0/0:10:10,0:-12.477,.,.	0/0:4:4,0:-5.545,.,.	0/0:10:10,0:-13.863,.,.	./.:0:.,.:.,.,.	0/0:7:7,0:-9.704,.,.	0/0:5:5,0:-6.931,.,.	0/0:6:6,0:-8.318,.,.	./.:0:.,.:.,.,.	0/0:9:9,0:-12.477,.,.	0/0:8:8,0:-11.09,.,.	0/0:4:4,0:-5.545,.,.	0/0:21:21,0:-29.112,.,.	0/0:3:3,0:-4.159,.,.	0/0:9:9,0:-12.477,.,.	0/0:5:5,0:-6.931,.,.	0/0:7:7,0:-9.704,.,.	0/0:5:5,0:-6.931,.,.	0/0:3:3,0:-4.159,.,.	0/0:8:8,0:-11.09,.,.	./.:0:.,.:.,.,.	./.:0:.,.:.,.,.
un	1167411	14593_49	G	A	.	PASS	NS=104;AF=0.048	GT:DP:AD:GL	./.:0:.,.:.,.,.	./.:0:.,.:.,.,.	./.:0:.,.:.,.,.	./.:0:.,.:.,.,.	./.:0:.,.:.,.,.	./.:0:.,.:.,.,.	./.:0:.,.:.,.,.	./.:0:.,.:.,.,.	./.:0:.,.:.,.,.	./.:0:.,.:.,.,.	0/1:20:9,11:.,19.57,.	0/0:16:16,0:-22.181,.,.	1/1:5:0,5:.,.,-6.931	0/0:9:9,0:-12.477,.,.	./.:0:.,.:.,.,.	0/0:11:11,0:-15.249,.,.	0/0:4:4,0:-5.545,.,.	./.:0:.,.:.,.,.	0/0:3:3,0:-4.159,.,.	0/0:19:19,0:-26.34,.,.	0/0:13:13,0:-18.022,.,.	0/1:8:3,5:.,6.09,.	0/0:3:3,0:-4.159,.,.	0/0:3:3,0:-4.159,.,.	0/0:12:12,0:-16.636,.,.	0/0:20:20,0:-27.726,.,.	0/0:11:11,0:-15.249,.,.	0/0:6:6,0:-8.318,.,.	./.:0:.,.:.,.,.	0/0:11:11,0:-15.249,.,.	0/0:9:9,0:-12.477,.,.	0/0:7:7,0:-9.704,.,.	0/0:16:16,0:-22.181,.,.	./.:0:.,.:.,.,.	./.:0:.,.:.,.,.	./.:0:.,.:.,.,.	0/0:14:14,0:-19.408,.,.	0/0:10:10,0:-13.863,.,.	0/0:12:12,0:-16.636,.,.	0/0:10:10,0:-13.863,.,.	./.:0:.,.:.,.,.	0/0:6:6,0:-8.318,.,.	0/0:25:25,0:-34.657,.,.	0/0:17:17,0:-23.567,.,.	0/0:13:13,0:-18.022,.,.	0/0:7:7,0:-9.704,.,.	./.:0:.,.:.,.,.	0/0:27:27,0:-37.43,.,.	0/0:4:4,0:-5.545,.,.	0/0:6:6,0:-8.318,.,.	0/0:6:6,0:-8.318,.,.	0/0:4:4,0:-5.545,.,.	./.:0:.,.:.,.,.	0/0:24:24,0:-33.271,.,.	0/0:3:3,0:-4.159,.,.	0/0:14:14,0:-19.408,.,.	0/0:8:8,0:-11.09,.,.	./.:0:.,.:.,.,.	0/0:7:7,0:-9.704,.,.	0/0:22:22,0:-30.498,.,.	0/0:9:9,0:-12.477,.,.	0/0:10:10,0:-13.863,.,.	./.:0:.,.:.,.,.	0/0:3:3,0:-4.159,.,.	./.:0:.,.:.,.,.	0/0:13:13,0:-18.022,.,.	0/0:6:6,0:-8.318,.,.	./.:0:.,.:.,.,.	0/0:11:11,0:-15.249,.,.	0/0:8:8,0:-11.09,.,.	0/0:14:14,0:-19.408,.,.	0/0:11:11,0:-15.249,.,.	0/0:8:8,0:-11.09,.,.	0/0:5:5,0:-6.931,.,.	0/0:4:4,0:-5.545,.,.	0/0:6:6,0:-8.318,.,.	0/0:4:4,0:-5.545,.,.	0/0:4:4,0:-5.545,.,.	0/0:8:8,0:-11.09,.,.	0/0:5:5,0:-6.931,.,.	0/0:5:5,0:-6.931,.,.	./.:0:.,.:.,.,.	0/0:5:5,0:-6.931,.,.	0/0:9:9,0:-12.477,.,.	0/0:3:3,0:-4.159,.,.	0/0:15:15,0:-20.794,.,.	0/0:10:10,0:-13.863,.,.	0/0:15:15,0:-20.794,.,.	0/0:5:5,0:-6.931,.,.	./.:0:.,.:.,.,.	./.:0:.,.:.,.,.	0/0:9:9,0:-12.477,.,.	0/0:7:7,0:-9.704,.,.	0/0:5:5,0:-6.931,.,.	1/1:26:0,26:.,.,-36.044	1/1:10:0,10:.,.,-13.863	./.:0:.,.:.,.,.	1/1:10:0,10:.,.,-13.863	0/0:3:3,0:-4.159,.,.	0/0:5:5,0:-6.931,.,.	0/0:14:14,0:-19.408,.,.	0/0:5:5,0:-6.931,.,.	0/0:7:7,0:-9.704,.,.	0/0:25:25,0:-34.657,.,.	0/0:16:16,0:-22.181,.,.	0/0:25:25,0:-34.657,.,.	./.:0:.,.:.,.,.	0/0:4:4,0:-5.545,.,.	0/0:5:5,0:-6.931,.,.	0/0:23:23,0:-31.885,.,.	0/0:4:4,0:-5.545,.,.	0/0:13:13,0:-18.022,.,.	0/0:7:7,0:-9.704,.,.	./.:0:.,.:.,.,.	0/0:32:32,0:-44.361,.,.	./.:0:.,.:.,.,.	0/0:12:12,0:-16.636,.,.	0/0:3:3,0:-4.159,.,.	0/0:8:8,0:-11.09,.,.	0/0:6:6,0:-8.318,.,.	0/0:16:16,0:-22.181,.,.	./.:0:.,.:.,.,.	0/0:7:7,0:-9.704,.,.	0/0:6:6,0:-8.318,.,.	0/0:8:8,0:-11.09,.,.	./.:0:.,.:.,.,.	0/0:10:10,0:-13.863,.,.	0/0:9:9,0:-12.477,.,.	0/0:7:7,0:-9.704,.,.	0/0:11:11,0:-15.249,.,.	./.:0:.,.:.,.,.	0/0:8:8,0:-11.09,.,.	0/0:3:3,0:-4.159,.,.	0/0:4:4,0:-5.545,.,.	0/0:5:5,0:-6.931,.,.	0/0:12:12,0:-16.636,.,.	0/0:11:11,0:-15.249,.,.	./.:0:.,.:.,.,.	./.:0:.,.:.,.,.
un	1199688	14997_6	C	T	.	PASS	NS=121;AF=0.140	GT:DP:AD:GL	0/1:10:5,5:.,10.99,.	1/1:8:0,8:.,.,-11.09	1/1:32:0,32:.,.,-44.361	0/1:15:6,9:.,12.58,.	0/1:12:5,7:.,10.65,.	1/1:6:0,6:.,.,-8.318	0/0:10:10,0:-5.164,.,.	./.:8:.,.:.,.,.	1/1:53:0,53:.,.,-73.474	0/1:16:9,7:.,15.13,.	0/1:18:9,9:.,19.78,.	0/1:21:9,12:.,19.34,.	0/0:10:10,0:-13.863,.,.	0/0:19:19,0:-26.34,.,.	0/1:7:3,4:.,6.45,.	0/1:20:11,9:.,19.57,.	1/1:4:0,4:.,.,-5.545	1/1:3:0,3:.,.,-4.159	1/1:8:0,8:.,.,-11.09	1/1:40:0,40:.,.,-55.452	1/1:26:0,26:.,.,-36.044	1/1:11:0,11:.,.,-15.249	./.:10:.,.:.,.,.	0/0:5:5,0:-6.931,.,.	0/0:33:33,0:-45.748,.,.	0/0:26:26,0:-36.044,.,.	0/0:20:20,0:-27.726,.,.	0/0:12:12,0:-16.636,.,.	0/0:5:5,0:-6.931,.,.	0/0:20:20,0:-27.726,.,.	0/0:32:32,0:-44.361,.,.	0/0:13:13,0:-18.022,.,.	0/0:23:23,0:-31.885,.,.	./.:0:.,.:.,.,.	0/0:7:7,0:-9.704,.,.	0/0:5:5,0:-6.931,.,.	0/0:24:24,0:-33.271,.,.	0/0:9:9,0:-12.477,.,.	0/0:7:7,0:-9.704,.,.	0/0:10:10,0:-13.863,.,.	0/0:6:6,0:-8.318,.,.	0/0:7:7,0:-9.704,.,.	0/0:20:20,0:-27.726,.,.	0/0:23:23,0:-31.885,.,.	0/0:21:21,0:-29.112,.,.	0/0:10:10,0:-13.863,.,.	./.:0:.,.:.,.,.	0/0:43:43,0:-59.611,.,.	0/0:21:21,0:-29.112,.,.	0/0:16:16,0:-22.181,.,.	0/0:10:10,0:-13.863,.,.	0/0:9:9,0:-12.477,.,.	0/0:7:7,0:-9.704,.,.	0/0:23:23,0:-31.885,.,.	0/0:9:9,0:-12.477,.,.	0/0:21:21,0:-29.112,.,.	0/0:13:13,0:-18.022,.,.	./.:0:.,.:.,.,.	0/0:11:11,0:-15.249,.,.	0/0:35:35,0:-48.52,.,.	0/0:9:9,0:-12.477,.,.	0/0:18:18,0:-24.953,.,.	./.:0:.,.:.,.,.	0/0:4:4,0:-5.545,.,.	0/0:3:3,0:-4.159,.,.	0/0:27:27,0:-37.43,.,.	0/0:10:10,0:-13.863,.,.	./.:0:.,.:.,.,.	0/0:14:14,0:-19.408,.,.	0/0:14:14,0:-19.408,.,.	0/0:30:30,0:-41.589,.,.	0/0:20:20,0:-27.726,.,.	0/0:5:5,0:-6.931,.,.	0/0:11:11,0:-15.249,.,.	0/0:11:11,0:-15.249,.,.	0/0:4:4,0:-5.545,.,.	0/0:6:6,0:-8.318,.,.	./.:0:.,.:.,.,.	0/0:14:14,0:-19.408,.,.	0/0:9:9,0:-12.477,.,.	0/0:7:7,0:-9.704,.,.	0/0:8:8,0:-11.09,.,.	0/0:5:5,0:-6.931,.,.	0/0:7:7,0:-9.704,.,.	0/0:11:11,0:-15.249,.,.	0/0:13:13,0:-18.022,.,.	0/0:9:9,0:-12.477,.,.	0/0:29:29,0:-40.203,.,.	0/0:5:5,0:-6.931,.,.	0/0:5:5,0:-6.931,.,.	0/0:7:7,0:-9.704,.,.	0/0:21:21,0:-29.112,.,.	0/0:15:15,0:-20.794,.,.	./.:0:.,.:.,.,.	1/1:38:0,38:.,.,-52.679	1/1:26:0,26:.,.,-36.044	./.:0:.,.:.,.,.	1/1:6:0,6:.,.,-8.318	0/0:6:6,0:-8.318,.,.	0/0:12:12,0:-16.636,.,.	0/0:14:14,0:-19.408,.,.	./.:0:.,.:.,.,.	./.:0:.,.:.,.,.	0/0:27:27,0:-37.43,.,.	0/0:28:28,0:-38.816,.,.	0/0:46:46,0:-51.937,.,.	0/0:4:4,0:-5.545,.,.	0/0:17:17,0:-23.567,.,.	0/0:16:16,0:-22.181,.,.	0/0:14:14,0:-19.408,.,.	0/0:7:7,0:-9.704,.,.	0/0:8:8,0:-11.09,.,.	0/0:7:7,0:-9.704,.,.	0/0:5:5,0:-6.931,.,.	0/0:33:33,0:-45.748,.,.	0/0:14:14,0:-19.408,.,.	0/0:23:23,0:-31.885,.,.	./.:0:.,.:.,.,.	0/0:6:6,0:-8.318,.,.	0/0:3:3,0:-4.159,.,.	0/0:9:9,0:-12.477,.,.	./.:0:.,.:.,.,.	0/0:6:6,0:-8.318,.,.	0/0:11:11,0:-15.249,.,.	0/0:10:10,0:-13.863,.,.	./.:0:.,.:.,.,.	0/0:18:18,0:-24.953,.,.	./.:0:.,.:.,.,.	0/0:17:17,0:-13.763,.,.	0/0:24:24,0:-33.271,.,.	0/0:3:3,0:-4.159,.,.	0/0:11:11,0:-15.249,.,.	./.:0:.,.:.,.,.	0/0:6:6,0:-8.318,.,.	0/0:8:8,0:-11.09,.,.	0/0:6:6,0:-8.318,.,.	0/0:15:15,0:-20.794,.,.	0/0:4:4,0:-5.545,.,.	./.:0:.,.:.,.,.
un	1214796	15185_74	C	T	.	PASS	NS=107;AF=0.061	GT:DP:AD:GL	0/1:20:15,5:.,5.75,.	1/1:3:0,3:.,.,-4.159	0/1:27:16,11:.,23.24,.	0/1:15:10,5:.,9.29,.	0/1:11:8,3:.,4.23,.	0/1:16:10,6:.,12.17,.	./.:6:.,.:.,.,.	0/0:9:9,0:-4,.,.	0/1:58:32,26:.,56.51,.	0/1:15:9,6:.,12.58,.	./.:23:.,.:.,.,.	./.:21:.,.:.,.,.	./.:4:.,.:.,.,.	./.:11:.,.:.,.,.	./.:6:.,.:.,.,.	./.:23:.,.:.,.,.	./.:6:.,.:.,.,.	./.:11:.,.:.,.,.	./.:0:.,.:.,.,.	./.:35:.,.:.,.,.	./.:34:.,.:.,.,.	./.:21:.,.:.,.,.	./.:9:.,.:.,.,.	0/0:3:3,0:-4.159,.,.	0/0:13:13,0:-18.022,.,.	0/0:18:18,0:-24.953,.,.	0/0:13:13,0:-18.022,.,.	0/0:3:3,0:-4.159,.,.	0/0:8:8,0:-11.09,.,.	0/0:10:10,0:-13.863,.,.	0/0:15:15,0:-20.794,.,.	0/0:11:11,0:-15.249,.,.	0/0:20:20,0:-27.726,.,.	./.:0:.,.:.,.,.	./.:0:.,.:.,.,.	./.:0:.,.:.,.,.	0/0:10:10,0:-13.863,.,.	0/0:8:8,0:-11.09,.,.	0/0:7:7,0:-9.704,.,.	0/0:14:14,0:-19.408,.,.	./.:0:.,.:.,.,.	./.:0:.,.:.,.,.	0/0:13:13,0:-18.022,.,.	0/0:11:11,0:-15.249,.,.	0/0:12:12,0:-16.636,.,.	0/0:11:11,0:-15.249,.,.	0/0:3:3,0:-4.159,.,.	0/0:22:22,0:-30.498,.,.	0/0:24:24,0:-33.271,.,.	0/0:4:4,0:-5.545,.,.	0/0:7:7,0:-9.704,.,.	0/0:4:4,0:-5.545,.,.	0/0:7:7,0:-9.704,.,.	0/0:15:15,0:-20.794,.,.	0/0:4:4,0:-5.545,.,.	0/0:16:16,0:-22.181,.,.	0/0:6:6,0:-8.318,.,.	0/0:4:4,0:-5.545,.,.	0/0:8:8,0:-11.09,.,.	0/0:23:23,0:-31.885,.,.	0/0:13:13,0:-18.022,.,.	0/0:7:7,0:-9.704,.,.	./.:0:.,.:.,.,.	./.:0:.,.:.,.,.	0/0:5:5,0:-6.931,.,.	0/0:13:13,0:-18.022,.,.	0/0:11:11,0:-15.249,.,.	./.:0:.,.:.,.,.	0/0:9:9,0:-12.477,.,.	0/0:9:9,0:-12.477,.,.	0/0:21:21,0:-29.112,.,.	0/0:11:11,0:-15.249,.,.	0/0:9:9,0:-12.477,.,.	0/0:8:8,0:-11.09,.,.	0/0:8:8,0:-11.09,.,.	0/0:7:7,0:-9.704,.,.	./.:0:.,.:.,.,.	0/0:4:4,0:-5.545,.,.	0/0:16:16,0:-22.181,.,.	0/0:7:7,0:-9.704,.,.	0/0:10:10,0:-13.863,.,.	0/0:6:6,0:-8.318,.,.	./.:0:.,.:.,.,.	0/0:8:8,0:-11.09,.,.	0/0:6:6,0:-8.318,.,.	0/0:17:17,0:-23.567,.,.	0/0:6:6,0:-8.318,.,.	0/0:16:16,0:-22.181,.,.	0/0:3:3,0:-4.159,.,.	0/0:11:11,0:-15.249,.,.	0/0:5:5,0:-6.931,.,.	0/0:9:9,0:-12.477,.,.	0/0:10:10,0:-13.863,.,.	0/0:4:4,0:-5.545,.,.	0/1:39:21,18:.,39.32,.	0/1:17:11,6:.,11.69,.	0/1:5:3,2:.,4.19,.	0/1:10:3,7:.,4.95,.	0/0:11:11,0:-15.249,.,.	0/0:11:11,0:-15.249,.,.	0/0:14:14,0:-19.408,.,.	0/0:3:3,0:-4.159,.,.	0/0:4:4,0:-5.545,.,.	0/0:21:21,0:-29.112,.,.	0/0:15:15,0:-11.249,.,.	0/0:39:39,0:-42.567,.,.	0/0:4:4,0:-5.545,.,.	0/0:5:5,0:-6.931,.,.	0/0:8:8,0:-11.09,.,.	0/0:19:19,0:-24.953,.,.	0/0:3:3,0:-4.159,.,.	0/0:16:16,0:-22.181,.,.	0/0:6:6,0:-8.318,.,.	0/0:13:13,0:-8.774,.,.	0/0:16:16,0:-22.181,.,.	./.:0:.,.:.,.,.	0/0:14:14,0:-19.408,.,.	./.:0:.,.:.,.,.	0/0:6:6,0:-8.318,.,.	0/0:3:3,0:-4.159,.,.	0/0:8:8,0:-11.09,.,.	./.:0:.,.:.,.,.	./.:0:.,.:.,.,.	0/0:4:4,0:-5.545,.,.	0/0:4:4,0:-5.545,.,.	./.:0:.,.:.,.,.	0/0:6:6,0:-8.318,.,.	./.:0:.,.:.,.,.	0/0:4:4,0:-5.545,.,.	0/0:8:8,0:-11.09,.,.	./.:0:.,.:.,.,.	0/0:7:7,0:-9.704,.,.	./.:0:.,.:.,.,.	0/0:6:6,0:-8.318,.,.	0/0:9:9,0:-12.477,.,.	0/0:10:10,0:-13.863,.,.	0/0:11:11,0:-15.249,.,.	0/0:3:3,0:-4.159,.,.	0/0:4:4,0:-5.545,.,.
un	1245321	15567_39	G	A	.	PASS	NS=112;AF=0.049	GT:DP:AD:GL	0/1:15:10,5:.,9.29,.	./.:7:.,.:.,.,.	0/0:14:14,0:-19.408,.,.	0/0:21:21,0:-29.112,.,.	0/1:6:4,2:.,3.066,.	0/0:7:7,0:-9.704,.,.	0/0:8:8,0:-11.09,.,.	0/0:7:7,0:-9.704,.,.	0/0:25:25,0:-34.657,.,.	0/0:8:8,0:-11.09,.,.	1/1:10:0,10:.,.,-13.863	1/1:15:0,15:.,.,-20.794	0/1:9:4,5:.,8.68,.	0/0:18:18,0:-24.953,.,.	0/0:3:3,0:-4.159,.,.	0/0:8:8,0:-11.09,.,.	./.:0:.,.:.,.,.	./.:0:.,.:.,.,.	0/0:4:4,0:-5.545,.,.	1/1:24:0,24:.,.,-33.271	0/0:16:16,0:-22.181,.,.	0/0:13:13,0:-18.022,.,.	0/0:4:4,0:-5.545,.,.	./.:0:.,.:.,.,.	0/0:19:19,0:-26.34,.,.	0/0:21:21,0:-29.112,.,.	0/0:14:14,0:-19.408,.,.	0/0:7:7,0:-9.704,.,.	0/0:6:6,0:-8.318,.,.	0/0:13:13,0:-18.022,.,.	0/0:23:23,0:-30.498,.,.	0/0:6:6,0:-8.318,.,.	0/0:9:9,0:-12.477,.,.	./.:0:.,.:.,.,.	0/0:4:4,0:-5.545,.,.	0/0:5:5,0:-6.931,.,.	0/0:15:15,0:-20.794,.,.	0/0:8:8,0:-11.09,.,.	0/0:8:8,0:-11.09,.,.	0/0:12:12,0:-16.636,.,.	./.:0:.,.:.,.,.	./.:0:.,.:.,.,.	0/0:15:15,0:-20.794,.,.	0/0:23:23,0:-31.885,.,.	0/0:16:16,0:-22.181,.,.	0/0:10:10,0:-13.863,.,.	./.:0:.,.:.,.,.	0/0:20:20,0:-27.726,.,.	0/0:13:13,0:-16.636,.,.	0/0:6:6,0:-8.318,.,.	0/0:7:7,0:-9.704,.,.	0/0:4:4,0:-5.545,.,.	./.:0:.,.:.,.,.	0/0:7:7,0:-9.704,.,.	./.:0:.,.:.,.,.	0/0:8:8,0:-11.09,.,.	0/0:8:8,0:-11.09,.,.	./.:0:.,.:.,.,.	0/0:7:7,0:-9.704,.,.	0/0:12:12,0:-16.636,.,.	0/0:12:12,0:-16.636,.,.	0/0:9:9,0:-12.477,.,.	0/0:3:3,0:-4.159,.,.	./.:0:.,.:.,.,.	0/0:8:8,0:-11.09,.,.	0/0:19:19,0:-26.34,.,.	0/0:8:8,0:-11.09,.,.	./.:0:.,.:.,.,.	0/0:6:6,0:-8.318,.,.	./.:0:.,.:.,.,.	0/0:29:29,0:-40.203,.,.	0/0:15:15,0:-19.408,.,.	./.:0:.,.:.,.,.	0/0:11:11,0:-15.249,.,.	0/0:3:3,0:-4.159,.,.	./.:0:.,.:.,.,.	0/0:4:4,0:-5.545,.,.	0/0:5:5,0:-6.931,.,.	0/0:11:11,0:-15.249,.,.	0/0:7:7,0:-9.704,.,.	0/0:7:7,0:-9.704,.,.	0/0:8:8,0:-11.09,.,.	0/0:5:5,0:-6.931,.,.	0/0:8:8,0:-11.09,.,.	0/0:4:4,0:-5.545,.,.	0/0:8:8,0:-11.09,.,.	./.:7:.,.:.,.,.	0/0:12:12,0:-16.636,.,.	0/0:5:5,0:-6.931,.,.	0/0:11:11,0:-15.249,.,.	0/0:8:8,0:-11.09,.,.	0/0:8:8,0:-11.09,.,.	0/0:9:9,0:-12.477,.,.	0/0:4:4,0:-5.545,.,.	0/1:22:15,7:.,12.4,.	0/0:11:11,0:-15.249,.,.	./.:0:.,.:.,.,.	0/1:5:2,3:.,4.19,.	0/0:3:3,0:-4.159,.,.	0/0:12:12,0:-16.636,.,.	0/0:7:7,0:-9.704,.,.	./.:0:.,.:.,.,.	./.:0:.,.:.,.,.	0/0:12:12,0:-16.636,.,.	0/0:17:17,0:-23.567,.,.	0/0:24:24,0:-33.271,.,.	./.:0:.,.:.,.,.	0/0:7:7,0:-9.704,.,.	0/0:9:9,0:-12.477,.,.	0/0:20:20,0:-27.726,.,.	0/0:6:6,0:-8.318,.,.	0/0:6:6,0:-8.318,.,.	0/0:7:7,0:-9.704,.,.	0/0:5:5,0:-6.931,.,.	0/0:23:23,0:-31.885,.,.	./.:0:.,.:.,.,.	0/0:14:14,0:-19.408,.,.	./.:0:.,.:.,.,.	0/0:6:6,0:-8.318,.,.	./.:0:.,.:.,.,.	0/0:10:10,0:-13.863,.,.	./.:0:.,.:.,.,.	0/0:12:12,0:-16.636,.,.	0/0:4:4,0:-5.545,.,.	0/0:11:11,0:-15.249,.,.	0/0:5:5,0:-6.931,.,.	0/0:10:10,0:-13.863,.,.	0/0:3:3,0:-4.159,.,.	0/0:4:4,0:-6.931,.,.	0/0:9:9,0:-12.477,.,.	./.:0:.,.:.,.,.	0/0:8:8,0:-11.09,.,.	0/0:4:4,0:-5.545,.,.	0/0:11:11,0:-15.249,.,.	0/0:3:3,0:-4.159,.,.	0/0:7:7,0:-9.704,.,.	0/0:8:8,0:-11.09,.,.	0/0:3:3,0:-4.159,.,.	./.:0:.,.:.,.,.
un	1258786	15735_64	C	T	.	PASS	NS=132;AF=0.083	GT:DP:AD:GL	0/1:12:8,4:.,7.43,.	0/1:5:2,3:.,4.19,.	0/1:20:9,11:.,19.57,.	1/1:22:0,22:.,.,-30.498	1/1:16:0,16:.,.,-22.181	1/1:10:0,10:.,.,-13.863	0/1:6:2,4:.,3.715,.	1/1:7:0,7:.,.,-9.704	1/1:51:0,51:.,.,-70.701	0/1:18:7,11:.,14.48,.	0/1:33:20,13:.,27.07,.	0/0:36:36,0:-49.907,.,.	0/0:11:11,0:-15.249,.,.	0/0:25:25,0:-34.657,.,.	0/0:7:7,0:-9.704,.,.	0/0:23:23,0:-31.885,.,.	0/0:8:8,0:-11.09,.,.	0/1:8:3,5:.,6.09,.	0/0:3:3,0:-4.159,.,.	0/0:43:43,0:-59.611,.,.	0/0:30:30,0:-41.589,.,.	0/0:18:18,0:-24.953,.,.	0/0:11:11,0:-15.249,.,.	0/0:11:11,0:-15.249,.,.	0/0:29:29,0:-40.203,.,.	0/0:26:26,0:-36.044,.,.	0/0:17:17,0:-23.567,.,.	0/0:13:13,0:-18.022,.,.	0/0:8:8,0:-11.09,.,.	0/0:20:20,0:-27.726,.,.	0/0:26:26,0:-36.044,.,.	0/0:20:20,0:-27.726,.,.	0/0:25:25,0:-34.657,.,.	0/0:3:3,0:-4.159,.,.	0/0:5:5,0:-6.931,.,.	0/0:13:13,0:-18.022,.,.	0/0:18:18,0:-24.953,.,.	0/0:14:14,0:-19.408,.,.	0/0:9:9,0:-12.477,.,.	0/0:14:14,0:-19.408,.,.	0/0:3:3,0:-4.159,.,.	0/0:5:5,0:-6.931,.,.	0/0:34:34,0:-47.134,.,.	0/0:22:22,0:-30.498,.,.	0/0:15:15,0:-20.794,.,.	0/0:5:5,0:-6.931,.,.	0/0:5:5,0:-6.931,.,.	0/0:40:40,0:-55.452,.,.	0/0:32:32,0:-44.361,.,.	0/0:17:17,0:-23.567,.,.	0/0:7:7,0:-9.704,.,.	0/0:3:3,0:-4.159,.,.	0/0:10:10,0:-13.863,.,.	0/0:32:32,0:-44.361,.,.	0/0:9:9,0:-12.477,.,.	0/0:24:24,0:-33.271,.,.	0/0:22:22,0:-30.498,.,.	./.:0:.,.:.,.,.	0/0:5:5,0:-6.931,.,.	0/0:37:37,0:-51.293,.,.	0/0:5:5,0:-6.931,.,.	0/0:9:9,0:-12.477,.,.	0/0:8:8,0:-11.09,.,.	0/0:6:6,0:-8.318,.,.	0/0:6:6,0:-8.318,.,.	0/0:19:19,0:-26.34,.,.	0/0:12:12,0:-16.636,.,.	0/0:3:3,0:-4.159,.,.	0/0:21:21,0:-29.112,.,.	0/0:6:6,0:-8.318,.,.	0/0:27:27,0:-37.43,.,.	0/0:15:15,0:-20.794,.,.	0/0:10:10,0:-13.863,.,.	0/0:6:6,0:-8.318,.,.	0/0:14:14,0:-19.408,.,.	0/0:4:4,0:-5.545,.,.	0/0:7:7,0:-9.704,.,.	0/0:8:8,0:-11.09,.,.	0/0:17:17,0:-23.567,.,.	0/0:6:6,0:-8.318,.,.	0/0:18:18,0:-24.953,.,.	0/0:5:5,0:-6.931,.,.	0/0:5:5,0:-6.931,.,.	0/0:9:9,0:-12.477,.,.	0/0:4:4,0:-5.545,.,.	0/0:11:11,0:-15.249,.,.	0/0:15:15,0:-11.249,.,.	0/0:17:17,0:-23.567,.,.	./.:0:.,.:.,.,.	0/0:14:14,0:-19.408,.,.	0/0:7:7,0:-9.704,.,.	0/0:18:18,0:-24.953,.,.	0/0:14:14,0:-19.408,.,.	0/0:8:8,0:-11.09,.,.	1/1:46:0,46:.,.,-63.77	0/1:17:10,7:.,14.85,.	./.:0:.,.:.,.,.	1/1:10:0,10:.,.,-13.863	0/0:12:12,0:-16.636,.,.	0/0:10:10,0:-13.863,.,.	0/0:21:21,0:-29.112,.,.	0/0:9:9,0:-12.477,.,.	0/0:13:13,0:-18.022,.,.	0/0:19:19,0:-26.34,.,.	0/0:18:18,0:-24.953,.,.	0/0:57:57,0:-79.019,.,.	0/0:4:4,0:-5.545,.,.	0/0:6:6,0:-8.318,.,.	0/0:7:7,0:-9.704,.,.	0/0:25:25,0:-34.657,.,.	./.:0:.,.:.,.,.	0/0:10:10,0:-13.863,.,.	0/0:12:12,0:-16.636,.,.	0/0:9:9,0:-12.477,.,.	0/0:45:45,0:-62.383,.,.	0/0:3:3,0:-4.159,.,.	0/0:41:41,0:-56.838,.,.	0/0:3:3,0:-4.159,.,.	0/0:8:8,0:-11.09,.,.	0/0:8:8,0:-11.09,.,.	0/0:17:17,0:-23.567,.,.	0/0:6:6,0:-8.318,.,.	0/0:10:10,0:-13.863,.,.	0/0:10:10,0:-13.863,.,.	0/0:9:9,0:-12.477,.,.	./.:0:.,.:.,.,.	0/0:11:11,0:-15.249,.,.	0/0:4:4,0:-5.545,.,.	0/0:14:14,0:-19.408,.,.	0/0:24:24,0:-33.271,.,.	./.:0:.,.:.,.,.	0/0:5:5,0:-6.931,.,.	0/0:7:7,0:-9.704,.,.	0/0:10:10,0:-13.863,.,.	0/0:13:13,0:-18.022,.,.	0/0:9:9,0:-12.477,.,.	0/0:25:25,0:-34.657,.,.	0/0:4:4,0:-5.545,.,.	./.:0:.,.:.,.,.
un	1274175	15928_13	G	A	.	PASS	NS=119;AF=0.227	GT:DP:AD:GL	1/1:6:0,6:.,.,-8.318	1/1:11:0,11:.,.,-15.249	1/1:14:0,14:.,.,-19.408	1/1:12:0,12:.,.,-16.636	1/1:7:0,7:.,.,-9.704	./.:0:.,.:.,.,.	1/1:8:0,8:.,.,-11.09	./.:0:.,.:.,.,.	1/1:22:0,22:.,.,-30.498	1/1:12:0,12:.,.,-16.636	1/1:14:0,14:.,.,-19.408	1/1:21:0,21:.,.,-29.112	1/1:9:0,9:.,.,-12.477	1/1:9:0,9:.,.,-12.477	./.:0:.,.:.,.,.	1/1:9:0,9:.,.,-12.477	./.:0:.,.:.,.,.	1/1:5:0,5:.,.,-6.931	./.:0:.,.:.,.,.	1/1:18:0,18:.,.,-24.953	1/1:9:0,9:.,.,-12.477	1/1:10:0,10:.,.,-13.863	1/1:5:0,5:.,.,-6.931	0/0:8:8,0:-11.09,.,.	0/0:21:21,0:-29.112,.,.	0/0:29:29,0:-40.203,.,.	0/0:13:13,0:-18.022,.,.	./.:0:.,.:.,.,.	./.:0:.,.:.,.,.	0/0:13:13,0:-18.022,.,.	0/0:15:15,0:-20.794,.,.	0/0:12:12,0:-16.636,.,.	0/0:23:23,0:-31.885,.,.	0/0:3:3,0:-4.159,.,.	0/0:7:7,0:-9.704,.,.	0/0:3:3,0:-4.159,.,.	0/0:18:18,0:-24.953,.,.	0/0:11:11,0:-15.249,.,.	0/0:3:3,0:-4.159,.,.	0/0:10:10,0:-13.863,.,.	./.:0:.,.:.,.,.	./.:0:.,.:.,.,.	0/0:21:21,0:-29.112,.,.	0/0:13:13,0:-18.022,.,.	0/0:12:12,0:-16.636,.,.	0/0:8:8,0:-11.09,.,.	0/0:3:3,0:-4.159,.,.	0/0:27:27,0:-37.43,.,.	0/0:20:20,0:-27.726,.,.	0/0:7:7,0:-9.704,.,.	0/0:8:8,0:-11.09,.,.	0/0:5:5,0:-6.931,.,.	0/0:3:3,0:-4.159,.,.	0/0:19:19,0:-26.34,.,.	0/0:4:4,0:-5.545,.,.	0/0:19:19,0:-26.34,.,.	0/0:8:8,0:-11.09,.,.	0/0:3:3,0:-4.159,.,.	0/0:5:5,0:-6.931,.,.	0/0:26:26,0:-36.044,.,.	0/0:14:14,0:-19.408,.,.	0/0:12:12,0:-16.636,.,.	./.:0:.,.:.,.,.	0/0:3:3,0:-4.159,.,.	./.:0:.,.:.,.,.	0/0:20:20,0:-27.726,.,.	0/0:11:11,0:-15.249,.,.	./.:0:.,.:.,.,.	0/0:12:12,0:-16.636,.,.	0/0:6:6,0:-8.318,.,.	0/0:25:25,0:-34.657,.,.	0/0:14:14,0:-19.408,.,.	0/0:9:9,0:-12.477,.,.	0/0:6:6,0:-8.318,.,.	0/0:4:4,0:-5.545,.,.	0/0:4:4,0:-5.545,.,.	0/0:9:9,0:-12.477,.,.	0/0:10:10,0:-13.863,.,.	0/0:12:12,0:-16.636,.,.	0/0:6:6,0:-8.318,.,.	0/0:8:8,0:-11.09,.,.	0/0:9:9,0:-12.477,.,.	0/0:8:8,0:-11.09,.,.	0/0:8:8,0:-11.09,.,.	./.:0:.,.:.,.,.	1/1:14:0,14:.,.,-19.408	1/1:8:0,8:.,.,-2.865	1/1:10:0,10:.,.,-13.863	1/1:5:0,5:.,.,-6.931	1/1:11:0,11:.,.,-15.249	1/1:4:0,4:.,.,-5.545	1/1:16:0,16:.,.,-22.181	1/1:12:0,12:.,.,-16.636	1/1:8:0,8:.,.,-11.09	./.:0:.,.:.,.,.	./.:0:.,.:.,.,.	./.:0:.,.:.,.,.	./.:0:.,.:.,.,.	0/0:5:5,0:-6.931,.,.	0/0:9:9,0:-12.477,.,.	0/0:21:21,0:-29.112,.,.	0/0:3:3,0:-4.159,.,.	0/0:10:10,0:-13.863,.,.	0/0:14:14,0:-19.408,.,.	0/0:17:17,0:-23.567,.,.	0/0:48:48,0:-66.542,.,.	./.:0:.,.:.,.,.	0/0:4:4,0:-5.545,.,.	0/0:10:10,0:-13.863,.,.	0/0:11:11,0:-15.249,.,.	0/0:4:4,0:-5.545,.,.	0/0:22:22,0:-30.498,.,.	0/0:5:5,0:-6.931,.,.	0/0:6:6,0:-8.318,.,.	0/0:25:25,0:-34.657,.,.	0/0:3:3,0:-4.159,.,.	0/0:14:14,0:-19.408,.,.	0/0:3:3,0:-4.159,.,.	0/0:13:13,0:-18.022,.,.	0/0:10:10,0:-13.863,.,.	0/0:10:10,0:-13.863,.,.	./.:0:.,.:.,.,.	0/0:6:6,0:-8.318,.,.	0/0:9:9,0:-12.477,.,.	0/0:6:6,0:-8.318,.,.	./.:0:.,.:.,.,.	0/0:13:13,0:-18.022,.,.	0/0:4:4,0:-5.545,.,.	0/0:7:7,0:-9.704,.,.	0/0:25:25,0:-34.657,.,.	0/0:4:4,0:-5.545,.,.	0/0:11:11,0:-15.249,.,.	0/0:3:3,0:-4.159,.,.	0/0:4:4,0:-5.545,.,.	0/0:3:3,0:-4.159,.,.	0/0:8:8,0:-11.09,.,.	0/0:12:12,0:-16.636,.,.	0/0:3:3,0:-4.159,.,.	0/0:5:5,0:-6.931,.,.
un	1282332	16030_10	A	T	.	PASS	NS=112;AF=0.040	GT:DP:AD:GL	./.:0:.,.:.,.,.	./.:0:.,.:.,.,.	./.:0:.,.:.,.,.	./.:0:.,.:.,.,.	./.:0:.,.:.,.,.	./.:0:.,.:.,.,.	./.:0:.,.:.,.,.	./.:0:.,.:.,.,.	./.:0:.,.:.,.,.	./.:0:.,.:.,.,.	0/0:9:9,0:-12.477,.,.	0/1:14:6,8:.,12.9,.	./.:8:.,.:.,.,.	0/0:15:15,0:-4.62,.,.	./.:0:.,.:.,.,.	0/0:4:4,0:-5.545,.,.	0/1:5:2,3:.,4.19,.	0/1:5:3,2:.,3.715,.	./.:0:.,.:.,.,.	0/0:9:9,0:-12.477,.,.	0/0:7:7,0:-9.704,.,.	0/0:8:8,0:-2.865,.,.	0/1:8:5,3:.,6.09,.	0/0:3:3,0:-4.159,.,.	0/0:11:11,0:-15.249,.,.	0/0:28:28,0:-38.816,.,.	0/0:14:14,0:-19.408,.,.	0/0:7:7,0:-9.704,.,.	0/0:3:3,0:-4.159,.,.	0/0:11:11,0:-15.249,.,.	0/0:19:19,0:-26.34,.,.	0/0:8:8,0:-11.09,.,.	0/0:15:15,0:-20.794,.,.	./.:0:.,.:.,.,.	0/0:3:3,0:-4.159,.,.	0/0:5:5,0:-6.931,.,.	0/0:9:9,0:-12.477,.,.	0/0:12:12,0:-16.636,.,.	0/0:6:6,0:-8.318,.,.	0/0:8:8,0:-11.09,.,.	0/0:3:3,0:-4.159,.,.	0/0:5:5,0:-6.931,.,.	0/0:16:16,0:-22.181,.,.	0/0:11:11,0:-15.249,.,.	0/0:11:11,0:-15.249,.,.	0/0:11:11,0:-15.249,.,.	./.:0:.,.:.,.,.	0/0:13:13,0:-18.022,.,.	0/0:11:11,0:-15.249,.,.	0/0:8:8,0:-11.09,.,.	0/0:7:7,0:-9.704,.,.	0/0:6:6,0:-8.318,.,.	./.:0:.,.:.,.,.	0/0:10:10,0:-13.863,.,.	./.:0:.,.:.,.,.	0/0:19:19,0:-26.34,.,.	0/0:20:20,0:-27.726,.,.	./.:0:.,.:.,.,.	0/0:4:4,0:-5.545,.,.	0/0:22:22,0:-30.498,.,.	0/0:12:12,0:-16.636,.,.	0/0:5:5,0:-6.931,.,.	0/0:4:4,0:-5.545,.,.	0/0:3:3,0:-4.159,.,.	0/0:6:6,0:-8.318,.,.	0/0:17:17,0:-23.567,.,.	0/0:6:6,0:-8.318,.,.	0/0:3:3,0:-4.159,.,.	0/0:4:4,0:-5.545,.,.	0/0:11:11,0:-15.249,.,.	0/0:21:21,0:-29.112,.,.	0/0:5:5,0:-6.931,.,.	0/0:10:10,0:-13.863,.,.	0/0:4:4,0:-5.545,.,.	./.:0:.,.:.,.,.	./.:0:.,.:.,.,.	0/0:6:6,0:-8.318,.,.	0/0:6:6,0:-8.318,.,.	0/0:7:7,0:-9.704,.,.	0/0:5:5,0:-6.931,.,.	0/0:12:12,0:-16.636,.,.	0/0:6:6,0:-8.318,.,.	0/0:5:5,0:-6.931,.,.	0/0:7:7,0:-9.704,.,.	0/0:11:11,0:-15.249,.,.	./.:14:.,.:.,.,.	0/1:10:5,5:.,10.99,.	0/0:6:6,0:-8.318,.,.	0/1:6:2,4:.,3.715,.	./.:0:.,.:.,.,.	0/0:3:3,0:-4.159,.,.	0/0:4:4,0:-5.545,.,.	0/1:14:7,7:.,15.38,.	0/0:6:6,0:-8.318,.,.	0/1:15:11,4:.,5.39,.	0/1:16:7,9:.,15.13,.	./.:0:.,.:.,.,.	0/0:5:5,0:-6.931,.,.	0/0:6:6,0:-8.318,.,.	0/0:6:6,0:-8.318,.,.	0/0:14:14,0:-19.408,.,.	0/0:3:3,0:-4.159,.,.	0/0:11:11,0:-15.249,.,.	0/0:28:28,0:-38.816,.,.	0/0:20:20,0:-27.726,.,.	0/0:38:38,0:-52.679,.,.	./.:0:.,.:.,.,.	0/0:5:5,0:-6.931,.,.	0/0:3:3,0:-4.159,.,.	0/0:17:17,0:-23.567,.,.	0/0:6:6,0:-8.318,.,.	0/0:12:12,0:-16.636,.,.	0/0:7:7,0:-9.704,.,.	0/0:12:12,0:-16.636,.,.	0/0:28:28,0:-38.816,.,.	0/0:3:3,0:-4.159,.,.	0/0:23:23,0:-31.885,.,.	./.:0:.,.:.,.,.	0/0:11:11,0:-15.249,.,.	0/0:3:3,0:-4.159,.,.	0/0:8:8,0:-11.09,.,.	./.:0:.,.:.,.,.	0/0:8:8,0:-11.09,.,.	0/0:6:6,0:-8.318,.,.	0/0:10:10,0:-13.863,.,.	0/0:4:4,0:-5.545,.,.	0/0:16:16,0:-22.181,.,.	0/0:5:5,0:-6.931,.,.	0/0:8:8,0:-11.09,.,.	0/0:8:8,0:-11.09,.,.	0/0:5:5,0:-6.931,.,.	0/0:4:4,0:-5.545,.,.	0/0:4:4,0:-5.545,.,.	0/0:10:10,0:-13.863,.,.	0/0:8:8,0:-11.09,.,.	0/0:9:9,0:-12.477,.,.	0/0:8:8,0:-11.09,.,.	0/0:5:5,0:-6.931,.,.	./.:0:.,.:.,.,.
un	1286755	16085_33	T	C	.	PASS	NS=136;AF=0.044	GT:DP:AD:GL	0/0:30:30,0:-9.239,.,.	0/0:11:11,0:-15.249,.,.	0/0:48:48,0:-11.282,.,.	0/0:21:21,0:-18.874,.,.	0/1:21:16,5:.,4.93,.	0/0:4:4,0:-5.545,.,.	0/0:9:9,0:-12.477,.,.	0/0:19:19,0:-16.307,.,.	0/0:91:91,0:-17.255,.,.	0/1:27:20,7:.,8.85,.	0/0:22:22,0:-12.7,.,.	0/0:61:61,0:-32.162,.,.	0/1:15:11,4:.,5.39,.	0/0:43:43,0:-17.712,.,.	0/0:7:7,0:-9.704,.,.	0/0:28:28,0:-13.157,.,.	0/0:11:11,0:-15.249,.,.	0/1:12:9,3:.,3.452,.	0/1:9:4,5:.,8.68,.	0/1:48:34,14:.,22.17,.	0/0:39:39,0:-26.321,.,.	0/1:27:21,6:.,4.36,.	0/1:19:12,7:.,14.05,.	0/0:12:12,0:-16.636,.,.	0/0:43:43,0:-59.611,.,.	0/0:40:40,0:-55.452,.,.	0/0:30:30,0:-41.589,.,.	0/0:22:22,0:-30.498,.,.	0/0:8:8,0:-11.09,.,.	0/0:31:31,0:-42.975,.,.	0/0:47:47,0:-65.156,.,.	0/0:19:19,0:-26.34,.,.	0/0:32:32,0:-44.361,.,.	0/0:7:7,0:-9.704,.,.	0/0:14:14,0:-19.408,.,.	0/0:8:8,0:-11.09,.,.	0/0:27:27,0:-37.43,.,.	0/0:24:24,0:-33.271,.,.	0/0:12:12,0:-16.636,.,.	0/0:13:13,0:-18.022,.,.	0/0:12:12,0:-16.636,.,.	0/0:12:12,0:-16.636,.,.	0/0:49:49,0:-67.928,.,.	0/0:23:23,0:-31.885,.,.	0/0:36:36,0:-49.907,.,.	0/0:24:24,0:-33.271,.,.	0/0:6:6,0:-8.318,.,.	0/0:41:41,0:-56.838,.,.	0/0:35:35,0:-48.52,.,.	0/0:32:32,0:-44.361,.,.	0/0:22:22,0:-30.498,.,.	0/0:7:7,0:-9.704,.,.	0/0:10:10,0:-13.863,.,.	0/0:37:37,0:-51.293,.,.	0/0:13:13,0:-18.022,.,.	0/0:31:31,0:-42.975,.,.	0/0:35:35,0:-48.52,.,.	0/0:7:7,0:-9.704,.,.	0/0:18:18,0:-24.953,.,.	0/0:56:56,0:-77.632,.,.	0/0:30:30,0:-41.589,.,.	0/0:28:28,0:-38.816,.,.	0/0:8:8,0:-11.09,.,.	0/0:5:5,0:-6.931,.,.	0/0:9:9,0:-12.477,.,.	0/0:46:46,0:-63.77,.,.	0/0:26:26,0:-36.044,.,.	0/0:4:4,0:-5.545,.,.	0/0:18:18,0:-24.953,.,.	0/0:20:20,0:-27.726,.,.	0/0:65:65,0:-90.109,.,.	0/0:34:34,0:-47.134,.,.	0/0:15:15,0:-20.794,.,.	0/0:21:21,0:-29.112,.,.	0/0:6:6,0:-8.318,.,.	0/0:9:9,0:-12.477,.,.	0/0:11:11,0:-15.249,.,.	0/0:10:10,0:-13.863,.,.	0/0:34:34,0:-47.134,.,.	0/0:16:16,0:-22.181,.,.	0/0:8:8,0:-11.09,.,.	0/0:13:13,0:-18.022,.,.	0/0:7:7,0:-9.704,.,.	0/0:13:13,0:-18.022,.,.	0/0:14:14,0:-19.408,.,.	0/0:29:29,0:-8.145,.,.	./.:24:.,.:.,.,.	0/1:42:30,12:.,18.4,.	./.:18:.,.:.,.,.	0/0:33:33,0:-26.264,.,.	0/1:18:14,4:.,2.905,.	0/1:22:17,5:.,4.07,.	0/0:35:35,0:-28.794,.,.	0/0:22:22,0:-6.381,.,.	0/0:80:80,0:-28.648,.,.	./.:34:.,.:.,.,.	0/0:8:8,0:-2.865,.,.	0/1:10:6,4:.,8.39,.	0/0:9:9,0:-12.477,.,.	0/0:25:25,0:-34.657,.,.	0/0:38:38,0:-52.679,.,.	0/0:12:12,0:-16.636,.,.	0/0:32:32,0:-44.361,.,.	0/0:64:64,0:-88.723,.,.	0/0:49:49,0:-67.928,.,.	0/0:91:91,0:-126.153,.,.	0/0:4:4,0:-5.545,.,.	0/0:20:20,0:-27.726,.,.	0/0:19:19,0:-26.34,.,.	0/0:56:56,0:-77.632,.,.	0/0:7:7,0:-9.704,.,.	0/0:19:19,0:-26.34,.,.	0/0:21:21,0:-29.112,.,.	0/0:8:8,0:-11.09,.,.	0/0:62:62,0:-85.95,.,.	0/0:15:15,0:-20.794,.,.	0/0:54:54,0:-74.86,.,.	0/0:11:11,0:-15.249,.,.	0/0:24:24,0:-33.271,.,.	0/0:10:10,0:-13.863,.,.	0/0:35:35,0:-48.52,.,.	0/0:5:5,0:-6.931,.,.	0/0:18:18,0:-24.953,.,.	0/0:13:13,0:-18.022,.,.	0/0:15:15,0:-20.794,.,.	0/0:8:8,0:-11.09,.,.	0/0:28:28,0:-38.816,.,.	0/0:20:20,0:-27.726,.,.	0/0:28:28,0:-38.816,.,.	0/0:23:23,0:-31.885,.,.	0/0:9:9,0:-12.477,.,.	0/0:22:22,0:-30.498,.,.	0/0:13:13,0:-18.022,.,.	0/0:22:22,0:-30.498,.,.	0/0:12:12,0:-16.636,.,.	0/0:17:17,0:-23.567,.,.	0/0:29:29,0:-40.203,.,.	0/0:9:9,0:-12.477,.,.	0/0:9:9,0:-12.477,.,.
un	1291061	16139_19	C	T	.	PASS	NS=120;AF=0.017	GT:DP:AD:GL	0/1:7:4,3:.,6.09,.	0/0:3:3,0:-4.159,.,.	0/0:16:16,0:-22.181,.,.	0/0:11:11,0:-15.249,.,.	0/0:9:9,0:-12.477,.,.	0/0:5:5,0:-8.318,.,.	0/1:5:2,3:.,3.715,.	./.:0:.,.:.,.,.	0/0:28:28,0:-38.816,.,.	0/0:9:9,0:-12.477,.,.	0/0:8:8,0:-11.09,.,.	0/0:15:15,0:-20.794,.,.	0/0:9:9,0:-12.477,.,.	0/0:14:14,0:-19.408,.,.	0/0:4:4,0:-5.545,.,.	0/0:10:10,0:-13.863,.,.	0/0:3:3,0:-4.159,.,.	1/1:6:0,6:.,.,-8.318	./.:0:.,.:.,.,.	0/0:28:28,0:-38.816,.,.	0/0:9:9,0:-12.477,.,.	0/0:8:8,0:-11.09,.,.	./.:0:.,.:.,.,.	./.:0:.,.:.,.,.	0/0:14:14,0:-19.408,.,.	0/0:15:15,0:-20.794,.,.	0/0:6:6,0:-8.318,.,.	0/0:9:9,0:-12.477,.,.	0/0:6:6,0:-8.318,.,.	0/0:8:8,0:-11.09,.,.	0/0:22:22,0:-30.498,.,.	0/0:4:4,0:-5.545,.,.	0/0:12:12,0:-16.636,.,.	0/0:3:3,0:-4.159,.,.	0/0:4:4,0:-5.545,.,.	0/0:5:5,0:-6.931,.,.	0/0:13:13,0:-18.022,.,.	0/0:11:11,0:-15.249,.,.	0/0:7:7,0:-9.704,.,.	0/0:7:7,0:-9.704,.,.	./.:0:.,.:.,.,.	0/0:5:5,0:-6.931,.,.	0/0:10:10,0:-13.863,.,.	0/0:6:6,0:-8.318,.,.	0/0:12:12,0:-16.636,.,.	0/0:7:7,0:-9.704,.,.	./.:0:.,.:.,.,.	0/0:8:8,0:-11.09,.,.	0/0:14:14,0:-19.408,.,.	0/0:14:14,0:-19.408,.,.	0/0:4:4,0:-5.545,.,.	0/0:5:5,0:-6.931,.,.	0/0:9:9,0:-12.477,.,.	0/0:16:16,0:-22.181,.,.	0/0:9:9,0:-12.477,.,.	0/0:14:14,0:-19.408,.,.	0/0:12:12,0:-16.636,.,.	./.:0:.,.:.,.,.	0/0:7:7,0:-9.704,.,.	0/0:16:16,0:-22.181,.,.	0/0:9:9,0:-12.477,.,.	0/0:10:10,0:-13.863,.,.	./.:0:.,.:.,.,.	0/0:4:4,0:-5.545,.,.	./.:0:.,.:.,.,.	0/0:9:9,0:-12.477,.,.	0/0:5:5,0:-6.931,.,.	0/0:5:5,0:-6.931,.,.	0/0:8:8,0:-11.09,.,.	0/0:13:13,0:-18.022,.,.	0/0:28:28,0:-38.816,.,.	0/0:12:12,0:-16.636,.,.	0/0:11:11,0:-15.249,.,.	0/0:7:7,0:-9.704,.,.	0/0:8:8,0:-11.09,.,.	./.:0:.,.:.,.,.	0/0:8:8,0:-11.09,.,.	0/0:5:5,0:-6.931,.,.	0/0:13:13,0:-18.022,.,.	0/0:8:8,0:-11.09,.,.	0/0:7:7,0:-9.704,.,.	./.:0:.,.:.,.,.	0/0:10:10,0:-13.863,.,.	0/0:3:3,0:-4.159,.,.	./.:0:.,.:.,.,.	0/0:18:18,0:-24.953,.,.	0/0:8:8,0:-11.09,.,.	0/0:12:12,0:-16.636,.,.	0/0:7:7,0:-9.704,.,.	0/0:6:6,0:-8.318,.,.	0/0:3:3,0:-4.159,.,.	0/0:10:10,0:-13.863,.,.	0/0:8:8,0:-11.09,.,.	./.:0:.,.:.,.,.	0/0:12:12,0:-16.636,.,.	0/0:8:8,0:-11.09,.,.	0/0:4:4,0:-5.545,.,.	0/0:4:4,0:-5.545,.,.	0/0:8:8,0:-11.09,.,.	0/0:8:8,0:-11.09,.,.	0/0:14:14,0:-19.408,.,.	0/0:4:4,0:-5.545,.,.	0/0:11:11,0:-15.249,.,.	0/0:15:15,0:-20.794,.,.	0/0:19:19,0:-26.34,.,.	0/0:42:42,0:-58.224,.,.	./.:0:.,.:.,.,.	0/0:7:7,0:-9.704,.,.	0/0:6:6,0:-8.318,.,.	0/0:16:16,0:-22.181,.,.	0/0:7:7,0:-9.704,.,.	0/0:12:12,0:-16.636,.,.	0/0:3:3,0:-4.159,.,.	0/0:10:10,0:-13.863,.,.	0/0:26:26,0:-36.044,.,.	0/0:4:4,0:-5.545,.,.	0/0:11:11,0:-15.249,.,.	./.:0:.,.:.,.,.	0/0:6:6,0:-8.318,.,.	0/0:5:5,0:-6.931,.,.	0/0:9:9,0:-12.477,.,.	0/0:5:5,0:-6.931,.,.	0/0:11:11,0:-15.249,.,.	0/0:7:7,0:-9.704,.,.	0/0:7:7,0:-9.704,.,.	./.:0:.,.:.,.,.	0/0:5:5,0:-6.931,.,.	./.:0:.,.:.,.,.	0/0:6:6,0:-8.318,.,.	0/0:15:15,0:-20.794,.,.	0/0:4:4,0:-5.545,.,.	0/0:6:6,0:-8.318,.,.	0/0:5:5,0:-6.931,.,.	0/0:13:13,0:-18.022,.,.	0/0:7:7,0:-9.704,.,.	0/0:5:5,0:-6.931,.,.	0/0:8:8,0:-11.09,.,.	./.:0:.,.:.,.,.	./.:0:.,.:.,.,.
un	1302078	16276_76	G	A	.	PASS	NS=133;AF=0.023	GT:DP:AD:GL	0/0:12:12,0:-16.636,.,.	0/0:8:8,0:-11.09,.,.	0/0:28:28,0:-38.816,.,.	0/0:28:28,0:-38.816,.,.	0/0:14:14,0:-19.408,.,.	0/0:5:5,0:-6.931,.,.	0/0:9:9,0:-12.477,.,.	0/0:3:3,0:-4.159,.,.	0/0:44:44,0:-60.997,.,.	0/0:16:16,0:-22.181,.,.	0/0:21:21,0:-29.112,.,.	0/0:21:21,0:-29.112,.,.	0/0:9:9,0:-12.477,.,.	0/0:14:14,0:-19.408,.,.	./.:0:.,.:.,.,.	0/0:19:19,0:-26.34,.,.	0/0:11:11,0:-15.249,.,.	0/0:5:5,0:-6.931,.,.	0/0:3:3,0:-4.159,.,.	0/0:35:35,0:-48.52,.,.	0/0:25:25,0:-34.657,.,.	0/0:13:13,0:-18.022,.,.	0/0:12:12,0:-16.636,.,.	0/0:8:8,0:-11.09,.,.	0/0:25:25,0:-34.657,.,.	0/0:25:25,0:-34.657,.,.	0/0:16:16,0:-22.181,.,.	0/0:10:10,0:-13.863,.,.	0/0:5:5,0:-6.931,.,.	0/0:12:12,0:-16.636,.,.	0/0:37:37,0:-51.293,.,.	0/0:9:9,0:-12.477,.,.	0/0:26:26,0:-36.044,.,.	0/0:6:6,0:-8.318,.,.	0/0:6:6,0:-8.318,.,.	0/0:3:3,0:-4.159,.,.	0/0:16:16,0:-22.181,.,.	0/0:8:8,0:-11.09,.,.	0/0:11:11,0:-15.249,.,.	0/0:7:7,0:-9.704,.,.	0/0:6:6,0:-8.318,.,.	0/0:12:12,0:-16.636,.,.	0/0:35:35,0:-48.52,.,.	0/0:13:13,0:-18.022,.,.	0/0:18:18,0:-24.953,.,.	0/1:8:5,3:.,6.09,.	./.:0:.,.:.,.,.	0/0:33:33,0:-45.748,.,.	0/0:25:25,0:-34.657,.,.	0/0:18:18,0:-24.953,.,.	0/0:11:11,0:-15.249,.,.	0/0:11:11,0:-15.249,.,.	0/0:10:10,0:-13.863,.,.	0/0:27:27,0:-37.43,.,.	0/0:4:4,0:-5.545,.,.	0/1:24:11,13:.,24,.	0/0:21:21,0:-29.112,.,.	0/0:6:6,0:-8.318,.,.	0/0:13:13,0:-18.022,.,.	0/1:31:18,13:.,27.75,.	0/1:15:5,10:.,9.29,.	0/0:15:15,0:-20.794,.,.	0/0:7:7,0:-9.704,.,.	0/0:4:4,0:-5.545,.,.	./.:0:.,.:.,.,.	0/0:22:22,0:-30.498,.,.	0/0:12:12,0:-16.636,.,.	./.:0:.,.:.,.,.	0/0:17:17,0:-23.567,.,.	0/0:19:19,0:-26.34,.,.	0/0:43:43,0:-59.611,.,.	0/0:19:19,0:-26.34,.,.	0/0:4:4,0:-5.545,.,.	0/0:20:20,0:-27.726,.,.	0/0:13:13,0:-18.022,.,.	0/0:3:3,0:-4.159,.,.	0/0:14:14,0:-19.408,.,.	0/0:9:9,0:-12.477,.,.	0/0:21:21,0:-29.112,.,.	0/0:5:5,0:-6.931,.,.	0/0:10:10,0:-13.863,.,.	0/0:5:5,0:-6.931,.,.	0/0:5:5,0:-6.931,.,.	0/0:15:15,0:-11.249,.,.	0/0:13:13,0:-18.022,.,.	0/0:11:11,0:-15.249,.,.	0/0:18:18,0:-24.953,.,.	0/0:15:15,0:-20.794,.,.	0/0:10:10,0:-13.863,.,.	0/0:19:19,0:-26.34,.,.	0/0:12:12,0:-16.636,.,.	0/0:19:19,0:-26.34,.,.	0/0:30:30,0:-41.589,.,.	0/0:16:16,0:-22.181,.,.	0/0:28:28,0:-38.816,.,.	0/0:25:25,0:-34.657,.,.	./.:0:.,.:.,.,.	0/0:9:9,0:-12.477,.,.	0/0:11:11,0:-15.249,.,.	0/0:12:12,0:-16.636,.,.	0/0:39:39,0:-54.065,.,.	0/0:7:7,0:-9.704,.,.	0/0:24:24,0:-33.271,.,.	0/0:41:41,0:-56.838,.,.	0/0:47:47,0:-65.156,.,.	0/0:75:75,0:-103.972,.,.	0/0:7:7,0:-9.704,.,.	0/0:10:10,0:-13.863,.,.	0/0:16:16,0:-22.181,.,.	0/0:26:26,0:-25.369,.,.	0/0:5:5,0:-6.931,.,.	0/0:24:24,0:-33.271,.,.	0/0:13:13,0:-18.022,.,.	0/0:10:10,0:-13.863,.,.	0/1:49:28,21:.,45.14,.	0/0:9:9,0:-12.477,.,.	0/0:43:43,0:-59.611,.,.	./.:0:.,.:.,.,.	0/0:11:11,0:-15.249,.,.	0/0:8:8,0:-11.09,.,.	0/0:22:22,0:-30.498,.,.	0/0:10:10,0:-13.863,.,.	0/0:15:15,0:-20.794,.,.	0/0:13:13,0:-18.022,.,.	0/0:15:15,0:-20.794,.,.	0/0:6:6,0:-8.318,.,.	0/0:31:31,0:-42.975,.,.	0/0:8:8,0:-11.09,.,.	0/0:20:20,0:-26.34,.,.	0/0:25:25,0:-34.657,.,.	0/0:6:6,0:-8.318,.,.	0/0:12:12,0:-16.636,.,.	0/0:4:4,0:-5.545,.,.	0/0:14:14,0:-19.408,.,.	0/0:9:9,0:-12.477,.,.	0/0:20:20,0:-27.726,.,.	0/0:11:11,0:-15.249,.,.	0/0:4:4,0:-5.545,.,.	0/1:8:5,3:.,6.09,.
un	1313197	16415_75	T	C	.	PASS	NS=99;AF=0.313	GT:DP:AD:GL	1/1:5:0,5:.,.,-6.931	1/1:5:0,5:.,.,-6.931	1/1:15:0,15:.,.,-20.794	1/1:8:0,8:.,.,-11.09	1/1:10:0,10:.,.,-13.863	1/1:4:0,4:.,.,-5.545	./.:0:.,.:.,.,.	1/1:5:0,5:.,.,-6.931	1/1:29:0,29:.,.,-40.203	1/1:10:0,10:.,.,-13.863	1/1:7:0,7:.,.,-9.704	1/1:13:0,13:.,.,-18.022	1/1:4:0,4:.,.,-5.545	1/1:14:0,14:.,.,-19.408	./.:0:.,.:.,.,.	1/1:5:0,5:.,.,-6.931	1/1:6:0,6:.,.,-8.318	1/1:4:0,4:.,.,-5.545	./.:0:.,.:.,.,.	1/1:16:0,16:.,.,-22.181	1/1:9:0,9:.,.,-12.477	1/1:8:0,8:.,.,-11.09	1/1:4:0,4:.,.,-5.545	0/0:5:5,0:-6.931,.,.	0/0:16:16,0:-22.181,.,.	0/0:18:18,0:-24.953,.,.	0/0:9:9,0:-12.477,.,.	0/0:4:4,0:-5.545,.,.	0/0:4:4,0:-5.545,.,.	0/0:9:9,0:-12.477,.,.	0/0:22:22,0:-30.498,.,.	0/0:4:4,0:-5.545,.,.	0/0:9:9,0:-12.477,.,.	0/0:3:3,0:-4.159,.,.	./.:0:.,.:.,.,.	./.:0:.,.:.,.,.	0/0:15:15,0:-20.794,.,.	0/0:8:8,0:-11.09,.,.	0/0:7:7,0:-9.704,.,.	0/0:12:12,0:-16.636,.,.	./.:0:.,.:.,.,.	0/0:6:6,0:-8.318,.,.	0/0:21:21,0:-29.112,.,.	./.:0:.,.:.,.,.	0/0:8:8,0:-11.09,.,.	0/0:15:15,0:-20.794,.,.	0/0:3:3,0:-4.159,.,.	0/0:10:10,0:-13.863,.,.	0/0:19:19,0:-26.34,.,.	0/0:6:6,0:-8.318,.,.	0/0:8:8,0:-11.09,.,.	0/0:4:4,0:-5.545,.,.	0/0:3:3,0:-4.159,.,.	0/0:8:8,0:-11.09,.,.	./.:0:.,.:.,.,.	0/0:12:12,0:-16.636,.,.	0/0:6:6,0:-8.318,.,.	./.:0:.,.:.,.,.	0/0:4:4,0:-5.545,.,.	0/0:11:11,0:-15.249,.,.	0/0:8:8,0:-11.09,.,.	0/0:3:3,0:-4.159,.,.	./.:0:.,.:.,.,.	./.:0:.,.:.,.,.	./.:0:.,.:.,.,.	./.:0:.,.:.,.,.	./.:0:.,.:.,.,.	./.:0:.,.:.,.,.	./.:0:.,.:.,.,.	./.:0:.,.:.,.,.	./.:0:.,.:.,.,.	./.:0:.,.:.,.,.	./.:0:.,.:.,.,.	./.:0:.,.:.,.,.	./.:0:.,.:.,.,.	./.:0:.,.:.,.,.	./.:0:.,.:.,.,.	./.:0:.,.:.,.,.	./.:0:.,.:.,.,.	./.:0:.,.:.,.,.	./.:0:.,.:.,.,.	./.:0:.,.:.,.,.	./.:0:.,.:.,.,.	./.:0:.,.:.,.,.	./.:0:.,.:.,.,.	1/1:16:0,16:.,.,-22.181	1/1:5:0,5:.,.,-6.931	1/1:12:0,12:.,.,-16.636	1/1:4:0,4:.,.,-5.545	1/1:8:0,8:.,.,-11.09	./.:0:.,.:.,.,.	1/1:6:0,6:.,.,-8.318	1/1:8:0,8:.,.,-11.09	1/1:6:0,6:.,.,-8.318	1/1:11:0,11:.,.,-15.249	1/1:8:0,8:.,.,-11.09	./.:0:.,.:.,.,.	1/1:7:0,7:.,.,-9.704	0/0:3:3,0:-4.159,.,.	0/0:3:3,0:-4.159,.,.	0/0:12:12,0:-16.636,.,.	0/0:3:3,0:-4.159,.,.	0/0:10:10,0:-13.863,.,.	0/0:20:20,0:-27.726,.,.	0/0:29:29,0:-40.203,.,.	0/0:39:39,0:-54.065,.,.	./.:0:.,.:.,.,.	0/0:6:6,0:-8.318,.,.	0/0:8:8,0:-11.09,.,.	0/0:13:13,0:-18.022,.,.	0/0:5:5,0:-6.931,.,.	0/0:9:9,0:-12.477,.,.	0/0:4:4,0:-5.545,.,.	0/0:4:4,0:-5.545,.,.	0/0:19:19,0:-26.34,.,.	0/0:3:3,0:-4.159,.,.	0/0:22:22,0:-30.498,.,.	0/0:4:4,0:-5.545,.,.	0/0:4:4,0:-5.545,.,.	0/0:4:4,0:-5.545,.,.	0/0:10:10,0:-13.863,.,.	./.:0:.,.:.,.,.	0/0:7:7,0:-9.704,.,.	./.:0:.,.:.,.,.	0/0:8:8,0:-11.09,.,.	0/0:5:5,0:-6.931,.,.	0/0:6:6,0:-8.318,.,.	./.:0:.,.:.,.,.	0/0:4:4,0:-5.545,.,.	0/0:8:8,0:-11.09,.,.	0/0:3:3,0:-4.159,.,.	0/0:6:6,0:-8.318,.,.	./.:0:.,.:.,.,.	0/0:4:4,0:-5.545,.,.	0/0:7:7,0:-9.704,.,.	0/0:8:8,0:-11.09,.,.	0/0:16:16,0:-22.181,.,.	0/0:4:4,0:-5.545,.,.	./.:0:.,.:.,.,.
un	1322960	16537_78	A	G	.	PASS	NS=110;AF=0.200	GT:DP:AD:GL	./.:0:.,.:.,.,.	./.:0:.,.:.,.,.	./.:0:.,.:.,.,.	./.:0:.,.:.,.,.	./.:0:.,.:.,.,.	./.:0:.,.:.,.,.	./.:0:.,.:.,.,.	./.:0:.,.:.,.,.	./.:0:.,.:.,.,.	./.:0:.,.:.,.,.	1/1:14:0,14:.,.,-19.408	1/1:7:0,7:.,.,-9.704	./.:0:.,.:.,.,.	1/1:12:0,12:.,.,-16.636	./.:7:.,.:.,.,.	1/1:21:0,21:.,.,-29.112	1/1:4:0,4:.,.,-5.545	1/1:7:0,7:.,.,-9.704	1/1:6:0,6:.,.,-8.318	1/1:18:0,18:.,.,-24.953	1/1:15:0,15:.,.,-20.794	1/1:10:0,10:.,.,-13.863	1/1:6:0,6:.,.,-8.318	0/0:3:3,0:-4.159,.,.	0/0:13:13,0:-18.022,.,.	0/0:12:12,0:-16.636,.,.	0/0:8:8,0:-11.09,.,.	./.:0:.,.:.,.,.	./.:0:.,.:.,.,.	0/0:13:13,0:-18.022,.,.	0/0:11:11,0:-15.249,.,.	0/0:10:10,0:-13.863,.,.	0/0:14:14,0:-19.408,.,.	./.:0:.,.:.,.,.	0/0:4:4,0:-5.545,.,.	0/0:3:3,0:-4.159,.,.	0/0:19:19,0:-26.34,.,.	0/0:8:8,0:-11.09,.,.	0/0:7:7,0:-9.704,.,.	0/0:7:7,0:-9.704,.,.	0/0:3:3,0:-4.159,.,.	0/0:10:10,0:-13.863,.,.	0/0:19:19,0:-26.34,.,.	0/0:15:15,0:-20.794,.,.	0/0:13:13,0:-8.774,.,.	0/0:7:7,0:-9.704,.,.	./.:0:.,.:.,.,.	0/0:21:21,0:-29.112,.,.	0/0:14:14,0:-19.408,.,.	0/0:10:10,0:-13.863,.,.	0/0:3:3,0:-4.159,.,.	./.:0:.,.:.,.,.	0/0:8:8,0:-11.09,.,.	0/0:23:23,0:-31.885,.,.	0/0:5:5,0:-6.931,.,.	0/0:9:9,0:-12.477,.,.	0/0:10:10,0:-13.863,.,.	0/0:3:3,0:-4.159,.,.	./.:0:.,.:.,.,.	0/0:13:13,0:-18.022,.,.	0/0:7:7,0:-9.704,.,.	0/0:5:5,0:-6.931,.,.	./.:0:.,.:.,.,.	0/0:3:3,0:-4.159,.,.	0/0:3:3,0:-4.159,.,.	0/0:17:17,0:-23.567,.,.	0/0:5:5,0:-6.931,.,.	0/0:4:4,0:-5.545,.,.	./.:0:.,.:.,.,.	0/0:11:11,0:-15.249,.,.	0/0:21:21,0:-29.112,.,.	0/0:8:8,0:-11.09,.,.	0/0:6:6,0:-8.318,.,.	0/0:3:3,0:-4.159,.,.	0/0:10:10,0:-13.863,.,.	0/0:8:8,0:-11.09,.,.	0/0:9:9,0:-12.477,.,.	./.:0:.,.:.,.,.	0/0:16:16,0:-22.181,.,.	0/0:3:3,0:-4.159,.,.	0/0:10:10,0:-13.863,.,.	0/0:4:4,0:-5.545,.,.	./.:0:.,.:.,.,.	0/0:8:8,0:-11.09,.,.	0/0:8:8,0:-11.09,.,.	1/1:7:0,7:.,.,-9.704	1/1:17:0,17:.,.,-23.567	1/1:13:0,13:.,.,-18.022	1/1:9:0,9:.,.,-12.477	1/1:13:0,13:.,.,-18.022	./.:0:.,.:.,.,.	1/1:20:0,20:.,.,-27.726	1/1:11:0,11:.,.,-15.249	1/1:5:0,5:.,.,-6.931	1/1:16:0,16:.,.,-22.181	1/1:18:0,18:.,.,-24.953	./.:0:.,.:.,.,.	1/1:8:0,8:.,.,-11.09	0/0:9:9,0:-12.477,.,.	0/0:15:15,0:-20.794,.,.	0/0:15:15,0:-20.794,.,.	0/0:14:14,0:-19.408,.,.	0/0:16:16,0:-22.181,.,.	0/0:19:19,0:-26.34,.,.	0/0:26:26,0:-36.044,.,.	0/0:37:37,0:-51.293,.,.	./.:0:.,.:.,.,.	0/0:4:4,0:-5.545,.,.	./.:0:.,.:.,.,.	0/0:25:25,0:-34.657,.,.	0/0:3:3,0:-4.159,.,.	0/0:14:14,0:-19.408,.,.	0/0:3:3,0:-4.159,.,.	0/0:4:4,0:-5.545,.,.	0/0:19:19,0:-26.34,.,.	0/0:3:3,0:-4.159,.,.	0/0:11:11,0:-15.249,.,.	./.:0:.,.:.,.,.	0/0:5:5,0:-6.931,.,.	0/0:5:5,0:-6.931,.,.	0/0:12:12,0:-16.636,.,.	0/0:6:6,0:-8.318,.,.	0/0:7:7,0:-9.704,.,.	0/0:6:6,0:-8.318,.,.	0/0:4:4,0:-5.545,.,.	0/0:3:3,0:-4.159,.,.	0/0:7:7,0:-9.704,.,.	0/0:3:3,0:-4.159,.,.	0/0:7:7,0:-9.704,.,.	0/0:16:16,0:-22.181,.,.	./.:0:.,.:.,.,.	0/0:10:10,0:-13.863,.,.	0/0:3:3,0:-4.159,.,.	0/0:13:13,0:-18.022,.,.	0/0:4:4,0:-5.545,.,.	0/0:9:9,0:-12.477,.,.	0/0:14:14,0:-19.408,.,.	./.:0:.,.:.,.,.	0/0:4:4,0:-5.545,.,.
un	1341960	16775_38	C	A	.	PASS	NS=119;AF=0.492	GT:DP:AD:GL	1/1:15:0,15:.,.,-20.794	./.:0:.,.:.,.,.	1/1:17:0,17:.,.,-23.567	1/1:17:0,17:.,.,-13.763	1/1:18:0,18:.,.,-24.953	./.:0:.,.:.,.,.	1/1:6:0,6:.,.,-8.318	1/1:8:0,8:.,.,-11.09	1/1:45:0,45:.,.,-62.383	1/1:17:0,17:.,.,-23.567	1/1:19:0,19:.,.,-26.34	1/1:25:0,25:.,.,-34.657	1/1:4:0,4:.,.,-5.545	1/1:20:0,20:.,.,-27.726	1/1:7:0,7:.,.,-9.704	1/1:13:0,13:.,.,-18.022	1/1:8:0,8:.,.,-11.09	1/1:4:0,4:.,.,-5.545	./.:0:.,.:.,.,.	1/1:30:0,30:.,.,-41.589	1/1:20:0,20:.,.,-27.726	1/1:14:0,14:.,.,-19.408	1/1:9:0,9:.,.,-12.477	0/0:4:4,0:-5.545,.,.	0/0:20:20,0:-27.726,.,.	0/1:22:7,15:.,12.4,.	0/0:14:14,0:-19.408,.,.	0/0:9:9,0:-12.477,.,.	0/1:8:3,5:.,6.09,.	1/1:6:0,6:.,.,-8.318	0/0:19:19,0:-26.34,.,.	0/0:12:12,0:-16.636,.,.	0/0:10:10,0:-13.863,.,.	./.:0:.,.:.,.,.	./.:0:.,.:.,.,.	./.:4:.,.:.,.,.	0/0:16:16,0:-12.502,.,.	1/1:15:0,15:.,.,-20.794	0/0:13:13,0:-18.022,.,.	0/0:15:15,0:-20.794,.,.	./.:0:.,.:.,.,.	1/1:5:0,5:.,.,-6.931	0/0:21:21,0:-29.112,.,.	0/0:18:18,0:-24.953,.,.	0/1:10:3,7:.,4.95,.	0/1:7:3,4:.,6.45,.	./.:0:.,.:.,.,.	1/1:28:0,28:.,.,-38.816	0/0:20:20,0:-27.726,.,.	0/1:12:4,8:.,7.43,.	1/1:6:0,6:.,.,-8.318	0/0:4:4,0:-5.545,.,.	0/0:3:3,0:-4.159,.,.	1/1:19:0,19:.,.,-26.34	1/1:5:0,5:.,.,-6.931	0/0:16:16,0:-22.181,.,.	1/1:7:0,7:.,.,-9.704	./.:0:.,.:.,.,.	0/0:6:6,0:-8.318,.,.	0/0:22:22,0:-30.498,.,.	0/0:12:12,0:-16.636,.,.	0/0:10:10,0:-13.863,.,.	./.:0:.,.:.,.,.	./.:0:.,.:.,.,.	0/0:5:5,0:-6.931,.,.	0/0:19:19,0:-26.34,.,.	0/0:12:12,0:-16.636,.,.	0/0:3:3,0:-4.159,.,.	0/0:9:9,0:-12.477,.,.	0/0:14:14,0:-19.408,.,.	0/0:20:20,0:-27.726,.,.	0/0:13:13,0:-18.022,.,.	0/0:11:11,0:-15.249,.,.	0/0:6:6,0:-8.318,.,.	0/0:11:11,0:-15.249,.,.	./.:0:.,.:.,.,.	0/0:5:5,0:-6.931,.,.	0/0:7:7,0:-9.704,.,.	0/0:23:23,0:-31.885,.,.	0/0:3:3,0:-4.159,.,.	0/0:11:11,0:-15.249,.,.	0/0:3:3,0:-4.159,.,.	0/0:4:4,0:-5.545,.,.	0/0:9:9,0:-4,.,.	./.:0:.,.:.,.,.	1/1:6:0,6:.,.,-8.318	1/1:8:0,8:.,.,-2.865	1/1:20:0,20:.,.,-27.726	1/1:4:0,4:.,.,-5.545	1/1:14:0,14:.,.,-19.408	1/1:8:0,8:.,.,-11.09	1/1:23:0,23:.,.,-21.461	1/1:13:0,13:.,.,-18.022	1/1:5:0,5:.,.,-6.931	1/1:33:0,33:.,.,-45.748	1/1:11:0,11:.,.,-15.249	./.:0:.,.:.,.,.	1/1:5:0,5:.,.,-6.931	0/1:7:5,2:.,3.066,.	0/0:9:9,0:-12.477,.,.	0/0:25:25,0:-34.657,.,.	1/1:8:0,8:.,.,-11.09	0/0:11:11,0:-15.249,.,.	0/1:21:10,11:.,21.92,.	0/1:34:17,17:.,37.35,.	1/1:46:0,46:.,.,-63.77	0/0:6:6,0:-8.318,.,.	1/1:10:0,10:.,.,-13.863	1/1:13:0,13:.,.,-18.022	0/0:14:14,0:-19.408,.,.	1/1:3:0,3:.,.,-4.159	0/0:13:13,0:-18.022,.,.	0/0:6:6,0:-8.318,.,.	1/1:7:0,7:.,.,-9.704	1/1:34:0,34:.,.,-47.134	0/1:6:4,2:.,3.715,.	1/1:18:0,18:.,.,-24.953	1/1:3:0,3:.,.,-4.159	./.:0:.,.:.,.,.	0/1:8:3,5:.,6.09,.	0/1:20:11,9:.,19.57,.	./.:0:.,.:.,.,.	./.:0:.,.:.,.,.	0/1:13:8,5:.,10.29,.	0/1:11:4,7:.,7.96,.	./.:0:.,.:.,.,.	0/1:9:4,5:.,8.68,.	0/1:10:5,5:.,10.99,.	0/0:19:19,0:-26.34,.,.	0/0:20:20,0:-27.726,.,.	./.:0:.,.:.,.,.	0/0:12:12,0:-16.636,.,.	./.:4:.,.:.,.,.	0/0:9:9,0:-12.477,.,.	0/0:11:11,0:-15.249,.,.	0/1:10:6,4:.,8.39,.	1/1:18:0,18:.,.,-24.953	0/0:3:3,0:-4.159,.,.	0/1:5:3,2:.,4.19,.
un	1342541	16782_59	T	C	.	PASS	NS=93;AF=0.366	GT:DP:AD:GL	1/1:9:0,9:.,.,-12.477	1/1:4:0,4:.,.,-5.545	1/1:18:0,18:.,.,-24.953	1/1:10:0,10:.,.,-13.863	1/1:5:0,5:.,.,-6.931	1/1:3:0,3:.,.,-4.159	1/1:6:0,6:.,.,-8.318	1/1:5:0,5:.,.,-6.931	1/1:36:0,36:.,.,-49.907	1/1:13:0,13:.,.,-18.022	1/1:9:0,9:.,.,-12.477	1/1:14:0,14:.,.,-19.408	1/1:11:0,11:.,.,-15.249	1/1:10:0,10:.,.,-13.863	1/1:7:0,7:.,.,-9.704	1/1:12:0,12:.,.,-16.636	1/1:5:0,5:.,.,-6.931	1/1:5:0,5:.,.,-6.931	1/1:6:0,6:.,.,-8.318	1/1:18:0,18:.,.,-24.953	1/1:9:0,9:.,.,-12.477	1/1:12:0,12:.,.,-16.636	./.:0:.,.:.,.,.	./.:0:.,.:.,.,.	0/0:18:18,0:-24.953,.,.	0/0:14:14,0:-19.408,.,.	0/0:18:18,0:-24.953,.,.	0/0:7:7,0:-9.704,.,.	0/0:6:6,0:-8.318,.,.	0/0:12:12,0:-16.636,.,.	0/0:13:13,0:-18.022,.,.	0/0:15:15,0:-20.794,.,.	0/0:5:5,0:-6.931,.,.	0/0:5:5,0:-6.931,.,.	0/0:4:4,0:-5.545,.,.	./.:0:.,.:.,.,.	0/0:10:10,0:-13.863,.,.	0/0:7:7,0:-9.704,.,.	0/0:6:6,0:-8.318,.,.	0/0:7:7,0:-9.704,.,.	./.:0:.,.:.,.,.	0/0:4:4,0:-5.545,.,.	0/0:9:9,0:-12.477,.,.	0/0:7:7,0:-9.704,.,.	0/0:11:11,0:-15.249,.,.	0/0:3:3,0:-4.159,.,.	./.:0:.,.:.,.,.	0/0:19:19,0:-26.34,.,.	0/0:15:15,0:-20.794,.,.	0/0:10:10,0:-13.863,.,.	0/0:5:5,0:-6.931,.,.	./.:0:.,.:.,.,.	0/0:3:3,0:-4.159,.,.	0/0:10:10,0:-13.863,.,.	0/0:4:4,0:-5.545,.,.	0/0:10:10,0:-13.863,.,.	0/0:7:7,0:-9.704,.,.	0/0:3:3,0:-4.159,.,.	./.:0:.,.:.,.,.	0/0:14:14,0:-19.408,.,.	0/0:6:6,0:-8.318,.,.	0/0:6:6,0:-8.318,.,.	0/0:6:6,0:-8.318,.,.	./.:0:.,.:.,.,.	./.:0:.,.:.,.,.	0/0:15:15,0:-20.794,.,.	0/0:4:4,0:-5.545,.,.	./.:0:.,.:.,.,.	0/0:3:3,0:-4.159,.,.	0/0:8:8,0:-11.09,.,.	0/0:18:18,0:-24.953,.,.	0/0:6:6,0:-8.318,.,.	0/0:6:6,0:-8.318,.,.	0/0:6:6,0:-8.318,.,.	0/0:10:10,0:-13.863,.,.	0/0:8:8,0:-11.09,.,.	./.:0:.,.:.,.,.	0/0:6:6,0:-8.318,.,.	0/0:9:9,0:-12.477,.,.	./.:0:.,.:.,.,.	0/0:6:6,0:-8.318,.,.	0/0:7:7,0:-9.704,.,.	0/0:3:3,0:-4.159,.,.	0/0:8:8,0:-11.09,.,.	0/0:4:4,0:-5.545,.,.	1/1:10:0,10:.,.,-13.863	1/1:12:0,12:.,.,-16.636	1/1:13:0,13:.,.,-18.022	1/1:7:0,7:.,.,-9.704	1/1:10:0,10:.,.,-13.863	1/1:8:0,8:.,.,-11.09	1/1:9:0,9:.,.,-12.477	1/1:7:0,7:.,.,-9.704	1/1:4:0,4:.,.,-5.545	1/1:24:0,24:.,.,-33.271	1/1:12:0,12:.,.,-16.636	./.:0:.,.:.,.,.	1/1:3:0,3:.,.,-4.159	0/0:6:6,0:-8.318,.,.	0/0:3:3,0:-4.159,.,.	0/0:11:11,0:-6.35,.,.	0/0:8:8,0:-11.09,.,.	0/0:7:7,0:-9.704,.,.	0/0:16:16,0:-22.181,.,.	0/0:18:18,0:-24.953,.,.	0/0:32:32,0:-44.361,.,.	./.:0:.,.:.,.,.	./.:0:.,.:.,.,.	./.:0:.,.:.,.,.	./.:0:.,.:.,.,.	./.:0:.,.:.,.,.	./.:0:.,.:.,.,.	./.:0:.,.:.,.,.	./.:0:.,.:.,.,.	./.:0:.,.:.,.,.	./.:0:.,.:.,.,.	./.:0:.,.:.,.,.	./.:0:.,.:.,.,.	./.:0:.,.:.,.,.	./.:0:.,.:.,.,.	./.:0:.,.:.,.,.	./.:0:.,.:.,.,.	./.:0:.,.:.,.,.	./.:0:.,.:.,.,.	./.:0:.,.:.,.,.	./.:0:.,.:.,.,.	./.:0:.,.:.,.,.	./.:0:.,.:.,.,.	./.:0:.,.:.,.,.	./.:0:.,.:.,.,.	./.:0:.,.:.,.,.	./.:0:.,.:.,.,.	./.:0:.,.:.,.,.	./.:0:.,.:.,.,.	./.:0:.,.:.,.,.	./.:0:.,.:.,.,.	./.:0:.,.:.,.,.	./.:0:.,.:.,.,.	./.:0:.,.:.,.,.
un	1344512	16807_30	C	T	.	PASS	NS=122;AF=0.016	GT:DP:AD:GL	0/0:17:17,0:-23.567,.,.	0/0:5:5,0:-6.931,.,.	0/0:16:16,0:-22.181,.,.	0/0:10:10,0:-13.863,.,.	0/0:10:10,0:-13.863,.,.	./.:0:.,.:.,.,.	0/0:5:5,0:-6.931,.,.	0/0:3:3,0:-4.159,.,.	1/1:32:0,32:.,.,-44.361	0/0:11:11,0:-15.249,.,.	0/0:20:20,0:-27.726,.,.	0/0:26:26,0:-36.044,.,.	0/0:6:6,0:-8.318,.,.	0/0:8:8,0:-11.09,.,.	./.:0:.,.:.,.,.	0/0:19:19,0:-26.34,.,.	0/0:7:7,0:-9.704,.,.	0/0:10:10,0:-13.863,.,.	0/0:3:3,0:-4.159,.,.	0/1:27:15,12:.,26.03,.	0/1:27:14,13:.,28.53,.	0/0:12:12,0:-16.636,.,.	0/0:5:5,0:-6.931,.,.	0/0:3:3,0:-4.159,.,.	0/0:21:21,0:-29.112,.,.	0/0:21:21,0:-29.112,.,.	0/0:20:20,0:-27.726,.,.	0/0:6:6,0:-8.318,.,.	0/0:3:3,0:-4.159,.,.	0/0:9:9,0:-12.477,.,.	0/0:17:17,0:-23.567,.,.	0/0:11:11,0:-15.249,.,.	0/0:16:16,0:-22.181,.,.	./.:0:.,.:.,.,.	0/0:5:5,0:-6.931,.,.	0/0:3:3,0:-4.159,.,.	0/0:11:11,0:-15.249,.,.	0/0:6:6,0:-8.318,.,.	0/0:7:7,0:-9.704,.,.	0/0:10:10,0:-13.863,.,.	./.:0:.,.:.,.,.	0/0:7:7,0:-9.704,.,.	0/0:23:23,0:-31.885,.,.	0/0:11:11,0:-15.249,.,.	0/0:12:12,0:-16.636,.,.	0/0:7:7,0:-9.704,.,.	./.:0:.,.:.,.,.	0/0:30:30,0:-41.589,.,.	0/0:9:9,0:-12.477,.,.	./.:0:.,.:.,.,.	./.:0:.,.:.,.,.	./.:0:.,.:.,.,.	0/0:3:3,0:-4.159,.,.	0/0:22:22,0:-30.498,.,.	0/0:5:5,0:-6.931,.,.	0/0:14:14,0:-19.408,.,.	0/0:11:11,0:-15.249,.,.	0/0:6:6,0:-8.318,.,.	0/0:6:6,0:-8.318,.,.	0/0:25:25,0:-34.657,.,.	0/0:17:17,0:-23.567,.,.	0/0:14:14,0:-19.408,.,.	0/0:3:3,0:-4.159,.,.	0/0:3:3,0:-4.159,.,.	0/0:6:6,0:-8.318,.,.	0/0:19:19,0:-26.34,.,.	0/0:9:9,0:-12.477,.,.	0/0:4:4,0:-5.545,.,.	0/0:8:8,0:-11.09,.,.	0/0:5:5,0:-6.931,.,.	0/0:22:22,0:-30.498,.,.	0/0:6:6,0:-8.318,.,.	0/0:5:5,0:-6.931,.,.	0/0:4:4,0:-5.545,.,.	0/0:7:7,0:-9.704,.,.	0/0:3:3,0:-4.159,.,.	0/0:5:5,0:-6.931,.,.	./.:0:.,.:.,.,.	0/0:15:15,0:-20.794,.,.	0/0:4:4,0:-5.545,.,.	0/0:7:7,0:-9.704,.,.	0/0:5:5,0:-6.931,.,.	0/0:8:8,0:-11.09,.,.	0/0:8:8,0:-11.09,.,.	0/0:7:7,0:-9.704,.,.	0/0:16:16,0:-22.181,.,.	0/0:10:10,0:-13.863,.,.	0/0:14:14,0:-19.408,.,.	0/0:5:5,0:-6.931,.,.	0/0:21:21,0:-29.112,.,.	0/0:5:5,0:-6.931,.,.	0/0:11:11,0:-15.249,.,.	0/0:6:6,0:-8.318,.,.	0/0:4:4,0:-5.545,.,.	0/0:31:31,0:-42.975,.,.	0/0:13:13,0:-18.022,.,.	./.:0:.,.:.,.,.	0/0:4:4,0:-5.545,.,.	0/0:7:7,0:-9.704,.,.	0/0:9:9,0:-12.477,.,.	0/0:16:16,0:-22.181,.,.	0/0:7:7,0:-9.704,.,.	0/0:8:8,0:-11.09,.,.	0/0:22:22,0:-30.498,.,.	0/0:20:20,0:-27.726,.,.	0/0:46:46,0:-63.77,.,.	./.:0:.,.:.,.,.	0/0:6:6,0:-8.318,.,.	0/0:10:10,0:-13.863,.,.	0/0:8:8,0:-11.09,.,.	0/0:6:6,0:-8.318,.,.	0/0:12:12,0:-16.636,.,.	0/0:3:3,0:-4.159,.,.	0/0:8:8,0:-11.09,.,.	0/0:18:18,0:-24.953,.,.	0/0:4:4,0:-5.545,.,.	0/0:23:23,0:-31.885,.,.	0/0:6:6,0:-8.318,.,.	0/0:5:5,0:-6.931,.,.	0/0:5:5,0:-6.931,.,.	0/0:16:16,0:-22.181,.,.	./.:0:.,.:.,.,.	./.:0:.,.:.,.,.	0/0:10:10,0:-13.863,.,.	./.:0:.,.:.,.,.	0/0:3:3,0:-4.159,.,.	0/0:10:10,0:-13.863,.,.	0/0:3:3,0:-4.159,.,.	0/0:14:14,0:-19.408,.,.	0/0:12:12,0:-16.636,.,.	./.:0:.,.:.,.,.	0/0:4:4,0:-5.545,.,.	0/0:5:5,0:-6.931,.,.	0/0:3:3,0:-4.159,.,.	./.:0:.,.:.,.,.	0/0:4:4,0:-5.545,.,.	0/0:3:3,0:-4.159,.,.	./.:0:.,.:.,.,.	0/0:4:4,0:-5.545,.,.
un	1344769	16810_47	G	A	.	PASS	NS=136;AF=0.048	GT:DP:AD:GL	0/1:22:8,14:.,15.92,.	1/1:3:0,3:.,.,-4.159	0/1:25:16,9:.,17.79,.	0/1:22:9,13:.,19.04,.	1/1:13:0,13:.,.,-18.022	0/1:7:3,4:.,6.45,.	0/1:5:2,3:.,4.19,.	0/1:11:7,4:.,7.96,.	0/0:57:57,0:-79.019,.,.	0/1:15:6,9:.,12.58,.	0/0:20:20,0:-27.726,.,.	0/0:25:25,0:-34.657,.,.	0/0:6:6,0:-8.318,.,.	0/0:22:22,0:-30.498,.,.	0/0:5:5,0:-6.931,.,.	0/0:29:29,0:-40.203,.,.	0/0:14:14,0:-19.408,.,.	0/0:7:7,0:-9.704,.,.	0/0:5:5,0:-6.931,.,.	0/0:22:22,0:-30.498,.,.	0/0:26:26,0:-36.044,.,.	0/0:15:15,0:-20.794,.,.	0/0:9:9,0:-12.477,.,.	0/0:4:4,0:-5.545,.,.	0/0:35:35,0:-48.52,.,.	0/0:42:42,0:-58.224,.,.	0/0:33:33,0:-45.748,.,.	0/0:9:9,0:-12.477,.,.	0/0:8:8,0:-11.09,.,.	0/0:23:23,0:-31.885,.,.	0/0:16:16,0:-22.181,.,.	0/0:7:7,0:-9.704,.,.	0/0:26:26,0:-36.044,.,.	0/0:4:4,0:-5.545,.,.	0/0:6:6,0:-8.318,.,.	0/0:4:4,0:-5.545,.,.	0/0:22:22,0:-30.498,.,.	0/0:32:32,0:-44.361,.,.	0/0:13:13,0:-18.022,.,.	0/0:18:18,0:-24.953,.,.	./.:0:.,.:.,.,.	0/0:11:11,0:-15.249,.,.	0/0:23:23,0:-31.885,.,.	0/0:27:27,0:-37.43,.,.	0/0:16:16,0:-22.181,.,.	0/0:17:17,0:-23.567,.,.	0/0:9:9,0:-12.477,.,.	0/0:34:34,0:-47.134,.,.	0/0:57:57,0:-79.019,.,.	0/0:28:28,0:-38.816,.,.	0/0:10:10,0:-5.164,.,.	0/0:28:28,0:-38.816,.,.	0/0:8:8,0:-11.09,.,.	0/0:30:30,0:-41.589,.,.	0/0:11:11,0:-15.249,.,.	0/0:38:38,0:-52.679,.,.	0/0:29:29,0:-40.203,.,.	./.:0:.,.:.,.,.	0/0:25:25,0:-34.657,.,.	0/0:55:55,0:-76.246,.,.	0/0:32:32,0:-44.361,.,.	0/0:10:10,0:-13.863,.,.	0/0:6:6,0:-8.318,.,.	0/0:13:13,0:-18.022,.,.	0/0:13:13,0:-18.022,.,.	0/0:50:50,0:-69.315,.,.	0/0:23:23,0:-31.885,.,.	0/0:5:5,0:-6.931,.,.	0/0:22:22,0:-30.498,.,.	0/0:27:27,0:-37.43,.,.	0/0:69:69,0:-95.654,.,.	0/0:24:24,0:-33.271,.,.	0/0:12:12,0:-16.636,.,.	0/0:8:8,0:-11.09,.,.	0/0:11:11,0:-15.249,.,.	0/0:9:9,0:-12.477,.,.	0/0:18:18,0:-24.953,.,.	0/0:9:9,0:-12.477,.,.	0/0:47:47,0:-65.156,.,.	0/0:15:15,0:-20.794,.,.	0/0:13:13,0:-18.022,.,.	0/0:10:10,0:-13.863,.,.	0/0:7:7,0:-9.704,.,.	0/0:16:16,0:-22.181,.,.	0/0:9:9,0:-12.477,.,.	0/0:14:14,0:-19.408,.,.	0/0:10:10,0:-13.863,.,.	0/0:20:20,0:-27.726,.,.	0/0:4:4,0:-6.931,.,.	0/0:21:21,0:-29.112,.,.	0/0:13:13,0:-18.022,.,.	0/0:25:25,0:-34.657,.,.	0/0:17:17,0:-23.567,.,.	0/0:8:8,0:-11.09,.,.	0/1:38:22,16:.,34.2,.	0/1:6:2,4:.,3.715,.	0/0:9:9,0:-12.477,.,.	0/0:9:9,0:-12.477,.,.	0/0:11:11,0:-15.249,.,.	0/0:28:28,0:-38.816,.,.	0/0:53:53,0:-73.474,.,.	0/0:14:14,0:-19.408,.,.	0/0:34:34,0:-47.134,.,.	0/0:54:54,0:-74.86,.,.	0/0:70:70,0:-97.041,.,.	0/0:113:113,0:-156.651,.,.	0/0:3:3,0:-4.159,.,.	0/0:6:6,0:-8.318,.,.	0/0:15:15,0:-20.794,.,.	0/0:55:55,0:-76.246,.,.	0/0:8:8,0:-11.09,.,.	0/0:33:33,0:-45.748,.,.	0/0:12:12,0:-16.636,.,.	0/0:26:26,0:-36.044,.,.	0/0:29:29,0:-40.203,.,.	0/0:6:6,0:-8.318,.,.	0/0:27:27,0:-37.43,.,.	./.:0:.,.:.,.,.	0/0:13:13,0:-18.022,.,.	0/0:16:16,0:-22.181,.,.	0/0:29:29,0:-40.203,.,.	0/0:7:7,0:-9.704,.,.	0/0:5:5,0:-6.931,.,.	0/0:7:7,0:-9.704,.,.	0/0:9:9,0:-12.477,.,.	0/0:6:6,0:-8.318,.,.	0/0:9:9,0:-12.477,.,.	0/0:11:11,0:-15.249,.,.	0/0:16:16,0:-22.181,.,.	0/0:36:36,0:-49.907,.,.	0/0:11:11,0:-15.249,.,.	0/0:14:14,0:-19.408,.,.	0/0:6:6,0:-8.318,.,.	0/0:9:9,0:-12.477,.,.	0/0:13:13,0:-18.022,.,.	0/0:9:9,0:-12.477,.,.	0/0:33:33,0:-45.748,.,.	0/0:7:7,0:-9.704,.,.	0/0:3:3,0:-4.159,.,.
un	1356635	16958_73	G	A	.	PASS	NS=122;AF=0.012	GT:DP:AD:GL	0/0:6:6,0:-8.318,.,.	0/0:7:7,0:-9.704,.,.	0/0:16:16,0:-22.181,.,.	0/0:11:11,0:-15.249,.,.	0/0:6:6,0:-8.318,.,.	0/0:5:5,0:-6.931,.,.	0/0:4:4,0:-5.545,.,.	./.:0:.,.:.,.,.	0/0:4:4,0:-5.545,.,.	0/0:12:12,0:-16.636,.,.	0/0:7:7,0:-9.704,.,.	0/0:13:13,0:-18.022,.,.	./.:0:.,.:.,.,.	0/0:13:13,0:-18.022,.,.	./.:0:.,.:.,.,.	0/0:11:11,0:-15.249,.,.	0/0:6:6,0:-8.318,.,.	0/0:9:9,0:-12.477,.,.	0/0:3:3,0:-4.159,.,.	0/0:7:7,0:-9.704,.,.	0/0:6:6,0:-8.318,.,.	0/0:5:5,0:-6.931,.,.	0/0:11:11,0:-15.249,.,.	0/0:7:7,0:-9.704,.,.	0/0:21:21,0:-29.112,.,.	0/0:20:20,0:-27.726,.,.	0/0:12:12,0:-16.636,.,.	0/0:9:9,0:-12.477,.,.	0/0:5:5,0:-6.931,.,.	0/0:13:13,0:-18.022,.,.	0/0:18:18,0:-24.953,.,.	0/0:14:14,0:-19.408,.,.	0/0:13:13,0:-16.636,.,.	0/0:6:6,0:-8.318,.,.	0/0:4:4,0:-5.545,.,.	0/0:4:4,0:-5.545,.,.	0/0:28:28,0:-38.816,.,.	0/0:11:11,0:-15.249,.,.	0/0:8:8,0:-11.09,.,.	0/0:13:13,0:-18.022,.,.	0/0:6:6,0:-8.318,.,.	0/0:7:7,0:-9.704,.,.	0/0:16:16,0:-22.181,.,.	0/0:12:12,0:-16.636,.,.	0/0:12:12,0:-16.636,.,.	0/0:5:5,0:-6.931,.,.	0/0:5:5,0:-6.931,.,.	0/0:34:34,0:-47.134,.,.	0/0:18:18,0:-24.953,.,.	0/0:6:6,0:-8.318,.,.	./.:0:.,.:.,.,.	0/0:5:5,0:-6.931,.,.	./.:0:.,.:.,.,.	0/0:22:22,0:-30.498,.,.	0/0:4:4,0:-5.545,.,.	0/0:22:22,0:-30.498,.,.	0/0:9:9,0:-12.477,.,.	./.:0:.,.:.,.,.	0/0:5:5,0:-6.931,.,.	0/0:32:32,0:-44.361,.,.	0/0:17:17,0:-23.567,.,.	0/0:6:6,0:-8.318,.,.	./.:0:.,.:.,.,.	./.:0:.,.:.,.,.	0/0:6:6,0:-8.318,.,.	0/0:29:29,0:-40.203,.,.	0/0:9:9,0:-12.477,.,.	./.:0:.,.:.,.,.	0/0:8:8,0:-11.09,.,.	0/0:7:7,0:-9.704,.,.	0/0:27:27,0:-37.43,.,.	0/0:10:10,0:-13.863,.,.	0/0:7:7,0:-9.704,.,.	0/0:10:10,0:-13.863,.,.	0/0:4:4,0:-5.545,.,.	0/0:3:3,0:-4.159,.,.	0/0:8:8,0:-11.09,.,.	0/0:6:6,0:-8.318,.,.	0/0:15:15,0:-20.794,.,.	0/0:7:7,0:-9.704,.,.	0/0:8:8,0:-11.09,.,.	0/0:8:8,0:-11.09,.,.	0/0:4:4,0:-5.545,.,.	0/0:8:8,0:-11.09,.,.	0/0:10:10,0:-13.863,.,.	0/0:5:5,0:-6.931,.,.	0/0:7:7,0:-9.704,.,.	0/0:6:6,0:-8.318,.,.	0/0:8:8,0:-11.09,.,.	1/1:14:0,14:.,.,-3.53	0/1:7:4,3:.,6.45,.	0/0:19:19,0:-26.34,.,.	0/0:8:8,0:-11.09,.,.	./.:0:.,.:.,.,.	0/0:17:17,0:-23.567,.,.	0/0:14:14,0:-19.408,.,.	./.:0:.,.:.,.,.	0/0:3:3,0:-4.159,.,.	0/0:9:9,0:-12.477,.,.	0/0:12:12,0:-16.636,.,.	0/0:14:14,0:-19.408,.,.	0/0:5:5,0:-6.931,.,.	0/0:17:17,0:-23.567,.,.	0/0:10:10,0:-13.863,.,.	0/0:33:33,0:-45.748,.,.	0/0:49:49,0:-67.928,.,.	0/0:6:6,0:-8.318,.,.	0/0:4:4,0:-5.545,.,.	0/0:12:12,0:-16.636,.,.	0/0:27:27,0:-37.43,.,.	0/0:3:3,0:-4.159,.,.	0/0:17:17,0:-23.567,.,.	0/0:9:9,0:-12.477,.,.	0/0:9:9,0:-12.477,.,.	0/0:25:25,0:-34.657,.,.	0/0:5:5,0:-6.931,.,.	0/0:19:19,0:-26.34,.,.	0/0:4:4,0:-5.545,.,.	0/0:10:10,0:-13.863,.,.	0/0:6:6,0:-8.318,.,.	0/0:13:13,0:-18.022,.,.	./.:0:.,.:.,.,.	0/0:5:5,0:-6.931,.,.	0/0:13:13,0:-18.022,.,.	0/0:3:3,0:-4.159,.,.	./.:0:.,.:.,.,.	0/0:13:13,0:-18.022,.,.	./.:0:.,.:.,.,.	0/0:11:11,0:-15.249,.,.	0/0:13:13,0:-18.022,.,.	./.:0:.,.:.,.,.	0/0:12:12,0:-16.636,.,.	./.:0:.,.:.,.,.	0/0:11:11,0:-15.249,.,.	0/0:10:10,0:-13.863,.,.	0/0:13:13,0:-18.022,.,.	0/0:14:14,0:-19.408,.,.	0/0:3:3,0:-4.159,.,.	./.:0:.,.:.,.,.
un	1356811	16961_9	A	G	.	PASS	NS=118;AF=0.042	GT:DP:AD:GL	0/0:9:9,0:-12.477,.,.	0/0:3:3,0:-4.159,.,.	0/0:22:22,0:-30.498,.,.	0/0:9:9,0:-12.477,.,.	0/0:10:10,0:-13.863,.,.	./.:0:.,.:.,.,.	0/0:5:5,0:-9.704,.,.	0/0:3:3,0:-4.159,.,.	0/0:49:49,0:-67.928,.,.	0/0:9:9,0:-12.477,.,.	0/0:10:10,0:-13.863,.,.	0/0:17:17,0:-23.567,.,.	0/0:5:5,0:-6.931,.,.	0/0:12:12,0:-16.636,.,.	./.:0:.,.:.,.,.	0/0:15:15,0:-20.794,.,.	0/0:10:10,0:-13.863,.,.	./.:0:.,.:.,.,.	0/0:6:6,0:-8.318,.,.	0/0:22:22,0:-30.498,.,.	0/0:15:15,0:-20.794,.,.	0/0:18:18,0:-24.953,.,.	0/0:7:7,0:-9.704,.,.	0/0:6:6,0:-8.318,.,.	0/0:26:26,0:-36.044,.,.	0/0:16:16,0:-22.181,.,.	0/0:9:9,0:-12.477,.,.	0/0:11:11,0:-15.249,.,.	./.:0:.,.:.,.,.	0/0:6:6,0:-8.318,.,.	0/0:10:10,0:-13.863,.,.	0/0:8:8,0:-11.09,.,.	0/0:16:16,0:-22.181,.,.	0/0:3:3,0:-4.159,.,.	./.:0:.,.:.,.,.	0/0:3:3,0:-4.159,.,.	0/0:9:9,0:-12.477,.,.	0/0:12:12,0:-16.636,.,.	0/0:4:4,0:-5.545,.,.	0/0:5:5,0:-6.931,.,.	./.:0:.,.:.,.,.	./.:0:.,.:.,.,.	0/0:26:26,0:-36.044,.,.	0/0:13:13,0:-18.022,.,.	0/0:10:10,0:-13.863,.,.	0/0:6:6,0:-8.318,.,.	0/0:3:3,0:-4.159,.,.	0/0:23:23,0:-31.885,.,.	0/0:21:21,0:-29.112,.,.	0/0:14:14,0:-19.408,.,.	./.:0:.,.:.,.,.	0/0:9:9,0:-12.477,.,.	0/0:4:4,0:-5.545,.,.	0/0:11:11,0:-15.249,.,.	0/0:3:3,0:-4.159,.,.	0/0:16:16,0:-22.181,.,.	0/0:8:8,0:-11.09,.,.	1/1:3:0,3:.,.,-4.159	0/0:9:9,0:-12.477,.,.	0/0:19:19,0:-26.34,.,.	0/0:9:9,0:-12.477,.,.	0/0:5:5,0:-6.931,.,.	./.:0:.,.:.,.,.	0/0:3:3,0:-4.159,.,.	0/0:4:4,0:-5.545,.,.	0/0:19:19,0:-26.34,.,.	0/0:7:7,0:-9.704,.,.	0/0:3:3,0:-4.159,.,.	0/0:8:8,0:-11.09,.,.	0/0:7:7,0:-9.704,.,.	0/0:20:20,0:-27.726,.,.	0/0:14:14,0:-19.408,.,.	0/0:7:7,0:-9.704,.,.	0/0:8:8,0:-11.09,.,.	0/0:8:8,0:-11.09,.,.	0/0:4:4,0:-5.545,.,.	0/0:7:7,0:-9.704,.,.	0/0:5:5,0:-6.931,.,.	0/0:16:16,0:-22.181,.,.	./.:0:.,.:.,.,.	./.:0:.,.:.,.,.	./.:0:.,.:.,.,.	0/0:7:7,0:-9.704,.,.	0/0:10:10,0:-13.863,.,.	0/0:6:6,0:-8.318,.,.	0/0:6:6,0:-8.318,.,.	0/0:7:7,0:-9.704,.,.	0/0:19:19,0:-26.34,.,.	0/0:4:4,0:-5.545,.,.	0/0:10:10,0:-13.863,.,.	0/0:7:7,0:-9.704,.,.	0/0:9:9,0:-12.477,.,.	0/0:12:12,0:-16.636,.,.	0/0:5:5,0:-6.931,.,.	0/0:33:33,0:-45.748,.,.	0/0:10:10,0:-13.863,.,.	./.:0:.,.:.,.,.	0/0:12:12,0:-16.636,.,.	0/1:10:5,5:.,10.99,.	1/1:12:0,12:.,.,-16.636	0/0:16:16,0:-22.181,.,.	0/0:8:8,0:-11.09,.,.	0/0:17:17,0:-23.567,.,.	0/0:15:15,0:-20.794,.,.	0/0:23:23,0:-31.885,.,.	0/0:37:37,0:-51.293,.,.	0/0:6:6,0:-8.318,.,.	0/0:4:4,0:-5.545,.,.	0/0:17:17,0:-23.567,.,.	0/0:19:19,0:-26.34,.,.	./.:0:.,.:.,.,.	0/1:11:4,7:.,7.96,.	0/0:13:13,0:-18.022,.,.	0/0:9:9,0:-12.477,.,.	0/0:36:36,0:-49.907,.,.	0/0:4:4,0:-5.545,.,.	0/0:24:24,0:-33.271,.,.	./.:0:.,.:.,.,.	0/0:5:5,0:-6.931,.,.	0/0:6:6,0:-8.318,.,.	0/0:18:18,0:-24.953,.,.	./.:0:.,.:.,.,.	0/1:7:3,4:.,6.45,.	0/1:8:5,3:.,6.09,.	./.:0:.,.:.,.,.	./.:0:.,.:.,.,.	0/0:7:7,0:-9.704,.,.	0/0:3:3,0:-4.159,.,.	0/1:15:6,9:.,12.58,.	0/1:25:15,10:.,20.97,.	0/0:3:3,0:-4.159,.,.	0/0:9:9,0:-12.477,.,.	0/0:5:5,0:-6.931,.,.	./.:12:.,.:.,.,.	0/0:9:9,0:-12.477,.,.	0/0:6:6,0:-8.318,.,.	0/0:15:15,0:-20.794,.,.	./.:0:.,.:.,.,.	./.:0:.,.:.,.,.
un	1361007	17013_45	C	T	.	PASS	NS=97;AF=0.361	GT:DP:AD:GL	0/1:21:11,10:.,20.14,.	0/0:8:8,0:3.452,.,.	0/1:31:15,16:.,32.93,.	0/1:15:9,6:.,9.89,.	0/1:19:11,8:.,14.26,.	./.:0:.,.:.,.,.	0/1:11:4,7:.,10.9,.	0/1:10:7,3:.,4.95,.	0/1:49:23,26:.,54.86,.	0/1:19:12,7:.,14.05,.	0/1:21:12,9:.,17.27,.	0/1:37:24,13:.,19.57,.	0/1:15:8,7:.,13.55,.	0/0:26:26,0:4.64,.,.	./.:7:.,.:.,.,.	0/0:23:23,0:3.464,.,.	./.:10:.,.:.,.,.	0/1:9:6,3:.,4.23,.	0/0:9:9,0:-4,.,.	0/0:33:33,0:13.46,.,.	0/1:26:13,13:.,19.83,.	0/0:12:12,0:5.75,.,.	0/1:13:8,5:.,10.29,.	./.:0:.,.:.,.,.	./.:46:.,.:.,.,.	./.:36:.,.:.,.,.	./.:26:.,.:.,.,.	./.:11:.,.:.,.,.	./.:9:.,.:.,.,.	./.:25:.,.:.,.,.	./.:33:.,.:.,.,.	./.:12:.,.:.,.,.	./.:17:.,.:.,.,.	./.:0:.,.:.,.,.	./.:15:.,.:.,.,.	./.:6:.,.:.,.,.	./.:31:.,.:.,.,.	./.:11:.,.:.,.,.	./.:11:.,.:.,.,.	./.:18:.,.:.,.,.	./.:0:.,.:.,.,.	./.:9:.,.:.,.,.	./.:41:.,.:.,.,.	./.:21:.,.:.,.,.	./.:22:.,.:.,.,.	./.:12:.,.:.,.,.	./.:0:.,.:.,.,.	0/1:35:20,15:.,27.28,.	0/0:27:27,0:11.16,.,.	0/0:24:24,0:6.39,.,.	0/1:9:3,6:.,8.68,.	./.:0:.,.:.,.,.	./.:0:.,.:.,.,.	0/1:21:12,9:.,16.12,.	./.:0:.,.:.,.,.	0/1:24:11,13:.,23.38,.	0/1:25:10,15:.,32.93,.	0/1:8:3,5:.,8.39,.	0/1:23:16,7:.,11.76,.	0/1:39:16,23:.,46.8,.	0/1:25:9,16:.,30.73,.	0/1:15:8,7:.,14.48,.	./.:6:.,.:.,.,.	0/1:9:6,3:.,4.23,.	0/0:15:15,0:-4.62,.,.	0/1:25:11,14:.,26.22,.	0/1:23:8,15:.,28.53,.	0/0:8:8,0:-2.865,.,.	0/1:17:10,7:.,14.05,.	0/0:17:17,0:8.47,.,.	0/1:47:22,25:.,50.67,.	0/1:25:16,9:.,14.15,.	./.:20:.,.:.,.,.	0/1:14:5,9:.,15.31,.	./.:13:.,.:.,.,.	./.:10:.,.:.,.,.	0/1:14:10,4:.,6.13,.	./.:11:.,.:.,.,.	0/0:25:25,0:12.7,.,.	0/1:11:6,5:.,10.65,.	0/0:13:13,0:8.02,.,.	0/1:13:4,9:.,15.31,.	0/0:9:9,0:5.39,.,.	0/1:16:9,7:.,12.4,.	0/1:12:4,8:.,15.38,.	0/1:19:12,7:.,10.37,.	0/1:15:10,5:.,7.3,.	0/1:29:16,13:.,23.56,.	0/1:7:2,5:.,3.066,.	0/1:21:16,5:.,4.93,.	0/1:11:7,4:.,7.96,.	0/1:24:14,10:.,21.3,.	0/0:11:11,0:6.55,.,.	0/0:15:15,0:-11.249,.,.	0/1:50:26,24:.,49.54,.	0/1:22:10,12:.,21.52,.	0/1:8:3,5:.,6.09,.	0/0:7:7,0:-9.704,.,.	0/0:13:13,0:4.6,.,.	0/1:15:5,10:.,17.52,.	0/1:25:10,15:.,30,.	0/1:7:3,4:.,6.45,.	0/1:23:13,10:.,18.57,.	0/1:44:21,23:.,41.98,.	0/0:39:39,0:8.43,.,.	0/0:62:62,0:41.1,.,.	./.:0:.,.:.,.,.	0/0:15:15,0:-11.249,.,.	0/1:9:6,3:.,4.23,.	0/1:19:11,8:.,14.86,.	0/0:14:14,0:-3.53,.,.	0/1:15:9,6:.,11.14,.	0/1:5:2,3:.,4.19,.	0/1:10:4,6:.,8.39,.	0/1:37:21,16:.,27.9,.	0/1:16:12,4:.,4.6,.	0/0:27:27,0:14.61,.,.	./.:5:.,.:.,.,.	0/1:8:4,4:.,8.79,.	./.:0:.,.:.,.,.	0/0:27:27,0:7.54,.,.	./.:8:.,.:.,.,.	0/1:19:8,11:.,21.3,.	0/1:15:8,7:.,15.13,.	0/0:11:11,0:-6.35,.,.	0/1:5:2,3:.,4.19,.	0/1:29:16,13:.,28.25,.	0/0:14:14,0:-3.53,.,.	0/1:18:8,10:.,17.79,.	0/1:27:17,10:.,16.71,.	0/1:5:3,2:.,4.19,.	0/1:14:8,6:.,12.17,.	./.:0:.,.:.,.,.	0/1:16:7,9:.,17.1,.	0/1:11:6,5:.,9.83,.	0/1:21:12,9:.,17.27,.	0/0:28:28,0:-13.157,.,.	./.:0:.,.:.,.,.	./.:0:.,.:.,.,.
un	1362707	17034_65	G	A	.	PASS	NS=127;AF=0.012	GT:DP:AD:GL	0/0:22:22,0:-30.498,.,.	0/0:3:3,0:-4.159,.,.	0/0:20:20,0:-27.726,.,.	0/0:21:21,0:-29.112,.,.	0/0:17:17,0:-23.567,.,.	0/0:3:3,0:-4.159,.,.	0/0:8:8,0:-11.09,.,.	0/0:3:3,0:-4.159,.,.	0/0:43:43,0:-59.611,.,.	0/0:16:16,0:-22.181,.,.	0/0:16:16,0:-22.181,.,.	0/0:24:24,0:-33.271,.,.	0/0:9:9,0:-12.477,.,.	0/0:18:18,0:-24.953,.,.	0/0:12:12,0:-16.636,.,.	0/0:18:18,0:-24.953,.,.	0/0:5:5,0:-6.931,.,.	0/0:4:4,0:-5.545,.,.	./.:0:.,.:.,.,.	0/0:32:32,0:-44.361,.,.	0/0:19:19,0:-26.34,.,.	0/0:10:10,0:-13.863,.,.	./.:0:.,.:.,.,.	0/0:4:4,0:-5.545,.,.	0/0:22:22,0:-30.498,.,.	0/0:23:23,0:-31.885,.,.	0/0:26:26,0:-36.044,.,.	0/0:6:6,0:-8.318,.,.	./.:0:.,.:.,.,.	0/0:19:19,0:-26.34,.,.	0/0:19:19,0:-26.34,.,.	0/0:13:13,0:-18.022,.,.	0/0:11:11,0:-15.249,.,.	./.:0:.,.:.,.,.	0/0:4:4,0:-5.545,.,.	0/0:6:6,0:-8.318,.,.	0/0:13:13,0:-18.022,.,.	0/0:15:15,0:-20.794,.,.	0/0:13:13,0:-18.022,.,.	0/0:15:15,0:-20.794,.,.	./.:0:.,.:.,.,.	0/0:7:7,0:-9.704,.,.	0/0:30:30,0:-41.589,.,.	0/0:22:22,0:-30.498,.,.	0/0:18:18,0:-24.953,.,.	0/0:8:8,0:-11.09,.,.	0/0:6:6,0:-8.318,.,.	0/0:37:37,0:-51.293,.,.	0/0:13:13,0:-18.022,.,.	0/0:19:19,0:-26.34,.,.	./.:0:.,.:.,.,.	0/0:5:5,0:-6.931,.,.	0/0:7:7,0:-9.704,.,.	0/0:20:20,0:-27.726,.,.	0/0:16:16,0:-22.181,.,.	0/0:28:28,0:-38.816,.,.	0/0:18:18,0:-24.953,.,.	./.:0:.,.:.,.,.	0/0:8:8,0:-11.09,.,.	0/0:36:36,0:-49.907,.,.	0/0:20:20,0:-27.726,.,.	0/0:7:7,0:-9.704,.,.	0/0:6:6,0:-8.318,.,.	0/0:8:8,0:-11.09,.,.	0/0:3:3,0:-4.159,.,.	0/0:30:30,0:-41.589,.,.	0/0:18:18,0:-24.953,.,.	./.:0:.,.:.,.,.	0/0:19:19,0:-26.34,.,.	0/0:7:7,0:-9.704,.,.	0/0:33:33,0:-45.748,.,.	0/0:6:6,0:-8.318,.,.	0/0:7:7,0:-9.704,.,.	0/0:11:11,0:-15.249,.,.	0/0:5:5,0:-6.931,.,.	0/0:8:8,0:-11.09,.,.	0/0:9:9,0:-12.477,.,.	0/0:3:3,0:-4.159,.,.	0/0:17:17,0:-23.567,.,.	0/0:5:5,0:-6.931,.,.	0/0:7:7,0:-9.704,.,.	0/0:5:5,0:-6.931,.,.	0/0:5:5,0:-6.931,.,.	0/0:6:6,0:-8.318,.,.	0/0:6:6,0:-8.318,.,.	0/0:15:15,0:-20.794,.,.	0/0:7:7,0:-9.704,.,.	0/0:17:17,0:-23.567,.,.	0/0:5:5,0:-6.931,.,.	0/1:17:6,11:.,11.69,.	1/1:4:0,4:.,.,-5.545	0/0:18:18,0:-24.953,.,.	0/0:14:14,0:-19.408,.,.	0/0:10:10,0:-13.863,.,.	0/0:41:41,0:-56.838,.,.	0/0:13:13,0:-18.022,.,.	0/0:3:3,0:-4.159,.,.	0/0:3:3,0:-4.159,.,.	0/0:10:10,0:-13.863,.,.	0/0:9:9,0:-12.477,.,.	0/0:37:37,0:-51.293,.,.	0/0:6:6,0:-8.318,.,.	0/0:14:14,0:-19.408,.,.	0/0:28:28,0:-38.816,.,.	0/0:32:32,0:-44.361,.,.	0/0:52:52,0:-72.087,.,.	0/0:3:3,0:-4.159,.,.	0/0:11:11,0:-15.249,.,.	0/0:15:15,0:-20.794,.,.	0/0:19:19,0:-26.34,.,.	0/0:4:4,0:-5.545,.,.	0/0:18:18,0:-24.953,.,.	0/0:8:8,0:-11.09,.,.	0/0:6:6,0:-8.318,.,.	0/0:34:34,0:-47.134,.,.	0/0:3:3,0:-4.159,.,.	0/0:22:22,0:-30.498,.,.	./.:0:.,.:.,.,.	0/0:5:5,0:-6.931,.,.	0/0:5:5,0:-6.931,.,.	0/0:22:22,0:-30.498,.,.	./.:0:.,.:.,.,.	0/0:6:6,0:-8.318,.,.	0/0:6:6,0:-8.318,.,.	0/0:7:7,0:-9.704,.,.	0/0:7:7,0:-9.704,.,.	0/0:11:11,0:-15.249,.,.	0/0:4:4,0:-5.545,.,.	0/0:10:10,0:-13.863,.,.	0/0:14:14,0:-19.408,.,.	0/0:5:5,0:-6.931,.,.	0/0:16:16,0:-22.181,.,.	./.:0:.,.:.,.,.	0/0:13:13,0:-18.022,.,.	./.:0:.,.:.,.,.	0/0:10:10,0:-13.863,.,.	0/0:19:19,0:-26.34,.,.	0/0:4:4,0:-5.545,.,.	0/0:3:3,0:-4.159,.,.
un	1374253	17179_11	C	T	.	PASS	NS=101;AF=0.059	GT:DP:AD:GL	0/0:7:7,0:-9.704,.,.	./.:0:.,.:.,.,.	0/1:10:3,7:.,4.95,.	0/0:14:14,0:-19.408,.,.	0/0:10:10,0:-13.863,.,.	0/0:4:4,0:-5.545,.,.	0/0:3:3,0:-4.159,.,.	0/0:8:8,0:-11.09,.,.	0/1:26:11,15:.,23.55,.	0/0:11:11,0:-15.249,.,.	0/0:11:11,0:-15.249,.,.	0/1:16:9,7:.,15.13,.	0/0:3:3,0:-4.159,.,.	0/1:12:4,8:.,7.43,.	./.:0:.,.:.,.,.	1/1:20:0,20:.,.,-27.726	1/1:3:0,3:.,.,-4.159	./.:0:.,.:.,.,.	0/0:4:4,0:-5.545,.,.	0/1:24:6,18:.,6.9,.	0/1:7:4,3:.,6.09,.	0/1:7:3,4:.,6.45,.	0/1:4:1,3:.,3.715,.	0/0:4:4,0:-5.545,.,.	0/0:17:17,0:-23.567,.,.	0/0:15:15,0:-20.794,.,.	0/0:13:13,0:-18.022,.,.	0/0:6:6,0:-8.318,.,.	0/0:5:5,0:-6.931,.,.	0/0:12:12,0:-16.636,.,.	0/0:17:17,0:-23.567,.,.	0/0:8:8,0:-11.09,.,.	0/0:15:15,0:-20.794,.,.	0/0:3:3,0:-4.159,.,.	./.:0:.,.:.,.,.	0/0:3:3,0:-4.159,.,.	0/0:5:5,0:-6.931,.,.	0/0:12:12,0:-16.636,.,.	0/0:4:4,0:-5.545,.,.	0/0:8:8,0:-11.09,.,.	0/0:7:7,0:-9.704,.,.	0/0:7:7,0:-9.704,.,.	0/0:21:21,0:-29.112,.,.	0/0:13:13,0:-18.022,.,.	0/0:9:9,0:-12.477,.,.	0/0:8:8,0:-11.09,.,.	0/0:3:3,0:-4.159,.,.	0/0:25:25,0:-34.657,.,.	0/0:17:17,0:-23.567,.,.	0/0:6:6,0:-8.318,.,.	0/0:3:3,0:-4.159,.,.	0/0:6:6,0:-8.318,.,.	./.:0:.,.:.,.,.	0/0:14:14,0:-19.408,.,.	0/0:4:4,0:-5.545,.,.	0/0:15:15,0:-20.794,.,.	0/0:13:13,0:-18.022,.,.	0/0:3:3,0:-4.159,.,.	0/0:8:8,0:-11.09,.,.	0/0:21:21,0:-29.112,.,.	0/0:13:13,0:-18.022,.,.	0/0:8:8,0:-11.09,.,.	./.:0:.,.:.,.,.	./.:0:.,.:.,.,.	./.:0:.,.:.,.,.	./.:0:.,.:.,.,.	./.:0:.,.:.,.,.	./.:0:.,.:.,.,.	./.:0:.,.:.,.,.	./.:0:.,.:.,.,.	./.:0:.,.:.,.,.	./.:0:.,.:.,.,.	./.:0:.,.:.,.,.	./.:0:.,.:.,.,.	./.:0:.,.:.,.,.	./.:0:.,.:.,.,.	./.:0:.,.:.,.,.	./.:0:.,.:.,.,.	./.:0:.,.:.,.,.	./.:0:.,.:.,.,.	./.:0:.,.:.,.,.	./.:0:.,.:.,.,.	./.:0:.,.:.,.,.	./.:0:.,.:.,.,.	./.:0:.,.:.,.,.	0/0:13:13,0:-18.022,.,.	0/0:6:6,0:-8.318,.,.	0/0:10:10,0:-13.863,.,.	0/0:5:5,0:-6.931,.,.	0/0:8:8,0:-11.09,.,.	./.:0:.,.:.,.,.	0/0:13:13,0:-18.022,.,.	0/0:7:7,0:-9.704,.,.	./.:0:.,.:.,.,.	0/0:20:20,0:-27.726,.,.	0/0:18:18,0:-24.953,.,.	./.:0:.,.:.,.,.	0/0:3:3,0:-4.159,.,.	0/0:3:3,0:-4.159,.,.	0/0:7:7,0:-9.704,.,.	0/0:15:15,0:-20.794,.,.	0/0:3:3,0:-4.159,.,.	0/0:6:6,0:-8.318,.,.	0/0:19:19,0:-26.34,.,.	0/0:16:16,0:-22.181,.,.	0/0:35:35,0:-48.52,.,.	0/0:6:6,0:-8.318,.,.	0/0:3:3,0:-4.159,.,.	0/0:14:14,0:-19.408,.,.	0/0:15:15,0:-20.794,.,.	./.:0:.,.:.,.,.	0/0:13:13,0:-18.022,.,.	0/0:5:5,0:-6.931,.,.	0/0:5:5,0:-6.931,.,.	0/0:22:22,0:-30.498,.,.	0/0:4:4,0:-5.545,.,.	0/0:14:14,0:-19.408,.,.	./.:0:.,.:.,.,.	0/0:8:8,0:-11.09,.,.	0/0:5:5,0:-6.931,.,.	0/0:8:8,0:-11.09,.,.	./.:0:.,.:.,.,.	0/0:4:4,0:-5.545,.,.	0/0:5:5,0:-6.931,.,.	0/0:4:4,0:-5.545,.,.	./.:0:.,.:.,.,.	0/0:4:4,0:-5.545,.,.	./.:0:.,.:.,.,.	0/0:11:11,0:-6.35,.,.	0/0:16:16,0:-22.181,.,.	0/0:3:3,0:-4.159,.,.	0/0:6:6,0:-8.318,.,.	0/0:8:8,0:-11.09,.,.	0/0:10:10,0:-13.863,.,.	0/0:6:6,0:-8.318,.,.	0/0:9:9,0:-12.477,.,.	0/0:16:16,0:-22.181,.,.	./.:0:.,.:.,.,.	./.:0:.,.:.,.,.
un	1376821	17211_19	G	A	.	PASS	NS=106;AF=0.175	GT:DP:AD:GL	1/1:10:0,10:.,.,-13.863	./.:0:.,.:.,.,.	1/1:11:0,11:.,.,-15.249	1/1:19:0,19:.,.,-26.34	1/1:5:0,5:.,.,-6.931	1/1:4:0,4:.,.,-5.545	1/1:3:0,3:.,.,-4.159	1/1:6:0,6:.,.,-8.318	1/1:16:0,16:.,.,-22.181	1/1:4:0,4:.,.,-5.545	./.:0:.,.:.,.,.	./.:0:.,.:.,.,.	./.:0:.,.:.,.,.	./.:0:.,.:.,.,.	./.:0:.,.:.,.,.	./.:0:.,.:.,.,.	./.:0:.,.:.,.,.	./.:0:.,.:.,.,.	./.:0:.,.:.,.,.	./.:0:.,.:.,.,.	./.:0:.,.:.,.,.	./.:0:.,.:.,.,.	./.:0:.,.:.,.,.	./.:0:.,.:.,.,.	0/0:16:16,0:-22.181,.,.	0/0:19:19,0:-26.34,.,.	0/0:11:11,0:-15.249,.,.	0/0:8:8,0:-11.09,.,.	0/0:3:3,0:-4.159,.,.	0/0:10:10,0:-13.863,.,.	0/0:19:19,0:-26.34,.,.	0/0:7:7,0:-9.704,.,.	0/0:10:10,0:-13.863,.,.	./.:0:.,.:.,.,.	./.:0:.,.:.,.,.	./.:0:.,.:.,.,.	0/0:12:12,0:-16.636,.,.	0/0:15:15,0:-20.794,.,.	0/0:8:8,0:-11.09,.,.	0/0:8:8,0:-11.09,.,.	0/0:3:3,0:-4.159,.,.	0/0:3:3,0:-4.159,.,.	0/0:18:18,0:-24.953,.,.	0/0:7:7,0:-9.704,.,.	0/0:9:9,0:-12.477,.,.	0/0:8:8,0:-11.09,.,.	./.:0:.,.:.,.,.	0/0:19:19,0:-26.34,.,.	0/0:15:15,0:-20.794,.,.	0/0:7:7,0:-9.704,.,.	0/0:3:3,0:-4.159,.,.	0/0:6:6,0:-8.318,.,.	0/0:3:3,0:-4.159,.,.	0/0:17:17,0:-23.567,.,.	./.:0:.,.:.,.,.	0/0:4:4,0:-5.545,.,.	0/0:5:5,0:-6.931,.,.	./.:0:.,.:.,.,.	0/0:7:7,0:-9.704,.,.	0/0:11:11,0:-15.249,.,.	0/0:8:8,0:-11.09,.,.	0/0:15:15,0:-20.794,.,.	./.:0:.,.:.,.,.	0/0:3:3,0:-4.159,.,.	0/0:5:5,0:-6.931,.,.	0/0:19:19,0:-26.34,.,.	0/0:10:10,0:-13.863,.,.	0/0:4:4,0:-5.545,.,.	0/0:10:10,0:-13.863,.,.	0/0:11:11,0:-15.249,.,.	0/0:19:19,0:-26.34,.,.	0/0:11:11,0:-15.249,.,.	./.:0:.,.:.,.,.	0/0:5:5,0:-6.931,.,.	0/0:7:7,0:-9.704,.,.	./.:0:.,.:.,.,.	0/0:4:4,0:-5.545,.,.	0/0:8:8,0:-11.09,.,.	0/0:12:12,0:-16.636,.,.	0/0:5:5,0:-6.931,.,.	0/0:7:7,0:-9.704,.,.	0/0:7:7,0:-9.704,.,.	0/0:5:5,0:-6.931,.,.	./.:0:.,.:.,.,.	0/0:4:4,0:-5.545,.,.	1/1:8:0,8:.,.,-11.09	1/1:10:0,10:.,.,-13.863	1/1:10:0,10:.,.,-13.863	1/1:4:0,4:.,.,-5.545	0/1:6:4,2:.,3.715,.	./.:10:.,.:.,.,.	1/1:9:0,9:.,.,-12.477	1/1:13:0,13:.,.,-18.022	./.:0:.,.:.,.,.	1/1:32:0,32:.,.,-44.361	1/1:12:0,12:.,.,-16.636	./.:0:.,.:.,.,.	1/1:11:0,11:.,.,-15.249	0/0:8:8,0:-11.09,.,.	0/0:12:12,0:-16.636,.,.	0/0:13:13,0:-18.022,.,.	0/0:4:4,0:-5.545,.,.	0/0:16:16,0:-22.181,.,.	0/0:20:20,0:-27.726,.,.	0/0:17:17,0:-23.567,.,.	0/0:42:42,0:-58.224,.,.	0/0:8:8,0:-11.09,.,.	0/0:8:8,0:-11.09,.,.	0/0:11:11,0:-15.249,.,.	0/0:23:23,0:-31.885,.,.	0/0:4:4,0:-5.545,.,.	0/0:24:24,0:-33.271,.,.	./.:0:.,.:.,.,.	0/0:19:19,0:-24.953,.,.	0/0:34:34,0:-47.134,.,.	0/0:9:9,0:-12.477,.,.	0/0:27:27,0:-37.43,.,.	./.:0:.,.:.,.,.	0/0:6:6,0:-8.318,.,.	0/0:6:6,0:-8.318,.,.	0/0:17:17,0:-23.567,.,.	0/0:4:4,0:-5.545,.,.	0/0:5:5,0:-6.931,.,.	0/0:8:8,0:-11.09,.,.	0/0:12:12,0:-16.636,.,.	0/0:7:7,0:-9.704,.,.	0/0:21:21,0:-29.112,.,.	0/0:6:6,0:-8.318,.,.	0/0:16:16,0:-22.181,.,.	0/0:14:14,0:-19.408,.,.	./.:0:.,.:.,.,.	0/0:16:16,0:-22.181,.,.	0/0:5:5,0:-6.931,.,.	./.:0:.,.:.,.,.	0/0:7:7,0:-9.704,.,.	0/0:12:12,0:-16.636,.,.	0/0:15:15,0:-20.794,.,.	0/0:3:3,0:-4.159,.,.	./.:0:.,.:.,.,.
un	1377773	17223_11	A	G	.	PASS	NS=127;AF=0.283	GT:DP:AD:GL	1/1:15:0,15:.,.,-20.794	1/1:7:0,7:.,.,-9.704	1/1:21:0,21:.,.,-29.112	1/1:19:0,19:.,.,-26.34	1/1:14:0,14:.,.,-19.408	1/1:6:0,6:.,.,-8.318	1/1:3:0,3:.,.,-4.159	1/1:8:0,8:.,.,-11.09	1/1:31:0,31:.,.,-42.975	1/1:16:0,16:.,.,-22.181	1/1:23:0,23:.,.,-31.885	1/1:20:0,20:.,.,-27.726	1/1:9:0,9:.,.,-12.477	1/1:16:0,16:.,.,-22.181	1/1:6:0,6:.,.,-8.318	1/1:22:0,22:.,.,-30.498	1/1:6:0,6:.,.,-8.318	1/1:6:0,6:.,.,-8.318	1/1:3:0,3:.,.,-4.159	1/1:24:0,24:.,.,-33.271	1/1:17:0,17:.,.,-23.567	1/1:11:0,11:.,.,-15.249	1/1:11:0,11:.,.,-15.249	./.:0:.,.:.,.,.	0/0:18:18,0:-24.953,.,.	0/0:23:23,0:-20.165,.,.	0/0:20:20,0:-27.726,.,.	0/0:9:9,0:-12.477,.,.	0/0:9:9,0:-12.477,.,.	0/0:10:10,0:-13.863,.,.	0/0:20:20,0:-27.726,.,.	0/0:13:13,0:-18.022,.,.	0/0:25:25,0:-34.657,.,.	0/0:3:3,0:-4.159,.,.	0/0:5:5,0:-6.931,.,.	./.:0:.,.:.,.,.	0/0:18:18,0:-24.953,.,.	0/0:18:18,0:-24.953,.,.	0/0:4:4,0:-5.545,.,.	0/0:18:18,0:-24.953,.,.	0/0:3:3,0:-4.159,.,.	0/0:9:9,0:-12.477,.,.	0/0:23:23,0:-31.885,.,.	0/0:14:14,0:-19.408,.,.	0/0:12:12,0:-16.636,.,.	0/0:6:6,0:-8.318,.,.	./.:0:.,.:.,.,.	0/0:26:26,0:-36.044,.,.	0/0:28:28,0:-38.816,.,.	0/0:10:10,0:-13.863,.,.	0/0:9:9,0:-12.477,.,.	0/0:6:6,0:-8.318,.,.	0/0:3:3,0:-4.159,.,.	0/0:17:17,0:-23.567,.,.	0/0:4:4,0:-5.545,.,.	0/0:21:21,0:-29.112,.,.	0/0:12:12,0:-16.636,.,.	0/0:3:3,0:-4.159,.,.	0/0:5:5,0:-6.931,.,.	0/0:32:32,0:-44.361,.,.	0/0:8:8,0:-11.09,.,.	0/0:16:16,0:-22.181,.,.	0/0:6:6,0:-8.318,.,.	0/0:3:3,0:-4.159,.,.	./.:0:.,.:.,.,.	0/0:27:27,0:-37.43,.,.	0/0:12:12,0:-16.636,.,.	0/0:4:4,0:-5.545,.,.	0/0:13:13,0:-18.022,.,.	0/0:9:9,0:-12.477,.,.	0/0:27:27,0:-37.43,.,.	0/0:18:18,0:-24.953,.,.	0/0:6:6,0:-8.318,.,.	0/0:10:10,0:-12.477,.,.	0/0:5:5,0:-6.931,.,.	0/0:4:4,0:-5.545,.,.	0/0:8:8,0:-11.09,.,.	./.:0:.,.:.,.,.	0/0:18:18,0:-24.953,.,.	0/0:12:12,0:-16.636,.,.	0/0:3:3,0:-4.159,.,.	0/0:3:3,0:-4.159,.,.	0/0:9:9,0:-12.477,.,.	0/0:7:7,0:-9.704,.,.	0/0:9:9,0:-12.477,.,.	1/1:6:0,6:.,.,-8.318	1/1:6:0,6:.,.,-8.318	1/1:27:0,27:.,.,-37.43	1/1:12:0,12:.,.,-16.636	1/1:6:0,6:.,.,-8.318	1/1:5:0,5:.,.,-6.931	1/1:18:0,18:.,.,-24.953	1/1:12:0,12:.,.,-16.636	1/1:6:0,6:.,.,-8.318	1/1:22:0,22:.,.,-30.498	1/1:18:0,18:.,.,-24.953	1/1:4:0,4:.,.,-5.545	1/1:10:0,10:.,.,-13.863	0/0:4:4,0:-5.545,.,.	0/0:6:6,0:-8.318,.,.	0/0:20:20,0:-27.726,.,.	0/0:5:5,0:-6.931,.,.	0/0:10:10,0:-13.863,.,.	0/0:19:19,0:-26.34,.,.	0/0:22:22,0:-30.498,.,.	0/0:50:50,0:-69.315,.,.	./.:0:.,.:.,.,.	0/0:8:8,0:-11.09,.,.	0/0:8:8,0:-11.09,.,.	0/0:27:27,0:-37.43,.,.	0/0:7:7,0:-9.704,.,.	0/0:15:15,0:-20.794,.,.	0/0:9:9,0:-12.477,.,.	0/0:7:7,0:-9.704,.,.	0/0:28:28,0:-38.816,.,.	0/0:5:5,0:-6.931,.,.	0/0:15:15,0:-20.794,.,.	0/0:3:3,0:-4.159,.,.	0/0:11:11,0:-15.249,.,.	0/0:7:7,0:-9.704,.,.	0/0:17:17,0:-23.567,.,.	./.:0:.,.:.,.,.	0/0:16:16,0:-22.181,.,.	0/0:8:8,0:-11.09,.,.	0/0:4:4,0:-5.545,.,.	./.:0:.,.:.,.,.	0/0:9:9,0:-12.477,.,.	0/0:3:3,0:-4.159,.,.	0/0:9:9,0:-12.477,.,.	0/0:18:18,0:-24.953,.,.	./.:0:.,.:.,.,.	0/0:13:13,0:-18.022,.,.	0/0:4:4,0:-5.545,.,.	0/0:5:5,0:-6.931,.,.	0/0:12:12,0:-16.636,.,.	./.:0:.,.:.,.,.	0/0:6:6,0:-8.318,.,.	./.:0:.,.:.,.,.	./.:0:.,.:.,.,.
un	1388424	17356_22	T	C	.	PASS	NS=129;AF=0.279	GT:DP:AD:GL	1/1:17:0,17:.,.,-23.567	1/1:3:0,3:.,.,-4.159	1/1:21:0,21:.,.,-29.112	1/1:23:0,23:.,.,-31.885	1/1:11:0,11:.,.,-15.249	1/1:9:0,9:.,.,-4	1/1:9:0,9:.,.,-12.477	1/1:10:0,10:.,.,-13.863	1/1:54:0,54:.,.,-74.86	1/1:25:0,25:.,.,-34.657	1/1:28:0,28:.,.,-38.816	1/1:34:0,34:.,.,-47.134	1/1:7:0,7:.,.,-9.704	1/1:19:0,19:.,.,-26.34	1/1:10:0,10:.,.,-13.863	1/1:23:0,23:.,.,-30.498	./.:0:.,.:.,.,.	1/1:5:0,5:.,.,-6.931	1/1:6:0,6:.,.,-8.318	1/1:33:0,33:.,.,-45.748	1/1:23:0,23:.,.,-31.885	1/1:18:0,18:.,.,-24.953	1/1:4:0,4:.,.,-5.545	0/0:4:4,0:-5.545,.,.	0/0:34:34,0:-47.134,.,.	0/0:29:29,0:-40.203,.,.	0/0:24:24,0:-33.271,.,.	0/0:15:15,0:-19.408,.,.	0/0:6:6,0:-8.318,.,.	0/0:18:18,0:-24.953,.,.	0/0:25:25,0:-34.657,.,.	0/0:21:21,0:-29.112,.,.	0/0:16:16,0:-22.181,.,.	0/0:6:6,0:-8.318,.,.	0/0:4:4,0:-5.545,.,.	0/0:5:5,0:-6.931,.,.	0/0:20:20,0:-27.726,.,.	1/1:17:0,17:.,.,-23.567	0/0:9:9,0:-12.477,.,.	0/0:11:11,0:-15.249,.,.	0/0:5:5,0:-6.931,.,.	0/0:4:4,0:-5.545,.,.	0/0:26:26,0:-36.044,.,.	0/0:19:19,0:-26.34,.,.	0/0:22:22,0:-30.498,.,.	0/0:8:8,0:-11.09,.,.	0/0:3:3,0:-4.159,.,.	0/0:27:27,0:-37.43,.,.	0/0:27:27,0:-37.43,.,.	0/0:12:12,0:-16.636,.,.	0/0:6:6,0:-8.318,.,.	0/0:5:5,0:-6.931,.,.	0/0:3:3,0:-4.159,.,.	0/1:30:12,18:.,25.16,.	0/0:8:8,0:-11.09,.,.	0/0:29:29,0:-40.203,.,.	0/0:13:13,0:-16.636,.,.	0/0:7:7,0:-9.704,.,.	0/0:18:18,0:-24.953,.,.	0/0:41:41,0:-56.838,.,.	0/0:21:21,0:-29.112,.,.	0/0:17:17,0:-23.567,.,.	0/0:11:11,0:-15.249,.,.	0/0:7:7,0:-9.704,.,.	0/0:4:4,0:-5.545,.,.	0/0:31:31,0:-42.975,.,.	0/0:15:15,0:-20.794,.,.	0/0:5:5,0:-6.931,.,.	0/0:13:13,0:-18.022,.,.	0/0:11:11,0:-15.249,.,.	0/0:31:31,0:-31.943,.,.	0/0:14:14,0:-19.408,.,.	0/0:6:6,0:-8.318,.,.	0/0:10:10,0:-13.863,.,.	0/0:7:7,0:-9.704,.,.	0/0:6:6,0:-8.318,.,.	0/0:15:15,0:-20.794,.,.	0/0:6:6,0:-8.318,.,.	0/0:23:23,0:-31.885,.,.	0/0:9:9,0:-12.477,.,.	0/0:11:11,0:-15.249,.,.	0/0:9:9,0:-12.477,.,.	0/0:10:10,0:-13.863,.,.	0/0:19:19,0:-26.34,.,.	0/0:7:7,0:-9.704,.,.	1/1:17:0,17:.,.,-23.567	1/1:6:0,6:.,.,-8.318	1/1:22:0,22:.,.,-30.498	1/1:4:0,4:.,.,-5.545	1/1:16:0,16:.,.,-22.181	1/1:4:0,4:.,.,-5.545	1/1:14:0,14:.,.,-19.408	1/1:11:0,11:.,.,-15.249	1/1:6:0,6:.,.,-8.318	1/1:27:0,27:.,.,-37.43	1/1:19:0,19:.,.,-26.34	./.:0:.,.:.,.,.	1/1:18:0,18:.,.,-24.953	0/0:5:5,0:-6.931,.,.	0/0:11:11,0:-15.249,.,.	0/0:32:32,0:-44.361,.,.	0/0:5:5,0:-6.931,.,.	0/0:16:16,0:-22.181,.,.	0/0:32:32,0:-44.361,.,.	0/0:26:26,0:-36.044,.,.	0/0:60:60,0:-83.178,.,.	./.:0:.,.:.,.,.	0/0:5:5,0:-6.931,.,.	0/0:11:11,0:-15.249,.,.	0/0:13:13,0:-18.022,.,.	./.:0:.,.:.,.,.	0/0:27:27,0:-37.43,.,.	0/0:3:3,0:-4.159,.,.	0/0:8:8,0:-11.09,.,.	0/0:40:40,0:-55.452,.,.	0/0:10:10,0:-13.863,.,.	0/0:27:27,0:-37.43,.,.	./.:0:.,.:.,.,.	0/0:7:7,0:-9.704,.,.	0/0:5:5,0:-6.931,.,.	0/0:10:10,0:-13.863,.,.	./.:0:.,.:.,.,.	0/0:17:17,0:-23.567,.,.	0/0:5:5,0:-6.931,.,.	0/0:6:6,0:-8.318,.,.	./.:0:.,.:.,.,.	0/0:21:21,0:-29.112,.,.	./.:5:.,.:.,.,.	0/0:8:8,0:-11.09,.,.	0/0:18:18,0:-24.953,.,.	0/0:3:3,0:-4.159,.,.	0/0:15:15,0:-20.794,.,.	0/0:8:8,0:-11.09,.,.	0/0:10:10,0:-13.863,.,.	0/1:8:3,5:.,6.09,.	0/0:13:13,0:-18.022,.,.	0/0:13:13,0:-18.022,.,.	./.:4:.,.:.,.,.	./.:0:.,.:.,.,.
un	1399485	17494_43	A	G	.	PASS	NS=129;AF=0.279	GT:DP:AD:GL	1/1:20:0,20:.,.,-27.726	1/1:5:0,5:.,.,-8.318	1/1:26:0,26:.,.,-36.044	1/1:21:0,21:.,.,-29.112	1/1:21:0,21:.,.,-29.112	1/1:6:0,6:.,.,-9.704	1/1:12:0,12:.,.,-16.636	1/1:4:0,4:.,.,-5.545	1/1:40:0,40:.,.,-55.452	1/1:14:0,14:.,.,-19.408	1/1:32:0,32:.,.,-44.361	1/1:33:0,33:.,.,-45.748	1/1:9:0,9:.,.,-12.477	1/1:16:0,16:.,.,-22.181	./.:0:.,.:.,.,.	1/1:17:0,17:.,.,-23.567	1/1:4:0,4:.,.,-5.545	1/1:5:0,5:.,.,-6.931	./.:0:.,.:.,.,.	1/1:34:0,34:.,.,-47.134	1/1:32:0,32:.,.,-44.361	1/1:14:0,14:.,.,-19.408	1/1:9:0,9:.,.,-12.477	0/0:10:10,0:-13.863,.,.	0/0:29:29,0:-40.203,.,.	0/0:26:26,0:-36.044,.,.	0/0:26:26,0:-36.044,.,.	0/0:12:12,0:-16.636,.,.	0/0:3:3,0:-4.159,.,.	0/0:22:22,0:-30.498,.,.	0/0:30:30,0:-41.589,.,.	0/0:21:21,0:-29.112,.,.	0/0:16:16,0:-22.181,.,.	./.:0:.,.:.,.,.	0/0:4:4,0:-5.545,.,.	0/0:6:6,0:-8.318,.,.	0/0:10:10,0:-13.863,.,.	0/0:21:21,0:-29.112,.,.	0/0:10:10,0:-13.863,.,.	0/0:16:16,0:-22.181,.,.	0/0:6:6,0:-8.318,.,.	0/0:10:10,0:-13.863,.,.	0/0:44:44,0:-60.997,.,.	0/1:22:12,10:.,21.79,.	0/0:18:18,0:-24.953,.,.	0/0:13:13,0:-18.022,.,.	0/0:10:10,0:-13.863,.,.	0/1:35:18,17:.,37.32,.	0/0:16:16,0:-22.181,.,.	0/0:23:23,0:-31.885,.,.	0/0:6:6,0:-8.318,.,.	0/0:13:13,0:-18.022,.,.	0/0:8:8,0:-11.09,.,.	0/0:27:27,0:-37.43,.,.	./.:0:.,.:.,.,.	0/0:16:16,0:-22.181,.,.	0/0:9:9,0:-12.477,.,.	0/0:6:6,0:-8.318,.,.	0/0:13:13,0:-18.022,.,.	0/0:30:30,0:-41.589,.,.	0/0:19:19,0:-26.34,.,.	0/0:16:16,0:-22.181,.,.	0/0:7:7,0:-9.704,.,.	0/0:3:3,0:-4.159,.,.	0/0:9:9,0:-12.477,.,.	0/0:29:29,0:-40.203,.,.	0/0:12:12,0:-16.636,.,.	0/0:3:3,0:-4.159,.,.	0/0:19:19,0:-26.34,.,.	0/0:15:15,0:-20.794,.,.	0/0:25:25,0:-34.657,.,.	0/0:30:30,0:-41.589,.,.	0/0:12:12,0:-16.636,.,.	0/0:8:8,0:-11.09,.,.	0/0:12:12,0:-16.636,.,.	0/0:4:4,0:-5.545,.,.	0/0:9:9,0:-12.477,.,.	0/0:7:7,0:-9.704,.,.	0/0:18:18,0:-24.953,.,.	0/0:8:8,0:-11.09,.,.	0/0:12:12,0:-16.636,.,.	0/0:9:9,0:-12.477,.,.	0/0:12:12,0:-16.636,.,.	0/0:12:12,0:-16.636,.,.	0/0:9:9,0:-12.477,.,.	1/1:15:0,15:.,.,-20.794	1/1:8:0,8:.,.,-11.09	1/1:20:0,20:.,.,-27.726	./.:0:.,.:.,.,.	1/1:12:0,12:.,.,-16.636	1/1:7:0,7:.,.,-9.704	1/1:18:0,18:.,.,-24.953	1/1:9:0,9:.,.,-12.477	1/1:7:0,7:.,.,-9.704	1/1:46:0,46:.,.,-63.77	1/1:13:0,13:.,.,-18.022	1/1:6:0,6:.,.,-9.704	1/1:6:0,6:.,.,-8.318	0/0:7:7,0:-9.704,.,.	0/0:4:4,0:-5.545,.,.	0/0:16:16,0:-22.181,.,.	0/0:4:4,0:-5.545,.,.	0/0:21:21,0:-29.112,.,.	0/0:36:36,0:-48.52,.,.	0/0:29:29,0:-40.203,.,.	0/0:63:63,0:-87.337,.,.	0/0:6:6,0:-8.318,.,.	0/1:12:4,8:.,7.43,.	0/0:20:20,0:-27.726,.,.	0/1:17:12,5:.,8.02,.	0/0:11:11,0:-15.249,.,.	0/0:20:20,0:-27.726,.,.	0/0:6:6,0:-8.318,.,.	0/0:12:12,0:-16.636,.,.	0/0:24:24,0:-33.271,.,.	./.:6:.,.:.,.,.	0/0:20:20,0:-27.726,.,.	0/0:5:5,0:-6.931,.,.	./.:0:.,.:.,.,.	0/0:7:7,0:-9.704,.,.	0/0:14:14,0:-19.408,.,.	0/0:3:3,0:-4.159,.,.	0/0:7:7,0:-9.704,.,.	0/1:15:6,9:.,12.58,.	0/0:14:14,0:-19.408,.,.	./.:0:.,.:.,.,.	0/0:10:10,0:-13.863,.,.	0/0:4:4,0:-5.545,.,.	0/0:18:18,0:-24.953,.,.	0/0:20:20,0:-27.726,.,.	0/0:4:4,0:-5.545,.,.	0/0:12:12,0:-16.636,.,.	./.:0:.,.:.,.,.	0/0:20:20,0:-27.726,.,.	0/0:4:4,0:-5.545,.,.	0/1:13:7,6:.,13.11,.	0/0:20:20,0:-27.726,.,.	0/0:4:4,0:-5.545,.,.	./.:0:.,.:.,.,.
un	1400592	17508_30	A	G	.	PASS	NS=127;AF=0.287	GT:DP:AD:GL	1/1:8:0,8:.,.,-11.09	1/1:5:0,5:.,.,-6.931	1/1:16:0,16:.,.,-22.181	1/1:23:0,23:.,.,-31.885	1/1:17:0,17:.,.,-23.567	1/1:11:0,11:.,.,-15.249	1/1:12:0,12:.,.,-16.636	1/1:8:0,8:.,.,-11.09	1/1:38:0,38:.,.,-52.679	1/1:14:0,14:.,.,-19.408	1/1:12:0,12:.,.,-16.636	1/1:22:0,22:.,.,-30.498	1/1:16:0,16:.,.,-12.502	1/1:22:0,22:.,.,-30.498	1/1:7:0,7:.,.,-9.704	1/1:19:0,19:.,.,-26.34	1/1:6:0,6:.,.,-8.318	1/1:5:0,5:.,.,-6.931	./.:0:.,.:.,.,.	1/1:12:0,12:.,.,-16.636	1/1:25:0,25:.,.,-34.657	1/1:12:0,12:.,.,-16.636	1/1:9:0,9:.,.,-12.477	0/0:6:6,0:-8.318,.,.	0/0:26:26,0:-25.369,.,.	0/0:20:20,0:-27.726,.,.	0/0:11:11,0:-15.249,.,.	0/1:7:5,2:.,3.066,.	0/0:3:3,0:-4.159,.,.	0/0:12:12,0:-16.636,.,.	0/0:25:25,0:-34.657,.,.	0/0:10:10,0:-13.863,.,.	0/0:14:14,0:-19.408,.,.	./.:0:.,.:.,.,.	0/0:8:8,0:-11.09,.,.	0/0:3:3,0:-4.159,.,.	0/0:19:19,0:-26.34,.,.	0/0:8:8,0:-11.09,.,.	0/0:5:5,0:-6.931,.,.	0/0:12:12,0:-16.636,.,.	0/0:3:3,0:-4.159,.,.	0/0:6:6,0:-8.318,.,.	0/0:28:28,0:-38.816,.,.	0/0:13:13,0:-18.022,.,.	0/0:11:11,0:-15.249,.,.	0/0:14:14,0:-19.408,.,.	0/0:4:4,0:-5.545,.,.	0/0:17:17,0:-23.567,.,.	0/0:15:15,0:-20.794,.,.	0/0:10:10,0:-13.863,.,.	0/0:3:3,0:-4.159,.,.	0/0:5:5,0:-6.931,.,.	0/0:8:8,0:-11.09,.,.	0/0:21:21,0:-29.112,.,.	./.:0:.,.:.,.,.	0/0:13:13,0:-18.022,.,.	0/0:12:12,0:-16.636,.,.	0/0:3:3,0:-4.159,.,.	0/0:4:4,0:-5.545,.,.	0/0:18:18,0:-24.953,.,.	0/0:14:14,0:-19.408,.,.	0/0:8:8,0:-11.09,.,.	0/0:3:3,0:-4.159,.,.	0/0:5:5,0:-6.931,.,.	./.:0:.,.:.,.,.	0/0:19:19,0:-26.34,.,.	0/0:14:14,0:-19.408,.,.	0/0:6:6,0:-8.318,.,.	0/0:16:16,0:-22.181,.,.	0/0:12:12,0:-16.636,.,.	0/0:22:22,0:-30.498,.,.	0/0:19:19,0:-26.34,.,.	0/0:11:11,0:-15.249,.,.	0/0:14:14,0:-19.408,.,.	0/0:4:4,0:-5.545,.,.	./.:0:.,.:.,.,.	0/0:7:7,0:-9.704,.,.	./.:0:.,.:.,.,.	0/0:18:18,0:-24.953,.,.	0/0:8:8,0:-11.09,.,.	0/0:7:7,0:-9.704,.,.	0/0:6:6,0:-8.318,.,.	0/0:5:5,0:-6.931,.,.	0/0:6:6,0:-8.318,.,.	0/0:10:10,0:-13.863,.,.	1/1:16:0,16:.,.,-22.181	1/1:9:0,9:.,.,-12.477	1/1:15:0,15:.,.,-20.794	./.:0:.,.:.,.,.	0/1:17:6,11:.,11.69,.	0/1:5:2,3:.,4.19,.	1/1:14:0,14:.,.,-19.408	1/1:9:0,9:.,.,-12.477	1/1:5:0,5:.,.,-6.931	1/1:22:0,22:.,.,-30.498	1/1:24:0,24:.,.,-33.271	1/1:3:0,3:.,.,-4.159	1/1:3:0,3:.,.,-4.159	0/0:10:10,0:-13.863,.,.	0/0:14:14,0:-19.408,.,.	0/0:12:12,0:-16.636,.,.	0/0:6:6,0:-8.318,.,.	0/0:15:15,0:-20.794,.,.	0/0:30:30,0:-41.589,.,.	0/0:37:37,0:-51.293,.,.	0/0:40:40,0:-55.452,.,.	./.:0:.,.:.,.,.	0/0:9:9,0:-12.477,.,.	1/1:13:0,13:.,.,-18.022	0/1:31:13,18:.,27.75,.	0/0:4:4,0:-5.545,.,.	0/0:24:24,0:-33.271,.,.	0/1:8:5,3:.,6.09,.	0/0:13:13,0:-18.022,.,.	0/1:42:15,27:.,29.48,.	0/0:7:7,0:-9.704,.,.	0/0:19:19,0:-26.34,.,.	./.:0:.,.:.,.,.	0/1:13:6,7:.,13.11,.	0/0:9:9,0:-12.477,.,.	0/0:19:19,0:-26.34,.,.	./.:0:.,.:.,.,.	0/0:11:11,0:-15.249,.,.	0/0:7:7,0:-9.704,.,.	0/0:7:7,0:-9.704,.,.	./.:0:.,.:.,.,.	0/0:18:18,0:-24.953,.,.	0/0:6:6,0:-8.318,.,.	0/0:11:11,0:-15.249,.,.	0/0:11:11,0:-15.249,.,.	0/0:3:3,0:-4.159,.,.	0/0:5:5,0:-6.931,.,.	./.:0:.,.:.,.,.	0/0:8:8,0:-11.09,.,.	0/0:11:11,0:-15.249,.,.	0/0:5:5,0:-6.931,.,.	0/0:8:8,0:-11.09,.,.	0/0:6:6,0:-8.318,.,.	0/0:6:6,0:-8.318,.,.
un	1404247	17554_5	G	T	.	PASS	NS=89;AF=0.039	GT:DP:AD:GL	0/0:5:5,0:-6.931,.,.	0/0:3:3,0:-4.159,.,.	0/0:13:13,0:-18.022,.,.	0/0:5:5,0:-6.931,.,.	0/0:11:11,0:-15.249,.,.	0/0:3:3,0:-4.159,.,.	0/0:3:3,0:-4.159,.,.	0/0:4:4,0:-5.545,.,.	0/0:29:29,0:-40.203,.,.	0/0:7:7,0:-9.704,.,.	0/0:9:9,0:-12.477,.,.	0/0:18:18,0:-24.953,.,.	./.:0:.,.:.,.,.	0/0:5:5,0:-6.931,.,.	0/0:4:4,0:-5.545,.,.	0/0:15:15,0:-20.794,.,.	0/0:3:3,0:-4.159,.,.	0/0:4:4,0:-5.545,.,.	./.:0:.,.:.,.,.	0/0:22:22,0:-30.498,.,.	0/0:12:12,0:-16.636,.,.	./.:0:.,.:.,.,.	0/0:7:7,0:-9.704,.,.	0/0:5:5,0:-6.931,.,.	0/0:9:9,0:-12.477,.,.	0/0:10:10,0:-13.863,.,.	0/0:12:12,0:-16.636,.,.	0/0:8:8,0:-11.09,.,.	./.:0:.,.:.,.,.	0/0:11:11,0:-15.249,.,.	0/0:14:14,0:-19.408,.,.	0/0:4:4,0:-5.545,.,.	0/0:7:7,0:-9.704,.,.	./.:0:.,.:.,.,.	./.:0:.,.:.,.,.	0/0:4:4,0:-5.545,.,.	0/0:8:8,0:-11.09,.,.	0/0:4:4,0:-5.545,.,.	0/0:4:4,0:-5.545,.,.	0/0:4:4,0:-5.545,.,.	./.:0:.,.:.,.,.	0/0:6:6,0:-8.318,.,.	0/0:12:12,0:-16.636,.,.	./.:0:.,.:.,.,.	0/0:8:8,0:-11.09,.,.	0/1:5:2,3:.,3.715,.	./.:0:.,.:.,.,.	0/0:15:15,0:-20.794,.,.	0/0:6:6,0:-8.318,.,.	0/0:9:9,0:-12.477,.,.	0/0:3:3,0:-4.159,.,.	0/0:3:3,0:-4.159,.,.	./.:0:.,.:.,.,.	0/0:7:7,0:-9.704,.,.	0/0:6:6,0:-8.318,.,.	0/0:7:7,0:-9.704,.,.	0/0:5:5,0:-6.931,.,.	./.:0:.,.:.,.,.	0/0:6:6,0:-8.318,.,.	0/0:15:15,0:-20.794,.,.	0/0:13:13,0:-18.022,.,.	./.:0:.,.:.,.,.	0/0:7:7,0:-9.704,.,.	0/0:5:5,0:-6.931,.,.	0/0:4:4,0:-5.545,.,.	0/0:8:8,0:-11.09,.,.	0/0:9:9,0:-12.477,.,.	./.:0:.,.:.,.,.	0/0:8:8,0:-11.09,.,.	0/0:10:10,0:-13.863,.,.	0/0:16:16,0:-22.181,.,.	0/0:12:12,0:-16.636,.,.	0/0:5:5,0:-6.931,.,.	0/0:8:8,0:-11.09,.,.	0/0:3:3,0:-4.159,.,.	0/0:6:6,0:-8.318,.,.	0/0:4:4,0:-5.545,.,.	./.:0:.,.:.,.,.	0/0:14:14,0:-19.408,.,.	./.:0:.,.:.,.,.	0/0:7:7,0:-9.704,.,.	./.:0:.,.:.,.,.	0/0:3:3,0:-4.159,.,.	0/0:11:11,0:-15.249,.,.	./.:0:.,.:.,.,.	0/0:7:7,0:-9.704,.,.	0/0:9:9,0:-12.477,.,.	0/0:6:6,0:-8.318,.,.	0/0:9:9,0:-12.477,.,.	0/0:8:8,0:-11.09,.,.	0/0:5:5,0:-6.931,.,.	0/0:5:5,0:-6.931,.,.	0/0:9:9,0:-12.477,.,.	0/0:6:6,0:-8.318,.,.	0/0:18:18,0:-24.953,.,.	0/0:11:11,0:-15.249,.,.	0/0:4:4,0:-5.545,.,.	0/0:4:4,0:-5.545,.,.	0/0:4:4,0:-5.545,.,.	0/1:5:3,2:.,6.59,.	1/1:13:0,13:.,.,-18.022	0/1:5:3,2:.,4.19,.	0/0:7:7,0:-9.704,.,.	0/0:18:18,0:-15.032,.,.	0/0:21:21,0:-29.112,.,.	1/1:19:0,19:.,.,-26.34	./.:0:.,.:.,.,.	./.:0:.,.:.,.,.	./.:0:.,.:.,.,.	./.:0:.,.:.,.,.	./.:0:.,.:.,.,.	./.:0:.,.:.,.,.	./.:0:.,.:.,.,.	./.:0:.,.:.,.,.	./.:0:.,.:.,.,.	./.:0:.,.:.,.,.	./.:0:.,.:.,.,.	./.:0:.,.:.,.,.	./.:0:.,.:.,.,.	./.:0:.,.:.,.,.	./.:0:.,.:.,.,.	./.:0:.,.:.,.,.	./.:0:.,.:.,.,.	./.:0:.,.:.,.,.	./.:0:.,.:.,.,.	./.:0:.,.:.,.,.	./.:0:.,.:.,.,.	./.:0:.,.:.,.,.	./.:0:.,.:.,.,.	./.:0:.,.:.,.,.	./.:0:.,.:.,.,.	./.:0:.,.:.,.,.	./.:0:.,.:.,.,.	./.:0:.,.:.,.,.	./.:0:.,.:.,.,.	./.:0:.,.:.,.,.	./.:0:.,.:.,.,.	./.:0:.,.:.,.,.	./.:0:.,.:.,.,.
un	1406737	17585_15	C	G	.	PASS	NS=122;AF=0.205	GT:DP:AD:GL	0/1:20:11,9:.,19.57,.	1/1:4:0,4:.,.,-5.545	0/1:21:11,10:.,21.92,.	1/1:12:0,12:.,.,-16.636	0/1:6:3,3:.,6.59,.	1/1:5:0,5:.,.,-6.931	1/1:8:0,8:.,.,-2.865	1/1:7:0,7:.,.,-9.704	1/1:41:0,41:.,.,-56.838	1/1:18:0,18:.,.,-24.953	1/1:18:0,18:.,.,-15.032	1/1:18:0,18:.,.,-24.953	1/1:7:0,7:.,.,-9.704	1/1:19:0,19:.,.,-26.34	./.:0:.,.:.,.,.	1/1:22:0,22:.,.,-30.498	1/1:4:0,4:.,.,-5.545	1/1:12:0,12:.,.,-16.636	./.:0:.,.:.,.,.	1/1:22:0,22:.,.,-30.498	1/1:20:0,20:.,.,-27.726	1/1:14:0,14:.,.,-19.408	1/1:13:0,13:.,.,-18.022	./.:0:.,.:.,.,.	0/0:22:22,0:-30.498,.,.	0/0:31:31,0:-42.975,.,.	0/0:24:24,0:-33.271,.,.	0/0:9:9,0:-12.477,.,.	0/0:5:5,0:-6.931,.,.	0/0:13:13,0:-18.022,.,.	0/0:15:15,0:-20.794,.,.	0/0:12:12,0:-16.636,.,.	0/0:18:18,0:-24.953,.,.	./.:0:.,.:.,.,.	0/0:5:5,0:-6.931,.,.	0/0:3:3,0:-4.159,.,.	0/0:19:19,0:-16.307,.,.	0/0:21:21,0:-29.112,.,.	0/0:8:8,0:-11.09,.,.	0/0:11:11,0:-15.249,.,.	0/0:5:5,0:-6.931,.,.	0/0:7:7,0:-9.704,.,.	0/0:22:22,0:-30.498,.,.	0/0:15:15,0:-20.794,.,.	0/0:14:14,0:-19.408,.,.	0/0:8:8,0:-11.09,.,.	0/0:3:3,0:-4.159,.,.	0/0:23:23,0:-31.885,.,.	0/0:32:32,0:-44.361,.,.	0/0:8:8,0:-11.09,.,.	0/0:5:5,0:-6.931,.,.	0/0:3:3,0:-4.159,.,.	0/0:9:9,0:-12.477,.,.	0/0:13:13,0:-18.022,.,.	0/0:6:6,0:-8.318,.,.	0/0:23:23,0:-31.885,.,.	0/0:16:16,0:-22.181,.,.	0/0:3:3,0:-4.159,.,.	0/0:10:10,0:-13.863,.,.	0/0:40:40,0:-55.452,.,.	0/0:8:8,0:-11.09,.,.	0/0:7:7,0:-9.704,.,.	./.:0:.,.:.,.,.	./.:0:.,.:.,.,.	./.:0:.,.:.,.,.	0/0:27:27,0:-37.43,.,.	0/0:4:4,0:-5.545,.,.	0/0:7:7,0:-9.704,.,.	0/0:11:11,0:-15.249,.,.	0/0:11:11,0:-15.249,.,.	0/0:37:37,0:-51.293,.,.	0/0:14:14,0:-19.408,.,.	0/0:9:9,0:-12.477,.,.	0/0:9:9,0:-12.477,.,.	0/0:6:6,0:-8.318,.,.	0/0:3:3,0:-4.159,.,.	0/0:5:5,0:-6.931,.,.	0/0:5:5,0:-6.931,.,.	0/0:19:19,0:-26.34,.,.	0/0:11:11,0:-15.249,.,.	0/0:5:5,0:-6.931,.,.	0/0:5:5,0:-6.931,.,.	./.:0:.,.:.,.,.	0/0:16:16,0:-22.181,.,.	0/0:5:5,0:-5.545,.,.	0/1:18:9,9:.,19.78,.	0/0:9:9,0:-12.477,.,.	0/0:9:9,0:-12.477,.,.	0/1:9:5,4:.,8.68,.	1/1:20:0,20:.,.,-27.726	1/1:5:0,5:.,.,-6.931	0/0:19:19,0:-26.34,.,.	0/0:9:9,0:-12.477,.,.	0/0:7:7,0:-9.704,.,.	1/1:32:0,32:.,.,-44.361	1/1:21:0,21:.,.,-29.112	./.:0:.,.:.,.,.	0/1:10:5,5:.,10.99,.	0/0:5:5,0:-6.931,.,.	0/0:11:11,0:-15.249,.,.	0/0:18:18,0:-24.953,.,.	./.:0:.,.:.,.,.	./.:0:.,.:.,.,.	0/0:36:36,0:-49.907,.,.	0/0:21:21,0:-29.112,.,.	0/0:56:56,0:-77.632,.,.	0/0:3:3,0:-4.159,.,.	0/0:7:7,0:-9.704,.,.	0/0:8:8,0:-11.09,.,.	0/0:22:22,0:-30.498,.,.	0/0:5:5,0:-6.931,.,.	0/0:16:16,0:-22.181,.,.	0/0:6:6,0:-8.318,.,.	0/0:6:6,0:-8.318,.,.	0/0:36:36,0:-49.907,.,.	0/0:4:4,0:-5.545,.,.	0/0:31:31,0:-42.975,.,.	0/0:4:4,0:-5.545,.,.	0/0:5:5,0:-6.931,.,.	0/0:5:5,0:-6.931,.,.	0/0:21:21,0:-29.112,.,.	./.:0:.,.:.,.,.	0/0:8:8,0:-11.09,.,.	0/0:8:8,0:-11.09,.,.	0/0:5:5,0:-6.931,.,.	./.:0:.,.:.,.,.	0/0:9:9,0:-12.477,.,.	0/0:6:6,0:-8.318,.,.	0/0:16:16,0:-22.181,.,.	0/0:24:24,0:-33.271,.,.	./.:0:.,.:.,.,.	0/0:14:14,0:-19.408,.,.	./.:0:.,.:.,.,.	0/0:7:7,0:-9.704,.,.	0/0:6:6,0:-8.318,.,.	0/0:3:3,0:-4.159,.,.	0/0:13:13,0:-18.022,.,.	./.:0:.,.:.,.,.	./.:0:.,.:.,.,.
un	1409831	17623_69	T	C	.	PASS	NS=128;AF=0.258	GT:DP:AD:GL	1/1:14:0,14:.,.,-19.408	1/1:7:0,7:.,.,-9.704	1/1:21:0,21:.,.,-29.112	1/1:20:0,20:.,.,-17.588	1/1:14:0,14:.,.,-19.408	1/1:4:0,4:.,.,-5.545	1/1:4:0,4:.,.,-5.545	./.:0:.,.:.,.,.	1/1:44:0,44:.,.,-60.997	1/1:17:0,17:.,.,-23.567	1/1:16:0,16:.,.,-22.181	1/1:33:0,33:.,.,-45.748	1/1:10:0,10:.,.,-5.164	1/1:21:0,21:.,.,-29.112	1/1:8:0,8:.,.,-11.09	1/1:19:0,19:.,.,-26.34	1/1:10:0,10:.,.,-13.863	1/1:4:0,4:.,.,-5.545	1/1:6:0,6:.,.,-8.318	1/1:27:0,27:.,.,-37.43	1/1:24:0,24:.,.,-33.271	1/1:19:0,19:.,.,-26.34	1/1:16:0,16:.,.,-22.181	0/0:3:3,0:-4.159,.,.	0/0:26:26,0:-36.044,.,.	0/0:29:29,0:-40.203,.,.	0/0:24:24,0:-33.271,.,.	0/0:7:7,0:-9.704,.,.	./.:0:.,.:.,.,.	0/0:14:14,0:-19.408,.,.	0/0:18:18,0:-24.953,.,.	0/0:10:10,0:-13.863,.,.	0/0:26:26,0:-36.044,.,.	0/0:3:3,0:-4.159,.,.	0/0:9:9,0:-12.477,.,.	0/0:6:6,0:-8.318,.,.	0/0:13:13,0:-18.022,.,.	0/0:13:13,0:-18.022,.,.	0/0:11:11,0:-15.249,.,.	0/0:11:11,0:-15.249,.,.	0/0:4:4,0:-5.545,.,.	0/0:8:8,0:-11.09,.,.	0/0:23:23,0:-31.885,.,.	0/0:16:16,0:-22.181,.,.	0/0:15:15,0:-20.794,.,.	0/0:15:15,0:-20.794,.,.	0/0:4:4,0:-5.545,.,.	0/0:27:27,0:-37.43,.,.	0/0:19:19,0:-26.34,.,.	0/0:22:22,0:-30.498,.,.	0/0:7:7,0:-9.704,.,.	0/0:6:6,0:-8.318,.,.	0/0:7:7,0:-9.704,.,.	0/0:11:11,0:-15.249,.,.	0/0:7:7,0:-9.704,.,.	0/0:24:24,0:-33.271,.,.	0/0:17:17,0:-23.567,.,.	0/0:4:4,0:-5.545,.,.	0/0:14:14,0:-19.408,.,.	0/0:24:24,0:-33.271,.,.	0/0:20:20,0:-27.726,.,.	0/0:14:14,0:-19.408,.,.	0/0:4:4,0:-5.545,.,.	0/0:5:5,0:-6.931,.,.	0/0:5:5,0:-6.931,.,.	0/0:17:17,0:-23.567,.,.	0/0:11:11,0:-15.249,.,.	0/0:3:3,0:-4.159,.,.	0/0:10:10,0:-13.863,.,.	0/0:6:6,0:-8.318,.,.	0/0:27:27,0:-37.43,.,.	0/0:12:12,0:-16.636,.,.	0/0:16:16,0:-22.181,.,.	0/0:11:11,0:-15.249,.,.	0/0:5:5,0:-6.931,.,.	./.:0:.,.:.,.,.	0/0:12:12,0:-16.636,.,.	./.:0:.,.:.,.,.	0/0:13:13,0:-18.022,.,.	0/0:6:6,0:-8.318,.,.	./.:0:.,.:.,.,.	0/0:14:14,0:-19.408,.,.	0/0:7:7,0:-9.704,.,.	0/0:13:13,0:-18.022,.,.	0/0:11:11,0:-15.249,.,.	1/1:21:0,21:.,.,-29.112	1/1:8:0,8:.,.,-11.09	1/1:17:0,17:.,.,-23.567	./.:0:.,.:.,.,.	1/1:10:0,10:.,.,-13.863	1/1:9:0,9:.,.,-12.477	1/1:15:0,15:.,.,-20.794	1/1:13:0,13:.,.,-18.022	1/1:11:0,11:.,.,-15.249	1/1:24:0,24:.,.,-33.271	1/1:18:0,18:.,.,-24.953	./.:0:.,.:.,.,.	1/1:6:0,6:.,.,-8.318	0/0:6:6,0:-8.318,.,.	0/0:10:10,0:-13.863,.,.	0/0:8:8,0:-11.09,.,.	0/0:5:5,0:-6.931,.,.	0/0:22:22,0:-30.498,.,.	0/0:33:33,0:-45.748,.,.	0/0:31:31,0:-31.943,.,.	0/0:52:52,0:-72.087,.,.	./.:0:.,.:.,.,.	0/0:10:10,0:-13.863,.,.	0/0:5:5,0:-6.931,.,.	0/0:21:21,0:-29.112,.,.	0/0:9:9,0:-12.477,.,.	0/0:20:20,0:-27.726,.,.	0/0:6:6,0:-8.318,.,.	0/0:14:14,0:-19.408,.,.	0/0:37:37,0:-51.293,.,.	0/0:8:8,0:-11.09,.,.	0/0:18:18,0:-24.953,.,.	./.:0:.,.:.,.,.	0/0:7:7,0:-9.704,.,.	0/0:4:4,0:-5.545,.,.	0/0:21:21,0:-29.112,.,.	0/0:3:3,0:-4.159,.,.	0/0:7:7,0:-9.704,.,.	0/0:7:7,0:-9.704,.,.	./.:0:.,.:.,.,.	0/0:5:5,0:-6.931,.,.	0/0:15:15,0:-20.794,.,.	0/0:5:5,0:-6.931,.,.	0/0:12:12,0:-16.636,.,.	0/0:17:17,0:-23.567,.,.	./.:0:.,.:.,.,.	0/0:13:13,0:-18.022,.,.	0/0:3:3,0:-4.159,.,.	0/0:11:11,0:-15.249,.,.	0/0:8:8,0:-11.09,.,.	0/0:13:13,0:-18.022,.,.	0/0:17:17,0:-23.567,.,.	0/0:5:5,0:-6.931,.,.	0/0:5:5,0:-6.931,.,.
un	1410169	17628_7	C	T	.	PASS	NS=111;AF=0.135	GT:DP:AD:GL	./.:0:.,.:.,.,.	./.:0:.,.:.,.,.	./.:0:.,.:.,.,.	./.:0:.,.:.,.,.	./.:0:.,.:.,.,.	./.:0:.,.:.,.,.	./.:0:.,.:.,.,.	./.:0:.,.:.,.,.	./.:0:.,.:.,.,.	./.:0:.,.:.,.,.	0/0:15:15,0:-20.794,.,.	1/1:16:0,16:.,.,-22.181	1/1:6:0,6:.,.,-9.704	0/1:16:8,8:.,17.58,.	0/0:3:3,0:-4.159,.,.	0/1:18:9,9:.,19.78,.	1/1:6:0,6:.,.,-8.318	0/0:7:7,0:-9.704,.,.	./.:0:.,.:.,.,.	0/0:22:22,0:-30.498,.,.	0/0:15:15,0:-20.794,.,.	0/1:8:4,4:.,8.79,.	./.:5:.,.:.,.,.	./.:0:.,.:.,.,.	0/0:18:18,0:-24.953,.,.	0/0:14:14,0:-19.408,.,.	0/0:11:11,0:-15.249,.,.	0/0:4:4,0:-5.545,.,.	./.:0:.,.:.,.,.	0/0:17:17,0:-23.567,.,.	0/0:12:12,0:-16.636,.,.	0/0:8:8,0:-11.09,.,.	0/0:20:20,0:-27.726,.,.	./.:0:.,.:.,.,.	0/0:6:6,0:-8.318,.,.	0/0:3:3,0:-4.159,.,.	0/0:11:11,0:-15.249,.,.	0/0:3:3,0:-4.159,.,.	0/0:3:3,0:-4.159,.,.	./.:0:.,.:.,.,.	0/0:4:4,0:-5.545,.,.	0/0:7:7,0:-9.704,.,.	0/0:33:33,0:-45.748,.,.	0/0:17:17,0:-23.567,.,.	0/0:9:9,0:-12.477,.,.	0/0:9:9,0:-12.477,.,.	0/0:6:6,0:-8.318,.,.	0/0:23:23,0:-31.885,.,.	0/0:24:24,0:-33.271,.,.	0/0:11:11,0:-15.249,.,.	0/0:4:4,0:-5.545,.,.	0/0:7:7,0:-9.704,.,.	./.:0:.,.:.,.,.	0/0:18:18,0:-24.953,.,.	./.:0:.,.:.,.,.	0/0:14:14,0:-19.408,.,.	0/0:12:12,0:-16.636,.,.	0/0:5:5,0:-6.931,.,.	0/0:8:8,0:-11.09,.,.	0/0:31:31,0:-42.975,.,.	0/0:9:9,0:-12.477,.,.	0/0:10:10,0:-13.863,.,.	0/0:4:4,0:-5.545,.,.	0/0:6:6,0:-8.318,.,.	0/0:6:6,0:-8.318,.,.	0/0:20:20,0:-27.726,.,.	0/0:8:8,0:-11.09,.,.	./.:0:.,.:.,.,.	0/0:9:9,0:-12.477,.,.	0/0:13:13,0:-18.022,.,.	0/0:26:26,0:-36.044,.,.	0/0:15:15,0:-20.794,.,.	0/0:3:3,0:-4.159,.,.	0/0:7:7,0:-9.704,.,.	0/0:3:3,0:-4.159,.,.	./.:0:.,.:.,.,.	0/0:4:4,0:-5.545,.,.	0/0:3:3,0:-4.159,.,.	0/0:15:15,0:-20.794,.,.	0/0:6:6,0:-8.318,.,.	0/0:8:8,0:-11.09,.,.	0/0:11:11,0:-15.249,.,.	./.:0:.,.:.,.,.	0/0:8:8,0:-11.09,.,.	0/0:9:9,0:-12.477,.,.	1/1:14:0,14:.,.,-19.408	1/1:11:0,11:.,.,-15.249	1/1:20:0,20:.,.,-27.726	1/1:3:0,3:.,.,-4.159	1/1:10:0,10:.,.,-13.863	1/1:5:0,5:.,.,-6.931	1/1:8:0,8:.,.,-11.09	1/1:12:0,12:.,.,-16.636	1/1:3:0,3:.,.,-4.159	0/0:19:19,0:-26.34,.,.	1/1:20:0,20:.,.,-27.726	./.:0:.,.:.,.,.	0/1:10:3,7:.,4.95,.	0/0:7:7,0:-9.704,.,.	0/0:7:7,0:-9.704,.,.	0/0:6:6,0:-8.318,.,.	0/0:5:5,0:-6.931,.,.	0/0:15:15,0:-20.794,.,.	0/0:16:16,0:-22.181,.,.	0/0:12:12,0:-16.636,.,.	0/0:36:36,0:-49.907,.,.	0/0:3:3,0:-4.159,.,.	0/0:8:8,0:-11.09,.,.	0/0:5:5,0:-6.931,.,.	0/0:21:21,0:-29.112,.,.	0/0:3:3,0:-4.159,.,.	0/0:11:11,0:-15.249,.,.	0/0:4:4,0:-5.545,.,.	0/0:9:9,0:-12.477,.,.	0/0:28:28,0:-38.816,.,.	./.:0:.,.:.,.,.	0/0:19:19,0:-26.34,.,.	./.:0:.,.:.,.,.	0/0:5:5,0:-6.931,.,.	0/0:4:4,0:-5.545,.,.	0/0:13:13,0:-18.022,.,.	0/0:3:3,0:-4.159,.,.	0/0:3:3,0:-4.159,.,.	0/0:4:4,0:-5.545,.,.	0/0:6:6,0:-8.318,.,.	0/0:4:4,0:-5.545,.,.	0/0:7:7,0:-9.704,.,.	./.:0:.,.:.,.,.	0/0:8:8,0:-11.09,.,.	0/0:17:17,0:-23.567,.,.	./.:0:.,.:.,.,.	0/0:11:11,0:-6.35,.,.	./.:0:.,.:.,.,.	0/0:4:4,0:-5.545,.,.	0/0:6:6,0:-8.318,.,.	0/0:11:11,0:-15.249,.,.	0/0:16:16,0:-22.181,.,.	./.:0:.,.:.,.,.	0/0:3:3,0:-4.159,.,.
un	1412889	17662_7	T	C	.	PASS	NS=117;AF=0.248	GT:DP:AD:GL	1/1:11:0,11:.,.,-15.249	./.:0:.,.:.,.,.	./.:0:.,.:.,.,.	1/1:9:0,9:.,.,-12.477	1/1:10:0,10:.,.,-13.863	1/1:7:0,7:.,.,-9.704	1/1:3:0,3:.,.,-4.159	1/1:3:0,3:.,.,-4.159	1/1:30:0,30:.,.,-41.589	1/1:11:0,11:.,.,-15.249	1/1:13:0,13:.,.,-18.022	0/1:27:15,12:.,26.03,.	1/1:7:0,7:.,.,-9.704	1/1:11:0,11:.,.,-15.249	1/1:3:0,3:.,.,-4.159	0/1:14:5,9:.,9.83,.	./.:0:.,.:.,.,.	1/1:3:0,3:.,.,-4.159	./.:0:.,.:.,.,.	1/1:27:0,27:.,.,-37.43	1/1:14:0,14:.,.,-19.408	1/1:11:0,11:.,.,-15.249	1/1:13:0,13:.,.,-18.022	0/0:3:3,0:-4.159,.,.	0/0:21:21,0:-29.112,.,.	0/0:16:16,0:-22.181,.,.	0/0:12:12,0:-16.636,.,.	0/0:3:3,0:-4.159,.,.	0/0:3:3,0:-4.159,.,.	0/0:10:10,0:-13.863,.,.	0/0:11:11,0:-15.249,.,.	0/0:8:8,0:-11.09,.,.	0/0:9:9,0:-12.477,.,.	./.:0:.,.:.,.,.	0/0:3:3,0:-4.159,.,.	./.:0:.,.:.,.,.	0/0:11:11,0:-15.249,.,.	0/0:17:17,0:-23.567,.,.	./.:0:.,.:.,.,.	0/0:5:5,0:-6.931,.,.	./.:0:.,.:.,.,.	0/0:5:5,0:-6.931,.,.	0/0:23:23,0:-31.885,.,.	0/0:9:9,0:-12.477,.,.	0/0:9:9,0:-12.477,.,.	0/0:10:10,0:-13.863,.,.	./.:0:.,.:.,.,.	0/0:21:21,0:-29.112,.,.	0/0:13:13,0:-18.022,.,.	0/0:10:10,0:-13.863,.,.	./.:0:.,.:.,.,.	0/0:4:4,0:-5.545,.,.	0/0:4:4,0:-5.545,.,.	0/0:19:19,0:-26.34,.,.	./.:0:.,.:.,.,.	0/0:15:15,0:-20.794,.,.	0/0:12:12,0:-16.636,.,.	0/0:3:3,0:-4.159,.,.	0/0:5:5,0:-6.931,.,.	0/0:24:24,0:-33.271,.,.	0/0:8:8,0:-11.09,.,.	0/0:9:9,0:-12.477,.,.	0/0:6:6,0:-8.318,.,.	./.:0:.,.:.,.,.	0/0:6:6,0:-8.318,.,.	0/0:18:18,0:-15.032,.,.	0/0:10:10,0:-13.863,.,.	./.:0:.,.:.,.,.	0/0:10:10,0:-13.863,.,.	0/0:10:10,0:-13.863,.,.	0/0:17:17,0:-23.567,.,.	0/0:6:6,0:-8.318,.,.	0/0:6:6,0:-8.318,.,.	0/0:4:4,0:-5.545,.,.	0/0:5:5,0:-6.931,.,.	0/0:5:5,0:-6.931,.,.	0/0:6:6,0:-8.318,.,.	./.:0:.,.:.,.,.	0/0:11:11,0:-15.249,.,.	0/0:4:4,0:-5.545,.,.	0/0:9:9,0:-12.477,.,.	0/0:9:9,0:-12.477,.,.	0/0:6:6,0:-8.318,.,.	0/0:10:10,0:-13.863,.,.	0/0:5:5,0:-6.931,.,.	1/1:15:0,15:.,.,-20.794	1/1:11:0,11:.,.,-15.249	1/1:8:0,8:.,.,-11.09	1/1:4:0,4:.,.,-5.545	1/1:14:0,14:.,.,-19.408	./.:0:.,.:.,.,.	1/1:8:0,8:.,.,-11.09	1/1:10:0,10:.,.,-13.863	1/1:3:0,3:.,.,-4.159	1/1:22:0,22:.,.,-30.498	1/1:9:0,9:.,.,-12.477	./.:0:.,.:.,.,.	1/1:3:0,3:.,.,-4.159	0/0:8:8,0:-2.865,.,.	0/0:4:4,0:-5.545,.,.	0/0:13:13,0:-18.022,.,.	0/0:8:8,0:-11.09,.,.	0/0:9:9,0:-12.477,.,.	0/0:16:16,0:-22.181,.,.	0/0:16:16,0:-22.181,.,.	0/0:40:40,0:-55.452,.,.	0/0:5:5,0:-6.931,.,.	0/0:7:7,0:-9.704,.,.	0/0:9:9,0:-12.477,.,.	0/0:24:24,0:-33.271,.,.	0/0:5:5,0:-6.931,.,.	0/0:11:11,0:-15.249,.,.	./.:0:.,.:.,.,.	0/0:4:4,0:-5.545,.,.	0/0:26:26,0:-36.044,.,.	./.:0:.,.:.,.,.	0/0:13:13,0:-18.022,.,.	0/0:8:8,0:-11.09,.,.	0/0:4:4,0:-5.545,.,.	0/0:4:4,0:-5.545,.,.	0/0:15:15,0:-20.794,.,.	0/0:4:4,0:-5.545,.,.	0/0:6:6,0:-8.318,.,.	0/0:10:10,0:-13.863,.,.	./.:0:.,.:.,.,.	./.:0:.,.:.,.,.	0/0:13:13,0:-18.022,.,.	0/0:6:6,0:-8.318,.,.	0/0:7:7,0:-9.704,.,.	0/0:13:13,0:-18.022,.,.	0/0:3:3,0:-4.159,.,.	0/0:8:8,0:-11.09,.,.	0/0:3:3,0:-4.159,.,.	0/0:4:4,0:-5.545,.,.	0/0:6:6,0:-8.318,.,.	0/0:12:12,0:-16.636,.,.	0/0:15:15,0:-20.794,.,.	./.:0:.,.:.,.,.	./.:0:.,.:.,.,.
un	1416022	17701_20	C	T	.	PASS	NS=132;AF=0.250	GT:DP:AD:GL	1/1:21:0,21:.,.,-29.112	1/1:3:0,3:.,.,-4.159	1/1:31:0,31:.,.,-42.975	1/1:20:0,20:.,.,-27.726	1/1:13:0,13:.,.,-18.022	1/1:7:0,7:.,.,-9.704	1/1:7:0,7:.,.,-9.704	1/1:10:0,10:.,.,-13.863	1/1:50:0,50:.,.,-57.314	1/1:22:0,22:.,.,-30.498	1/1:30:0,30:.,.,-41.589	1/1:38:0,38:.,.,-52.679	1/1:10:0,10:.,.,-13.863	1/1:15:0,15:.,.,-20.794	1/1:4:0,4:.,.,-5.545	1/1:34:0,34:.,.,-47.134	1/1:7:0,7:.,.,-9.704	1/1:7:0,7:.,.,-9.704	./.:0:.,.:.,.,.	1/1:49:0,49:.,.,-67.928	1/1:30:0,30:.,.,-41.589	1/1:17:0,17:.,.,-23.567	1/1:19:0,19:.,.,-26.34	0/0:8:8,0:-11.09,.,.	0/0:34:34,0:-47.134,.,.	0/0:44:44,0:-60.997,.,.	0/0:30:30,0:-41.589,.,.	0/0:13:13,0:-18.022,.,.	0/0:9:9,0:-12.477,.,.	0/0:19:19,0:-26.34,.,.	0/0:32:32,0:-44.361,.,.	0/0:22:22,0:-30.498,.,.	0/0:23:23,0:-31.885,.,.	0/0:3:3,0:-4.159,.,.	0/0:5:5,0:-6.931,.,.	0/0:6:6,0:-8.318,.,.	0/0:23:23,0:-31.885,.,.	0/0:27:27,0:-37.43,.,.	0/0:6:6,0:-8.318,.,.	0/0:15:15,0:-20.794,.,.	0/0:7:7,0:-9.704,.,.	0/0:9:9,0:-12.477,.,.	0/0:40:40,0:-55.452,.,.	0/0:24:24,0:-33.271,.,.	0/0:23:23,0:-31.885,.,.	0/0:20:20,0:-27.726,.,.	0/0:4:4,0:-5.545,.,.	0/0:46:46,0:-63.77,.,.	0/0:28:28,0:-38.816,.,.	0/0:13:13,0:-18.022,.,.	0/0:8:8,0:-11.09,.,.	0/0:9:9,0:-12.477,.,.	0/0:21:21,0:-29.112,.,.	0/0:37:37,0:-51.293,.,.	0/0:6:6,0:-6.931,.,.	0/0:31:31,0:-42.975,.,.	0/0:23:23,0:-31.885,.,.	0/0:4:4,0:-5.545,.,.	0/0:7:7,0:-9.704,.,.	0/0:42:42,0:-58.224,.,.	0/0:23:23,0:-31.885,.,.	0/0:7:7,0:-9.704,.,.	0/0:11:11,0:-15.249,.,.	0/0:8:8,0:-11.09,.,.	0/0:10:10,0:-13.863,.,.	0/0:29:29,0:-40.203,.,.	0/0:24:24,0:-33.271,.,.	0/0:4:4,0:-5.545,.,.	0/0:10:10,0:-13.863,.,.	0/0:22:22,0:-30.498,.,.	0/0:42:42,0:-58.224,.,.	0/0:19:19,0:-26.34,.,.	0/0:13:13,0:-18.022,.,.	0/0:23:23,0:-31.885,.,.	0/0:7:7,0:-9.704,.,.	0/0:5:5,0:-6.931,.,.	0/0:10:10,0:-13.863,.,.	0/0:8:8,0:-11.09,.,.	0/0:22:22,0:-30.498,.,.	0/0:8:8,0:-11.09,.,.	0/0:15:15,0:-20.794,.,.	0/0:13:13,0:-18.022,.,.	0/0:11:11,0:-15.249,.,.	0/0:17:17,0:-23.567,.,.	0/0:11:11,0:-15.249,.,.	1/1:25:0,25:.,.,-34.657	1/1:13:0,13:.,.,-18.022	1/1:23:0,23:.,.,-31.885	./.:0:.,.:.,.,.	1/1:21:0,21:.,.,-29.112	1/1:7:0,7:.,.,-9.704	1/1:22:0,22:.,.,-18.874	1/1:19:0,19:.,.,-26.34	1/1:12:0,12:.,.,-16.636	1/1:41:0,41:.,.,-56.838	1/1:30:0,30:.,.,-41.589	./.:0:.,.:.,.,.	1/1:11:0,11:.,.,-15.249	0/0:9:9,0:-12.477,.,.	0/0:21:21,0:-29.112,.,.	0/0:24:24,0:-33.271,.,.	0/0:4:4,0:-5.545,.,.	0/0:26:26,0:-36.044,.,.	0/0:31:31,0:-42.975,.,.	0/0:29:29,0:-40.203,.,.	0/0:80:80,0:-110.904,.,.	0/0:5:5,0:-6.931,.,.	0/0:5:5,0:-6.931,.,.	0/0:15:15,0:-20.794,.,.	0/0:32:32,0:-44.361,.,.	0/0:10:10,0:-13.863,.,.	0/0:23:23,0:-31.885,.,.	0/0:8:8,0:-11.09,.,.	0/0:9:9,0:-12.477,.,.	0/0:45:45,0:-62.383,.,.	0/0:6:6,0:-8.318,.,.	0/0:38:38,0:-52.679,.,.	0/0:3:3,0:-4.159,.,.	0/0:9:9,0:-12.477,.,.	0/0:7:7,0:-9.704,.,.	0/0:35:35,0:-48.52,.,.	./.:0:.,.:.,.,.	0/0:12:12,0:-16.636,.,.	0/0:8:8,0:-11.09,.,.	0/0:6:6,0:-8.318,.,.	./.:0:.,.:.,.,.	0/0:21:21,0:-29.112,.,.	0/0:5:5,0:-6.931,.,.	0/0:14:14,0:-19.408,.,.	0/0:24:24,0:-33.271,.,.	./.:0:.,.:.,.,.	0/0:21:21,0:-29.112,.,.	0/0:7:7,0:-9.704,.,.	0/0:5:5,0:-6.931,.,.	0/0:12:12,0:-16.636,.,.	0/0:16:16,0:-22.181,.,.	0/0:18:18,0:-24.953,.,.	./.:0:.,.:.,.,.	0/0:10:10,0:-13.863,.,.
un	1418702	17734_60	G	A	.	PASS	NS=104;AF=0.173	GT:DP:AD:GL	0/1:8:4,4:.,8.79,.	0/1:6:4,2:.,3.715,.	0/1:10:6,4:.,8.39,.	0/0:10:10,0:-13.863,.,.	0/0:6:6,0:-8.318,.,.	./.:0:.,.:.,.,.	./.:0:.,.:.,.,.	1/1:8:0,8:.,.,-11.09	1/1:25:0,25:.,.,-34.657	0/0:8:8,0:-11.09,.,.	0/1:18:12,6:.,11.14,.	0/1:17:7,10:.,14.85,.	./.:0:.,.:.,.,.	1/1:10:0,10:.,.,-5.164	1/1:3:0,3:.,.,-4.159	1/1:14:0,14:.,.,-19.408	0/1:4:3,1:.,4.19,.	1/1:6:0,6:.,.,-8.318	./.:0:.,.:.,.,.	0/1:27:12,15:.,26.03,.	1/1:8:0,8:.,.,-11.09	0/1:10:6,4:.,8.39,.	1/1:6:0,6:.,.,-8.318	0/0:4:4,0:-5.545,.,.	0/0:18:18,0:-24.953,.,.	0/0:25:25,0:-34.657,.,.	0/0:14:14,0:-19.408,.,.	0/0:6:6,0:-8.318,.,.	./.:0:.,.:.,.,.	0/0:12:12,0:-16.636,.,.	0/0:15:15,0:-20.794,.,.	0/0:9:9,0:-12.477,.,.	0/0:17:17,0:-23.567,.,.	./.:0:.,.:.,.,.	0/0:6:6,0:-8.318,.,.	0/0:4:4,0:-5.545,.,.	0/0:20:20,0:-27.726,.,.	0/0:12:12,0:-16.636,.,.	0/0:5:5,0:-6.931,.,.	0/0:14:14,0:-19.408,.,.	0/0:3:3,0:-4.159,.,.	./.:0:.,.:.,.,.	0/0:22:22,0:-30.498,.,.	0/0:15:15,0:-20.794,.,.	0/0:15:15,0:-20.794,.,.	0/0:9:9,0:-12.477,.,.	./.:0:.,.:.,.,.	./.:0:.,.:.,.,.	./.:0:.,.:.,.,.	./.:0:.,.:.,.,.	./.:0:.,.:.,.,.	./.:0:.,.:.,.,.	./.:0:.,.:.,.,.	./.:0:.,.:.,.,.	./.:0:.,.:.,.,.	./.:0:.,.:.,.,.	./.:0:.,.:.,.,.	./.:0:.,.:.,.,.	./.:0:.,.:.,.,.	./.:0:.,.:.,.,.	./.:0:.,.:.,.,.	./.:0:.,.:.,.,.	./.:0:.,.:.,.,.	0/0:3:3,0:-4.159,.,.	0/0:4:4,0:-5.545,.,.	0/0:20:20,0:-27.726,.,.	0/0:10:10,0:-13.863,.,.	./.:0:.,.:.,.,.	0/0:12:12,0:-16.636,.,.	0/0:7:7,0:-9.704,.,.	0/0:30:30,0:-41.589,.,.	0/0:15:15,0:-20.794,.,.	0/0:8:8,0:-11.09,.,.	0/0:12:12,0:-16.636,.,.	0/0:4:4,0:-5.545,.,.	0/0:6:6,0:-8.318,.,.	./.:0:.,.:.,.,.	0/0:9:9,0:-12.477,.,.	0/0:14:14,0:-19.408,.,.	./.:0:.,.:.,.,.	./.:0:.,.:.,.,.	0/0:4:4,0:-5.545,.,.	0/0:5:5,0:-6.931,.,.	0/0:10:10,0:-13.863,.,.	0/0:6:6,0:-8.318,.,.	0/1:5:3,2:.,4.19,.	./.:0:.,.:.,.,.	0/1:21:8,13:.,16.38,.	0/1:4:3,1:.,4.19,.	0/1:15:7,8:.,15.31,.	0/0:3:3,0:-4.159,.,.	0/0:17:17,0:-23.567,.,.	1/1:6:0,6:.,.,-8.318	1/1:7:0,7:.,.,-9.704	1/1:19:0,19:.,.,-26.34	0/1:12:7,5:.,10.65,.	./.:0:.,.:.,.,.	0/1:5:3,2:.,4.19,.	0/0:6:6,0:-8.318,.,.	0/0:5:5,0:-6.931,.,.	0/0:12:12,0:-16.636,.,.	0/0:4:4,0:-5.545,.,.	0/0:13:13,0:-18.022,.,.	0/0:26:26,0:-36.044,.,.	0/0:9:9,0:-12.477,.,.	0/0:31:31,0:-42.975,.,.	0/0:7:7,0:-9.704,.,.	0/0:7:7,0:-9.704,.,.	0/0:13:13,0:-18.022,.,.	0/0:7:7,0:-9.704,.,.	0/0:5:5,0:-6.931,.,.	0/0:16:16,0:-22.181,.,.	0/0:6:6,0:-8.318,.,.	0/0:7:7,0:-9.704,.,.	0/0:26:26,0:-36.044,.,.	0/0:3:3,0:-4.159,.,.	0/0:14:14,0:-19.408,.,.	./.:0:.,.:.,.,.	0/0:6:6,0:-8.318,.,.	0/0:4:4,0:-5.545,.,.	0/0:14:14,0:-19.408,.,.	./.:0:.,.:.,.,.	0/0:3:3,0:-4.159,.,.	0/0:4:4,0:-5.545,.,.	0/0:6:6,0:-8.318,.,.	./.:0:.,.:.,.,.	0/0:6:6,0:-8.318,.,.	0/0:4:4,0:-5.545,.,.	0/0:3:3,0:-4.159,.,.	0/0:10:10,0:-13.863,.,.	./.:0:.,.:.,.,.	0/0:8:8,0:-11.09,.,.	0/0:6:6,0:-8.318,.,.	0/0:7:7,0:-9.704,.,.	0/0:3:3,0:-4.159,.,.	0/0:10:10,0:-13.863,.,.	0/0:11:11,0:-15.249,.,.	./.:0:.,.:.,.,.	0/0:3:3,0:-4.159,.,.
un	1421646	17771_44	C	T	.	PASS	NS=120;AF=0.275	GT:DP:AD:GL	1/1:14:0,14:.,.,-19.408	./.:0:.,.:.,.,.	1/1:12:0,12:.,.,-7.554	1/1:16:0,16:.,.,-22.181	1/1:6:0,6:.,.,-8.318	1/1:4:0,4:.,.,-5.545	1/1:7:0,7:.,.,-9.704	1/1:4:0,4:.,.,-5.545	1/1:45:0,45:.,.,-62.383	1/1:8:0,8:.,.,-11.09	1/1:11:0,11:.,.,-15.249	1/1:23:0,23:.,.,-31.885	1/1:5:0,5:.,.,-6.931	1/1:15:0,15:.,.,-20.794	1/1:3:0,3:.,.,-4.159	1/1:9:0,9:.,.,-12.477	1/1:6:0,6:.,.,-8.318	./.:0:.,.:.,.,.	1/1:3:0,3:.,.,-4.159	1/1:14:0,14:.,.,-19.408	1/1:21:0,21:.,.,-29.112	1/1:4:0,4:.,.,-5.545	1/1:6:0,6:.,.,-8.318	0/0:7:7,0:-9.704,.,.	0/0:17:17,0:-23.567,.,.	0/0:19:19,0:-26.34,.,.	0/0:7:7,0:-9.704,.,.	0/0:3:3,0:-4.159,.,.	0/0:8:8,0:-11.09,.,.	0/0:4:4,0:-5.545,.,.	0/0:13:13,0:-18.022,.,.	0/0:15:15,0:-20.794,.,.	0/0:27:27,0:-37.43,.,.	./.:0:.,.:.,.,.	./.:0:.,.:.,.,.	0/0:5:5,0:-6.931,.,.	0/0:17:17,0:-23.567,.,.	0/0:12:12,0:-16.636,.,.	0/0:3:3,0:-4.159,.,.	0/0:5:5,0:-6.931,.,.	0/0:4:4,0:-5.545,.,.	0/0:12:12,0:-16.636,.,.	0/0:30:30,0:-41.589,.,.	0/0:9:9,0:-12.477,.,.	0/0:9:9,0:-12.477,.,.	0/0:9:9,0:-12.477,.,.	0/0:3:3,0:-4.159,.,.	0/0:21:21,0:-29.112,.,.	0/0:14:14,0:-19.408,.,.	0/0:9:9,0:-12.477,.,.	./.:0:.,.:.,.,.	0/0:7:7,0:-9.704,.,.	0/0:7:7,0:-9.704,.,.	0/0:14:14,0:-19.408,.,.	0/0:5:5,0:-6.931,.,.	0/0:10:10,0:-13.863,.,.	0/0:9:9,0:-12.477,.,.	0/0:7:7,0:-9.704,.,.	0/0:11:11,0:-15.249,.,.	0/0:14:14,0:-19.408,.,.	0/0:8:8,0:-11.09,.,.	0/0:9:9,0:-12.477,.,.	./.:4:.,.:.,.,.	0/0:4:4,0:-5.545,.,.	0/0:4:4,0:-5.545,.,.	0/0:17:17,0:-23.567,.,.	0/0:12:12,0:-16.636,.,.	./.:0:.,.:.,.,.	0/0:12:12,0:-16.636,.,.	0/0:9:9,0:-12.477,.,.	0/0:15:15,0:-20.794,.,.	0/0:10:10,0:-13.863,.,.	0/0:7:7,0:-9.704,.,.	0/0:9:9,0:-12.477,.,.	0/0:8:8,0:-11.09,.,.	./.:0:.,.:.,.,.	0/0:3:3,0:-4.159,.,.	0/0:4:4,0:-5.545,.,.	0/0:22:22,0:-30.498,.,.	0/0:8:8,0:-11.09,.,.	0/0:10:10,0:-13.863,.,.	0/0:8:8,0:-11.09,.,.	0/0:5:5,0:-6.931,.,.	0/0:3:3,0:-4.159,.,.	0/0:6:6,0:-8.318,.,.	1/1:10:0,10:.,.,-13.863	1/1:8:0,8:.,.,-11.09	1/1:7:0,7:.,.,-9.704	1/1:5:0,5:.,.,-6.931	1/1:12:0,12:.,.,-16.636	./.:0:.,.:.,.,.	1/1:13:0,13:.,.,-18.022	1/1:7:0,7:.,.,-9.704	1/1:7:0,7:.,.,-9.704	1/1:15:0,15:.,.,-20.794	1/1:16:0,16:.,.,-22.181	1/1:3:0,3:.,.,-4.159	1/1:4:0,4:.,.,-5.545	0/0:7:7,0:-9.704,.,.	0/0:5:5,0:-6.931,.,.	0/0:14:14,0:-19.408,.,.	./.:0:.,.:.,.,.	./.:0:.,.:.,.,.	0/0:18:18,0:-24.953,.,.	0/0:10:10,0:-13.863,.,.	0/0:24:24,0:-33.271,.,.	./.:0:.,.:.,.,.	0/0:3:3,0:-4.159,.,.	0/0:9:9,0:-12.477,.,.	0/0:9:9,0:-12.477,.,.	./.:0:.,.:.,.,.	0/0:8:8,0:-11.09,.,.	0/0:6:6,0:-8.318,.,.	0/0:7:7,0:-9.704,.,.	0/0:18:18,0:-24.953,.,.	0/0:3:3,0:-4.159,.,.	0/0:11:11,0:-15.249,.,.	./.:0:.,.:.,.,.	0/0:4:4,0:-5.545,.,.	./.:0:.,.:.,.,.	0/0:11:11,0:-15.249,.,.	./.:0:.,.:.,.,.	0/0:13:13,0:-18.022,.,.	0/0:7:7,0:-9.704,.,.	0/0:4:4,0:-5.545,.,.	./.:0:.,.:.,.,.	0/0:15:15,0:-20.794,.,.	0/0:3:3,0:-4.159,.,.	0/0:10:10,0:-13.863,.,.	0/0:10:10,0:-13.863,.,.	./.:0:.,.:.,.,.	0/0:6:6,0:-8.318,.,.	0/0:4:4,0:-5.545,.,.	0/0:5:5,0:-6.931,.,.	0/0:4:4,0:-5.545,.,.	0/0:9:9,0:-12.477,.,.	0/0:6:6,0:-8.318,.,.	0/0:4:4,0:-5.545,.,.	./.:0:.,.:.,.,.
un	1422439	17781_37	C	G	.	PASS	NS=120;AF=0.237	GT:DP:AD:GL	1/1:9:0,9:.,.,-12.477	1/1:3:0,3:.,.,-4.159	1/1:21:0,21:.,.,-29.112	1/1:15:0,15:.,.,-20.794	1/1:6:0,6:.,.,-8.318	./.:0:.,.:.,.,.	1/1:10:0,10:.,.,-13.863	1/1:8:0,8:.,.,-11.09	1/1:31:0,31:.,.,-42.975	1/1:14:0,14:.,.,-19.408	1/1:22:0,22:.,.,-30.498	1/1:31:0,31:.,.,-42.975	1/1:7:0,7:.,.,-9.704	1/1:22:0,22:.,.,-30.498	1/1:3:0,3:.,.,-4.159	1/1:18:0,18:.,.,-24.953	./.:0:.,.:.,.,.	0/1:7:3,4:.,6.45,.	1/1:3:0,3:.,.,-4.159	1/1:23:0,23:.,.,-31.885	1/1:21:0,21:.,.,-29.112	1/1:21:0,21:.,.,-29.112	1/1:8:0,8:.,.,-11.09	0/0:5:5,0:-6.931,.,.	0/0:24:24,0:-33.271,.,.	0/0:18:18,0:-24.953,.,.	0/0:20:20,0:-27.726,.,.	0/0:14:14,0:-19.408,.,.	./.:0:.,.:.,.,.	0/0:9:9,0:-12.477,.,.	0/0:25:25,0:-34.657,.,.	0/0:9:9,0:-12.477,.,.	0/0:14:14,0:-19.408,.,.	./.:0:.,.:.,.,.	0/0:3:3,0:-4.159,.,.	./.:0:.,.:.,.,.	0/0:22:22,0:-30.498,.,.	0/0:15:15,0:-20.794,.,.	0/0:6:6,0:-8.318,.,.	0/0:9:9,0:-12.477,.,.	0/0:8:8,0:-11.09,.,.	0/0:5:5,0:-6.931,.,.	0/0:21:21,0:-29.112,.,.	0/0:21:21,0:-29.112,.,.	0/0:9:9,0:-12.477,.,.	0/0:12:12,0:-7.554,.,.	0/0:3:3,0:-4.159,.,.	0/0:31:31,0:-42.975,.,.	0/0:17:17,0:-23.567,.,.	0/0:13:13,0:-18.022,.,.	0/0:7:7,0:-9.704,.,.	./.:0:.,.:.,.,.	0/0:8:8,0:-11.09,.,.	0/0:18:18,0:-24.953,.,.	0/0:3:3,0:-4.159,.,.	0/0:19:19,0:-26.34,.,.	0/0:18:18,0:-24.953,.,.	./.:0:.,.:.,.,.	0/0:7:7,0:-9.704,.,.	0/0:35:35,0:-48.52,.,.	0/0:11:11,0:-15.249,.,.	0/0:8:8,0:-11.09,.,.	0/0:3:3,0:-4.159,.,.	0/0:5:5,0:-6.931,.,.	0/0:4:4,0:-5.545,.,.	0/0:26:26,0:-36.044,.,.	0/0:9:9,0:-12.477,.,.	0/0:3:3,0:-4.159,.,.	0/0:17:17,0:-23.567,.,.	0/0:10:10,0:-13.863,.,.	0/0:20:20,0:-27.726,.,.	0/0:13:13,0:-18.022,.,.	0/0:8:8,0:-11.09,.,.	0/0:10:10,0:-13.863,.,.	./.:0:.,.:.,.,.	0/0:9:9,0:-12.477,.,.	0/0:12:12,0:-16.636,.,.	0/0:8:8,0:-11.09,.,.	0/0:22:22,0:-30.498,.,.	0/0:11:11,0:-15.249,.,.	0/0:6:6,0:-8.318,.,.	0/0:11:11,0:-15.249,.,.	0/0:6:6,0:-8.318,.,.	0/0:10:10,0:-13.863,.,.	0/0:4:4,0:-5.545,.,.	1/1:10:0,10:.,.,-13.863	1/1:9:0,9:.,.,-12.477	1/1:21:0,21:.,.,-29.112	./.:0:.,.:.,.,.	1/1:11:0,11:.,.,-15.249	1/1:4:0,4:.,.,-5.545	1/1:23:0,23:.,.,-31.885	1/1:16:0,16:.,.,-22.181	1/1:5:0,5:.,.,-6.931	./.:16:.,.:.,.,.	./.:18:.,.:.,.,.	./.:0:.,.:.,.,.	./.:4:.,.:.,.,.	0/0:6:6,0:-8.318,.,.	0/0:3:3,0:-4.159,.,.	0/0:18:18,0:-24.953,.,.	0/0:4:4,0:-5.545,.,.	0/0:17:17,0:-23.567,.,.	0/0:21:21,0:-29.112,.,.	0/0:21:21,0:-29.112,.,.	0/0:35:35,0:-48.52,.,.	./.:0:.,.:.,.,.	0/0:6:6,0:-8.318,.,.	0/0:7:7,0:-9.704,.,.	0/0:18:18,0:-24.953,.,.	0/0:3:3,0:-4.159,.,.	0/0:15:15,0:-20.794,.,.	0/0:8:8,0:-11.09,.,.	0/0:9:9,0:-12.477,.,.	0/0:23:23,0:-31.885,.,.	0/0:6:6,0:-8.318,.,.	0/0:15:15,0:-20.794,.,.	./.:0:.,.:.,.,.	0/0:5:5,0:-6.931,.,.	0/0:4:4,0:-5.545,.,.	0/0:8:8,0:-11.09,.,.	./.:0:.,.:.,.,.	0/0:5:5,0:-6.931,.,.	0/0:3:3,0:-4.159,.,.	0/0:6:6,0:-8.318,.,.	./.:0:.,.:.,.,.	0/0:9:9,0:-12.477,.,.	0/0:6:6,0:-8.318,.,.	0/0:9:9,0:-12.477,.,.	0/0:9:9,0:-12.477,.,.	0/0:10:10,0:-13.863,.,.	0/0:3:3,0:-4.159,.,.	0/0:7:7,0:-9.704,.,.	0/0:14:14,0:-19.408,.,.	0/0:10:10,0:-13.863,.,.	./.:0:.,.:.,.,.	0/0:9:9,0:-12.477,.,.	0/0:4:4,0:-5.545,.,.	./.:0:.,.:.,.,.
un	1433410	17918_48	C	T	.	PASS	NS=126;AF=0.123	GT:DP:AD:GL	0/1:35:16,19:.,34.9,.	0/1:7:3,4:.,6.45,.	0/1:42:22,20:.,43.85,.	0/1:32:11,21:.,20.99,.	0/1:29:13,16:.,28.25,.	0/1:8:4,4:.,8.79,.	0/1:7:4,3:.,6.09,.	0/1:13:5,8:.,10.29,.	0/1:41:21,20:.,38.8,.	0/1:20:6,14:.,9.89,.	0/1:26:11,15:.,23.55,.	0/1:52:19,33:.,37.93,.	./.:8:.,.:.,.,.	0/1:22:11,11:.,22.46,.	0/0:5:5,0:-6.931,.,.	0/1:28:15,13:.,28.42,.	0/0:7:7,0:-9.704,.,.	0/1:11:8,3:.,4.23,.	./.:0:.,.:.,.,.	0/1:61:21,40:.,40.12,.	0/1:37:19,18:.,39.52,.	0/1:28:16,12:.,25.79,.	0/1:15:4,11:.,5.39,.	0/0:6:6,0:-11.09,.,.	0/0:39:39,0:-54.065,.,.	0/0:31:31,0:-42.975,.,.	0/0:37:37,0:-51.293,.,.	0/0:15:15,0:-20.794,.,.	0/0:7:7,0:-9.704,.,.	0/0:36:36,0:-49.907,.,.	0/0:33:33,0:-45.748,.,.	0/0:22:22,0:-30.498,.,.	0/0:36:36,0:-49.907,.,.	./.:0:.,.:.,.,.	./.:0:.,.:.,.,.	0/0:11:11,0:-15.249,.,.	0/0:32:32,0:-44.361,.,.	0/0:32:32,0:-44.361,.,.	0/0:14:14,0:-19.408,.,.	0/0:20:20,0:-27.726,.,.	0/0:10:10,0:-13.863,.,.	0/0:15:15,0:-20.794,.,.	0/0:43:43,0:-59.611,.,.	0/0:26:26,0:-36.044,.,.	0/0:30:30,0:-41.589,.,.	0/0:11:11,0:-15.249,.,.	0/0:5:5,0:-6.931,.,.	0/0:38:38,0:-52.679,.,.	0/0:34:34,0:-47.134,.,.	0/0:24:24,0:-33.271,.,.	0/0:5:5,0:-6.931,.,.	0/0:9:9,0:-12.477,.,.	0/0:11:11,0:-15.249,.,.	0/0:45:45,0:-62.383,.,.	./.:0:.,.:.,.,.	0/0:25:25,0:-34.657,.,.	0/0:27:27,0:-37.43,.,.	0/0:13:13,0:-18.022,.,.	0/0:10:10,0:-13.863,.,.	0/0:56:56,0:-77.632,.,.	0/0:25:25,0:-34.657,.,.	0/0:20:20,0:-27.726,.,.	./.:0:.,.:.,.,.	./.:0:.,.:.,.,.	0/0:6:6,0:-8.318,.,.	0/0:49:49,0:-67.928,.,.	0/0:9:9,0:-13.863,.,.	0/0:5:5,0:-6.931,.,.	0/0:29:29,0:-40.203,.,.	0/0:12:12,0:-16.636,.,.	0/0:53:53,0:-73.474,.,.	0/0:23:23,0:-31.885,.,.	0/0:11:11,0:-15.249,.,.	0/0:23:23,0:-31.885,.,.	0/0:10:10,0:-16.636,.,.	0/0:8:8,0:-11.09,.,.	0/0:11:11,0:-15.249,.,.	./.:0:.,.:.,.,.	0/0:35:35,0:-49.907,.,.	0/0:18:18,0:-24.953,.,.	0/0:13:13,0:-18.022,.,.	0/0:13:13,0:-18.022,.,.	0/0:10:10,0:-13.863,.,.	0/0:17:17,0:-23.567,.,.	0/0:13:13,0:-18.022,.,.	0/1:40:20,20:.,43.94,.	0/1:13:5,8:.,10.29,.	0/1:30:16,14:.,30.63,.	0/1:7:4,3:.,5.57,.	0/1:18:8,10:.,17.36,.	0/1:5:2,3:.,4.19,.	0/1:32:15,17:.,32.83,.	0/1:21:7,14:.,13,.	0/1:10:6,4:.,8.39,.	0/1:70:36,34:.,74.65,.	0/1:32:18,14:.,30.26,.	0/1:10:6,4:.,8.39,.	./.:13:.,.:.,.,.	0/0:11:11,0:-15.249,.,.	0/0:19:19,0:-26.34,.,.	0/0:30:30,0:-41.589,.,.	0/0:6:6,0:-8.318,.,.	0/0:14:14,0:-19.408,.,.	0/0:43:43,0:-59.611,.,.	0/0:56:56,0:-65.403,.,.	0/0:88:88,0:-121.994,.,.	./.:0:.,.:.,.,.	0/0:10:10,0:-13.863,.,.	0/0:21:21,0:-29.112,.,.	0/0:29:29,0:-40.203,.,.	0/0:12:12,0:-16.636,.,.	0/0:28:28,0:-38.816,.,.	0/0:11:11,0:-15.249,.,.	0/0:11:11,0:-15.249,.,.	0/0:53:53,0:-73.474,.,.	0/0:12:12,0:-19.408,.,.	0/0:52:52,0:-72.087,.,.	./.:0:.,.:.,.,.	0/0:17:17,0:-23.567,.,.	0/0:9:9,0:-12.477,.,.	0/0:28:28,0:-38.816,.,.	0/0:7:7,0:-9.704,.,.	0/0:14:14,0:-19.408,.,.	0/0:16:16,0:-22.181,.,.	0/0:12:12,0:-16.636,.,.	./.:0:.,.:.,.,.	0/0:20:20,0:-27.726,.,.	0/0:9:9,0:-12.477,.,.	0/0:20:20,0:-27.726,.,.	0/0:34:34,0:-47.134,.,.	0/0:5:5,0:-6.931,.,.	0/0:23:23,0:-31.885,.,.	0/0:10:10,0:-13.863,.,.	0/0:12:12,0:-16.636,.,.	0/0:15:15,0:-20.794,.,.	0/0:17:17,0:-23.567,.,.	0/0:21:21,0:-29.112,.,.	./.:0:.,.:.,.,.	0/0:9:9,0:-12.477,.,.
un	1445295	18067_13	A	G	.	PASS	NS=127;AF=0.268	GT:DP:AD:GL	1/1:13:0,13:.,.,-18.022	1/1:7:0,7:.,.,-9.704	1/1:21:0,21:.,.,-29.112	1/1:13:0,13:.,.,-18.022	1/1:10:0,10:.,.,-13.863	1/1:6:0,6:.,.,-8.318	1/1:8:0,8:.,.,-11.09	1/1:5:0,5:.,.,-6.931	1/1:39:0,39:.,.,-54.065	1/1:14:0,14:.,.,-19.408	1/1:17:0,17:.,.,-23.567	1/1:10:0,10:.,.,-13.863	1/1:11:0,11:.,.,-15.249	1/1:13:0,13:.,.,-16.636	./.:0:.,.:.,.,.	1/1:15:0,15:.,.,-20.794	1/1:7:0,7:.,.,-9.704	1/1:6:0,6:.,.,-8.318	1/1:3:0,3:.,.,-4.159	1/1:14:0,14:.,.,-19.408	1/1:25:0,25:.,.,-34.657	1/1:6:0,6:.,.,-8.318	1/1:11:0,11:.,.,-15.249	0/0:4:4,0:-5.545,.,.	0/0:18:18,0:-24.953,.,.	0/0:22:22,0:-30.498,.,.	0/0:16:16,0:-22.181,.,.	0/0:9:9,0:-12.477,.,.	0/0:3:3,0:-4.159,.,.	0/0:14:14,0:-19.408,.,.	0/0:19:19,0:-26.34,.,.	0/0:12:12,0:-16.636,.,.	0/0:13:13,0:-18.022,.,.	./.:0:.,.:.,.,.	0/0:6:6,0:-8.318,.,.	0/0:8:8,0:-11.09,.,.	0/0:18:18,0:-24.953,.,.	0/0:14:14,0:-19.408,.,.	0/0:9:9,0:-12.477,.,.	0/0:18:18,0:-24.953,.,.	0/0:5:5,0:-6.931,.,.	0/0:8:8,0:-11.09,.,.	0/0:27:27,0:-37.43,.,.	0/0:18:18,0:-24.953,.,.	0/0:11:11,0:-15.249,.,.	0/0:8:8,0:-11.09,.,.	0/0:5:5,0:-6.931,.,.	0/0:30:30,0:-41.589,.,.	0/0:19:19,0:-26.34,.,.	0/0:17:17,0:-23.567,.,.	0/0:9:9,0:-12.477,.,.	0/0:5:5,0:-6.931,.,.	0/0:5:5,0:-6.931,.,.	0/0:25:25,0:-34.657,.,.	0/0:7:7,0:-9.704,.,.	0/0:16:16,0:-22.181,.,.	0/0:8:8,0:-11.09,.,.	./.:0:.,.:.,.,.	0/0:9:9,0:-12.477,.,.	0/0:24:24,0:-33.271,.,.	0/0:13:13,0:-18.022,.,.	0/0:7:7,0:-9.704,.,.	./.:0:.,.:.,.,.	0/0:4:4,0:-5.545,.,.	0/0:7:7,0:-9.704,.,.	0/0:17:17,0:-23.567,.,.	0/0:11:11,0:-15.249,.,.	./.:0:.,.:.,.,.	0/0:12:12,0:-16.636,.,.	0/0:6:6,0:-8.318,.,.	0/0:29:29,0:-40.203,.,.	0/0:14:14,0:-19.408,.,.	0/0:8:8,0:-11.09,.,.	0/0:11:11,0:-15.249,.,.	0/0:6:6,0:-8.318,.,.	0/0:6:6,0:-8.318,.,.	0/0:6:6,0:-8.318,.,.	0/0:7:7,0:-9.704,.,.	0/0:12:12,0:-16.636,.,.	0/0:7:7,0:-9.704,.,.	0/0:8:8,0:-11.09,.,.	0/0:10:10,0:-13.863,.,.	./.:0:.,.:.,.,.	0/0:13:13,0:-18.022,.,.	0/0:3:3,0:-4.159,.,.	1/1:12:0,12:.,.,-16.636	1/1:8:0,8:.,.,-11.09	1/1:15:0,15:.,.,-20.794	./.:0:.,.:.,.,.	1/1:12:0,12:.,.,-16.636	1/1:9:0,9:.,.,-12.477	1/1:18:0,18:.,.,-24.953	1/1:10:0,10:.,.,-13.863	1/1:8:0,8:.,.,-11.09	1/1:21:0,21:.,.,-29.112	1/1:15:0,15:.,.,-20.794	1/1:5:0,5:.,.,-6.931	1/1:5:0,5:.,.,-6.931	0/0:4:4,0:-5.545,.,.	0/0:9:9,0:-12.477,.,.	0/0:19:19,0:-26.34,.,.	0/0:5:5,0:-6.931,.,.	0/0:10:10,0:-13.863,.,.	0/0:14:14,0:-19.408,.,.	0/0:34:34,0:-47.134,.,.	0/0:51:51,0:-69.315,.,.	0/0:6:6,0:-8.318,.,.	0/0:8:8,0:-11.09,.,.	0/0:14:14,0:-19.408,.,.	0/0:20:20,0:-27.726,.,.	0/0:9:9,0:-12.477,.,.	0/0:17:17,0:-23.567,.,.	0/0:10:10,0:-13.863,.,.	0/0:19:19,0:-26.34,.,.	0/0:21:21,0:-29.112,.,.	0/0:12:12,0:-16.636,.,.	0/0:14:14,0:-19.408,.,.	0/0:3:3,0:-4.159,.,.	0/0:3:3,0:-4.159,.,.	0/0:5:5,0:-6.931,.,.	0/0:12:12,0:-16.636,.,.	./.:0:.,.:.,.,.	0/0:8:8,0:-11.09,.,.	0/0:8:8,0:-11.09,.,.	0/0:8:8,0:-11.09,.,.	./.:0:.,.:.,.,.	0/0:12:12,0:-16.636,.,.	0/0:3:3,0:-4.159,.,.	0/0:8:8,0:-11.09,.,.	0/0:19:19,0:-26.34,.,.	./.:0:.,.:.,.,.	0/0:13:13,0:-18.022,.,.	0/0:4:4,0:-5.545,.,.	0/0:7:7,0:-9.704,.,.	0/0:7:7,0:-9.704,.,.	0/0:14:14,0:-19.408,.,.	0/0:12:12,0:-15.249,.,.	./.:0:.,.:.,.,.	./.:0:.,.:.,.,.
un	1455612	18196_10	G	A	.	PASS	NS=130;AF=0.281	GT:DP:AD:GL	1/1:7:0,7:.,.,-9.704	1/1:5:0,5:.,.,-6.931	1/1:28:0,28:.,.,-27.991	1/1:10:0,10:.,.,-13.863	1/1:21:0,21:.,.,-29.112	1/1:9:0,9:.,.,-12.477	1/1:4:0,4:.,.,-5.545	./.:0:.,.:.,.,.	1/1:34:0,34:.,.,-47.134	1/1:18:0,18:.,.,-24.953	1/1:26:0,26:.,.,-36.044	1/1:18:0,18:.,.,-24.953	1/1:7:0,7:.,.,-9.704	1/1:17:0,17:.,.,-23.567	1/1:4:0,4:.,.,-5.545	1/1:17:0,17:.,.,-23.567	1/1:6:0,6:.,.,-8.318	1/1:5:0,5:.,.,-6.931	1/1:3:0,3:.,.,-4.159	1/1:37:0,37:.,.,-51.293	1/1:15:0,15:.,.,-20.794	1/1:14:0,14:.,.,-19.408	1/1:17:0,17:.,.,-23.567	0/0:3:3,0:-4.159,.,.	0/0:30:30,0:-41.589,.,.	0/0:37:37,0:-51.293,.,.	0/0:26:26,0:-36.044,.,.	0/0:9:9,0:-12.477,.,.	./.:4:.,.:.,.,.	0/0:12:12,0:-16.636,.,.	0/0:22:22,0:-30.498,.,.	0/0:11:11,0:-15.249,.,.	0/0:24:24,0:-33.271,.,.	0/0:3:3,0:-4.159,.,.	0/0:5:5,0:-6.931,.,.	0/0:4:4,0:-5.545,.,.	0/0:21:21,0:-29.112,.,.	0/0:16:16,0:-22.181,.,.	0/0:5:5,0:-6.931,.,.	0/0:15:15,0:-20.794,.,.	0/0:4:4,0:-5.545,.,.	0/0:4:4,0:-5.545,.,.	0/0:27:27,0:-37.43,.,.	0/0:13:13,0:-18.022,.,.	0/0:15:15,0:-20.794,.,.	0/1:12:9,3:.,3.452,.	./.:0:.,.:.,.,.	0/0:36:36,0:-49.907,.,.	0/0:25:25,0:-34.657,.,.	0/0:10:10,0:-13.863,.,.	0/0:5:5,0:-6.931,.,.	0/1:8:3,5:.,6.09,.	0/0:4:4,0:-5.545,.,.	0/0:11:11,0:-15.249,.,.	0/0:3:3,0:-4.159,.,.	0/0:15:15,0:-20.794,.,.	0/0:15:15,0:-20.794,.,.	0/0:5:5,0:-6.931,.,.	0/0:13:13,0:-18.022,.,.	0/0:34:34,0:-47.134,.,.	0/0:20:20,0:-27.726,.,.	0/0:10:10,0:-13.863,.,.	./.:0:.,.:.,.,.	./.:0:.,.:.,.,.	0/0:11:11,0:-15.249,.,.	0/0:31:31,0:-42.975,.,.	0/0:14:14,0:-19.408,.,.	0/0:7:7,0:-9.704,.,.	0/0:12:12,0:-16.636,.,.	0/0:9:9,0:-12.477,.,.	0/0:29:29,0:-40.203,.,.	0/0:16:16,0:-22.181,.,.	0/0:7:7,0:-9.704,.,.	0/0:7:7,0:-9.704,.,.	0/0:11:11,0:-15.249,.,.	0/0:6:6,0:-8.318,.,.	0/0:9:9,0:-12.477,.,.	0/0:11:11,0:-15.249,.,.	0/0:13:13,0:-18.022,.,.	0/0:7:7,0:-9.704,.,.	0/0:10:10,0:-13.863,.,.	0/0:9:9,0:-12.477,.,.	0/0:5:5,0:-6.931,.,.	0/0:16:16,0:-22.181,.,.	0/0:13:13,0:-18.022,.,.	1/1:16:0,16:.,.,-22.181	1/1:3:0,3:.,.,-4.159	1/1:19:0,19:.,.,-26.34	1/1:5:0,5:.,.,-6.931	1/1:4:0,4:.,.,-5.545	./.:0:.,.:.,.,.	1/1:25:0,25:.,.,-34.657	1/1:13:0,13:.,.,-18.022	1/1:10:0,10:.,.,-13.863	1/1:20:0,20:.,.,-27.726	1/1:17:0,17:.,.,-23.567	./.:0:.,.:.,.,.	1/1:9:0,9:.,.,-12.477	0/0:8:8,0:-11.09,.,.	0/1:12:3,9:.,3.452,.	1/1:21:0,21:.,.,-29.112	0/0:7:7,0:-9.704,.,.	0/0:16:16,0:-22.181,.,.	0/0:24:24,0:-33.271,.,.	0/0:28:28,0:-27.991,.,.	1/1:48:0,48:.,.,-66.542	0/0:5:5,0:-6.931,.,.	0/0:19:19,0:-26.34,.,.	0/0:11:11,0:-15.249,.,.	0/0:26:26,0:-36.044,.,.	0/0:9:9,0:-12.477,.,.	0/0:12:12,0:-16.636,.,.	0/0:3:3,0:-4.159,.,.	0/0:8:8,0:-11.09,.,.	0/0:32:32,0:-44.361,.,.	0/0:6:6,0:-8.318,.,.	0/0:15:15,0:-20.794,.,.	0/0:4:4,0:-5.545,.,.	0/0:4:4,0:-5.545,.,.	0/0:10:10,0:-13.863,.,.	0/0:24:24,0:-33.271,.,.	./.:0:.,.:.,.,.	0/0:11:11,0:-15.249,.,.	0/0:13:13,0:-18.022,.,.	0/0:15:15,0:-20.794,.,.	0/0:4:4,0:-5.545,.,.	0/0:16:16,0:-22.181,.,.	0/0:6:6,0:-8.318,.,.	0/0:11:11,0:-15.249,.,.	0/0:26:26,0:-36.044,.,.	0/0:4:4,0:-5.545,.,.	0/0:7:7,0:-9.704,.,.	0/0:6:6,0:-8.318,.,.	0/0:10:10,0:-13.863,.,.	0/0:7:7,0:-9.704,.,.	0/0:9:9,0:-12.477,.,.	0/0:27:27,0:-37.43,.,.	./.:0:.,.:.,.,.	0/0:4:4,0:-5.545,.,.
un	1458501	18232_19	T	C	.	PASS	NS=109;AF=0.041	GT:DP:AD:GL	./.:11:.,.:.,.,.	./.:5:.,.:.,.,.	./.:11:.,.:.,.,.	./.:7:.,.:.,.,.	./.:11:.,.:.,.,.	./.:4:.,.:.,.,.	./.:0:.,.:.,.,.	./.:3:.,.:.,.,.	./.:27:.,.:.,.,.	./.:10:.,.:.,.,.	0/0:13:13,0:-18.022,.,.	0/1:17:7,10:.,14.85,.	./.:0:.,.:.,.,.	0/1:14:7,7:.,15.38,.	./.:0:.,.:.,.,.	0/1:16:7,9:.,15.13,.	0/0:5:5,0:-6.931,.,.	1/1:7:0,7:.,.,-9.704	./.:4:.,.:.,.,.	0/1:18:14,4:.,2.905,.	0/0:12:12,0:-16.636,.,.	0/1:9:5,4:.,8.68,.	0/1:11:5,6:.,10.9,.	0/0:6:6,0:-8.318,.,.	0/0:17:17,0:-23.567,.,.	0/0:18:18,0:-24.953,.,.	0/0:13:13,0:-18.022,.,.	0/0:5:5,0:-6.931,.,.	0/0:6:6,0:-8.318,.,.	0/0:11:11,0:-15.249,.,.	0/0:14:14,0:-19.408,.,.	0/0:9:9,0:-12.477,.,.	0/0:22:22,0:-30.498,.,.	./.:0:.,.:.,.,.	0/0:4:4,0:-5.545,.,.	./.:0:.,.:.,.,.	0/0:10:10,0:-13.863,.,.	0/0:13:13,0:-18.022,.,.	0/0:8:8,0:-11.09,.,.	0/0:6:6,0:-8.318,.,.	0/0:3:3,0:-4.159,.,.	./.:0:.,.:.,.,.	0/0:16:16,0:-22.181,.,.	0/0:13:13,0:-18.022,.,.	0/0:10:10,0:-13.863,.,.	0/0:10:10,0:-13.863,.,.	./.:0:.,.:.,.,.	0/0:22:22,0:-30.498,.,.	0/0:11:11,0:-15.249,.,.	0/0:13:13,0:-18.022,.,.	0/0:8:8,0:-11.09,.,.	0/0:6:6,0:-8.318,.,.	./.:0:.,.:.,.,.	0/0:19:19,0:-26.34,.,.	./.:0:.,.:.,.,.	0/0:12:12,0:-16.636,.,.	0/0:12:12,0:-16.636,.,.	0/0:4:4,0:-5.545,.,.	0/0:4:4,0:-5.545,.,.	0/0:30:30,0:-41.589,.,.	0/0:11:11,0:-15.249,.,.	0/0:11:11,0:-15.249,.,.	0/0:4:4,0:-5.545,.,.	0/0:4:4,0:-5.545,.,.	0/0:7:7,0:-9.704,.,.	0/0:17:17,0:-23.567,.,.	0/0:9:9,0:-12.477,.,.	0/0:3:3,0:-4.159,.,.	0/0:9:9,0:-12.477,.,.	0/0:5:5,0:-6.931,.,.	0/0:24:24,0:-33.271,.,.	0/0:13:13,0:-18.022,.,.	0/0:6:6,0:-8.318,.,.	0/0:11:11,0:-15.249,.,.	./.:0:.,.:.,.,.	0/0:3:3,0:-4.159,.,.	0/0:5:5,0:-6.931,.,.	0/0:6:6,0:-8.318,.,.	0/0:6:6,0:-8.318,.,.	0/0:4:4,0:-5.545,.,.	0/0:6:6,0:-8.318,.,.	0/0:8:8,0:-11.09,.,.	0/0:5:5,0:-6.931,.,.	0/0:13:13,0:-18.022,.,.	0/0:6:6,0:-8.318,.,.	0/0:14:14,0:-19.408,.,.	0/0:11:11,0:-15.249,.,.	0/0:12:12,0:-16.636,.,.	./.:0:.,.:.,.,.	0/0:11:11,0:-15.249,.,.	./.:0:.,.:.,.,.	0/0:15:15,0:-20.794,.,.	0/0:9:9,0:-12.477,.,.	0/0:5:5,0:-6.931,.,.	0/0:21:21,0:-29.112,.,.	0/0:11:11,0:-15.249,.,.	0/0:3:3,0:-4.159,.,.	0/1:7:4,3:.,6.45,.	0/0:9:9,0:-12.477,.,.	0/0:11:11,0:-15.249,.,.	0/0:25:25,0:-34.657,.,.	0/0:5:5,0:-6.931,.,.	0/0:7:7,0:-9.704,.,.	0/0:14:14,0:-19.408,.,.	0/0:19:19,0:-26.34,.,.	0/0:30:30,0:-41.589,.,.	./.:0:.,.:.,.,.	0/0:6:6,0:-8.318,.,.	0/0:7:7,0:-9.704,.,.	0/0:17:17,0:-23.567,.,.	./.:0:.,.:.,.,.	0/0:5:5,0:-6.931,.,.	0/0:4:4,0:-5.545,.,.	0/0:7:7,0:-9.704,.,.	0/0:25:25,0:-34.657,.,.	0/0:3:3,0:-4.159,.,.	0/0:18:18,0:-24.953,.,.	./.:0:.,.:.,.,.	0/0:4:4,0:-5.545,.,.	0/0:7:7,0:-9.704,.,.	0/0:9:9,0:-12.477,.,.	0/0:7:7,0:-9.704,.,.	0/0:3:3,0:-4.159,.,.	0/0:6:6,0:-8.318,.,.	./.:0:.,.:.,.,.	./.:0:.,.:.,.,.	0/0:14:14,0:-19.408,.,.	0/0:5:5,0:-6.931,.,.	0/0:9:9,0:-12.477,.,.	0/0:19:19,0:-26.34,.,.	./.:0:.,.:.,.,.	0/0:4:4,0:-5.545,.,.	./.:0:.,.:.,.,.	0/0:3:3,0:-4.159,.,.	0/0:4:4,0:-5.545,.,.	0/0:4:4,0:-5.545,.,.	0/0:5:5,0:-6.931,.,.	./.:0:.,.:.,.,.	0/0:3:3,0:-4.159,.,.
un	1459870	18249_28	G	A	.	PASS	NS=93;AF=0.011	GT:DP:AD:GL	0/0:5:5,0:-6.931,.,.	0/0:5:5,0:-6.931,.,.	./.:0:.,.:.,.,.	0/0:9:9,0:-12.477,.,.	0/0:15:15,0:-20.794,.,.	0/0:5:5,0:-6.931,.,.	0/0:5:5,0:-8.318,.,.	0/0:4:4,0:-5.545,.,.	0/0:45:45,0:-62.383,.,.	0/0:15:15,0:-20.794,.,.	0/0:17:17,0:-27.726,.,.	0/0:19:19,0:-26.34,.,.	0/0:8:8,0:-11.09,.,.	0/0:15:15,0:-20.794,.,.	0/0:4:4,0:-5.545,.,.	0/0:10:10,0:-13.863,.,.	./.:0:.,.:.,.,.	0/0:4:4,0:-5.545,.,.	./.:0:.,.:.,.,.	0/0:17:17,0:-23.567,.,.	0/0:16:16,0:-22.181,.,.	0/0:8:8,0:-11.09,.,.	0/0:7:7,0:-9.704,.,.	./.:0:.,.:.,.,.	0/0:22:22,0:-30.498,.,.	0/0:13:13,0:-18.022,.,.	0/0:13:13,0:-18.022,.,.	0/0:5:5,0:-6.931,.,.	./.:0:.,.:.,.,.	0/1:24:9,15:.,12.96,.	0/0:18:18,0:-24.953,.,.	0/0:8:8,0:-11.09,.,.	0/0:10:10,0:-13.863,.,.	0/0:3:3,0:-4.159,.,.	0/0:3:3,0:-4.159,.,.	./.:0:.,.:.,.,.	0/0:13:13,0:-18.022,.,.	0/0:7:7,0:-9.704,.,.	0/0:5:5,0:-6.931,.,.	0/0:5:5,0:-6.931,.,.	./.:0:.,.:.,.,.	0/0:8:8,0:-11.09,.,.	0/0:21:21,0:-29.112,.,.	0/0:10:10,0:-13.863,.,.	0/0:22:22,0:-30.498,.,.	./.:0:.,.:.,.,.	0/1:6:2,4:.,3.066,.	0/0:17:17,0:-23.567,.,.	0/0:14:14,0:-10.006,.,.	0/0:9:9,0:-12.477,.,.	0/0:6:6,0:-8.318,.,.	./.:0:.,.:.,.,.	0/0:6:6,0:-8.318,.,.	0/0:16:16,0:-22.181,.,.	0/0:5:5,0:-6.931,.,.	0/0:10:10,0:-13.863,.,.	0/0:13:13,0:-18.022,.,.	0/0:4:4,0:-5.545,.,.	0/0:10:10,0:-13.863,.,.	0/0:14:14,0:-19.408,.,.	0/0:13:13,0:-18.022,.,.	0/0:5:5,0:-6.931,.,.	./.:0:.,.:.,.,.	0/0:3:3,0:-4.159,.,.	./.:0:.,.:.,.,.	0/0:13:13,0:-18.022,.,.	0/0:9:9,0:-12.477,.,.	./.:0:.,.:.,.,.	0/0:11:11,0:-15.249,.,.	0/0:6:6,0:-8.318,.,.	0/0:24:24,0:-33.271,.,.	0/0:7:7,0:-9.704,.,.	0/0:6:6,0:-8.318,.,.	0/0:3:3,0:-4.159,.,.	0/0:5:5,0:-6.931,.,.	0/0:4:4,0:-5.545,.,.	0/0:6:6,0:-8.318,.,.	0/0:4:4,0:-5.545,.,.	0/0:10:10,0:-13.863,.,.	0/0:3:3,0:-4.159,.,.	0/0:8:8,0:-11.09,.,.	./.:0:.,.:.,.,.	0/0:7:7,0:-9.704,.,.	0/0:11:11,0:-15.249,.,.	0/0:3:3,0:-4.159,.,.	0/0:13:13,0:-18.022,.,.	0/0:18:18,0:-24.953,.,.	0/0:16:16,0:-22.181,.,.	0/0:7:7,0:-9.704,.,.	0/0:15:15,0:-20.794,.,.	0/0:10:10,0:-13.863,.,.	0/0:19:19,0:-26.34,.,.	0/0:11:11,0:-15.249,.,.	0/0:5:5,0:-6.931,.,.	0/0:38:38,0:-52.679,.,.	0/0:14:14,0:-19.408,.,.	0/0:9:9,0:-12.477,.,.	0/0:11:11,0:-15.249,.,.	0/0:3:3,0:-4.159,.,.	0/0:9:9,0:-12.477,.,.	0/0:20:20,0:-27.726,.,.	0/0:3:3,0:-4.159,.,.	0/0:9:9,0:-12.477,.,.	0/0:17:17,0:-23.567,.,.	0/0:28:28,0:-38.816,.,.	0/0:24:24,0:-33.271,.,.	./.:3:.,.:.,.,.	./.:8:.,.:.,.,.	./.:10:.,.:.,.,.	./.:15:.,.:.,.,.	./.:0:.,.:.,.,.	./.:18:.,.:.,.,.	./.:7:.,.:.,.,.	./.:11:.,.:.,.,.	./.:19:.,.:.,.,.	./.:7:.,.:.,.,.	./.:12:.,.:.,.,.	./.:0:.,.:.,.,.	./.:3:.,.:.,.,.	./.:5:.,.:.,.,.	./.:13:.,.:.,.,.	./.:5:.,.:.,.,.	./.:11:.,.:.,.,.	./.:20:.,.:.,.,.	./.:11:.,.:.,.,.	./.:0:.,.:.,.,.	./.:4:.,.:.,.,.	./.:5:.,.:.,.,.	./.:11:.,.:.,.,.	./.:13:.,.:.,.,.	./.:0:.,.:.,.,.	./.:6:.,.:.,.,.	./.:0:.,.:.,.,.	./.:11:.,.:.,.,.	./.:7:.,.:.,.,.	./.:7:.,.:.,.,.	./.:10:.,.:.,.,.	./.:0:.,.:.,.,.	./.:0:.,.:.,.,.
un	1461193	18265_71	T	C	.	PASS	NS=120;AF=0.067	GT:DP:AD:GL	0/0:8:8,0:-11.09,.,.	0/0:5:5,0:-6.931,.,.	0/0:14:14,0:-19.408,.,.	0/0:13:13,0:-18.022,.,.	0/1:10:5,5:.,10.99,.	0/0:4:4,0:-5.545,.,.	0/0:5:5,0:-6.931,.,.	0/1:7:4,3:.,6.45,.	0/0:35:35,0:-37.241,.,.	0/0:6:6,0:-8.318,.,.	0/1:12:4,8:.,7.43,.	1/1:22:0,22:.,.,-30.498	./.:0:.,.:.,.,.	0/0:15:15,0:-20.794,.,.	1/1:4:0,4:.,.,-5.545	1/1:19:0,19:.,.,-26.34	./.:0:.,.:.,.,.	0/0:8:8,0:-11.09,.,.	./.:0:.,.:.,.,.	0/1:26:14,12:.,26.21,.	0/1:21:12,9:.,19.34,.	0/1:13:6,7:.,13.11,.	1/1:8:0,8:.,.,-11.09	0/0:4:4,0:-5.545,.,.	0/0:25:25,0:-34.657,.,.	0/0:14:14,0:-19.408,.,.	0/0:13:13,0:-18.022,.,.	./.:0:.,.:.,.,.	./.:0:.,.:.,.,.	0/0:10:10,0:-13.863,.,.	0/0:17:17,0:-23.567,.,.	0/0:10:10,0:-13.863,.,.	0/0:15:15,0:-20.794,.,.	0/0:4:4,0:-5.545,.,.	0/0:4:4,0:-5.545,.,.	0/0:4:4,0:-5.545,.,.	0/0:7:7,0:-9.704,.,.	0/0:12:12,0:-16.636,.,.	0/0:3:3,0:-4.159,.,.	0/0:3:3,0:-4.159,.,.	0/0:3:3,0:-4.159,.,.	0/0:5:5,0:-6.931,.,.	0/0:15:15,0:-20.794,.,.	0/0:11:11,0:-15.249,.,.	0/0:10:10,0:-13.863,.,.	0/0:6:6,0:-8.318,.,.	./.:0:.,.:.,.,.	0/0:19:19,0:-26.34,.,.	0/0:16:16,0:-22.181,.,.	0/0:9:9,0:-12.477,.,.	./.:0:.,.:.,.,.	0/0:7:7,0:-8.318,.,.	0/0:5:5,0:-6.931,.,.	0/0:20:20,0:-27.726,.,.	0/0:4:4,0:-5.545,.,.	0/0:15:15,0:-20.794,.,.	0/0:8:8,0:-11.09,.,.	0/0:7:7,0:-9.704,.,.	0/0:6:6,0:-8.318,.,.	0/0:29:29,0:-40.203,.,.	0/0:13:13,0:-18.022,.,.	0/0:11:11,0:-15.249,.,.	0/0:4:4,0:-5.545,.,.	./.:0:.,.:.,.,.	0/0:12:12,0:-16.636,.,.	0/0:15:15,0:-20.794,.,.	0/0:9:9,0:-12.477,.,.	0/0:3:3,0:-4.159,.,.	0/0:12:12,0:-16.636,.,.	0/0:10:10,0:-13.863,.,.	0/0:20:20,0:-27.726,.,.	0/0:10:10,0:-13.863,.,.	./.:0:.,.:.,.,.	0/0:7:7,0:-9.704,.,.	0/0:3:3,0:-4.159,.,.	0/0:4:4,0:-5.545,.,.	./.:0:.,.:.,.,.	0/0:6:6,0:-8.318,.,.	0/0:14:14,0:-19.408,.,.	0/0:3:3,0:-4.159,.,.	0/0:11:11,0:-15.249,.,.	./.:0:.,.:.,.,.	0/0:4:4,0:-5.545,.,.	0/0:9:9,0:-12.477,.,.	0/0:6:6,0:-8.318,.,.	0/0:14:14,0:-19.408,.,.	0/0:6:6,0:-8.318,.,.	0/0:18:18,0:-24.953,.,.	0/0:4:4,0:-5.545,.,.	0/1:19:9,10:.,19.72,.	./.:0:.,.:.,.,.	0/0:11:11,0:-15.249,.,.	0/0:12:12,0:-16.636,.,.	0/0:3:3,0:-4.159,.,.	0/0:23:23,0:-31.885,.,.	0/1:16:8,8:.,17.58,.	0/0:3:3,0:-4.159,.,.	0/0:8:8,0:-11.09,.,.	0/0:10:10,0:-13.863,.,.	0/0:13:13,0:-18.022,.,.	0/0:21:21,0:-29.112,.,.	0/0:7:7,0:-9.704,.,.	0/0:13:13,0:-18.022,.,.	0/0:32:32,0:-44.361,.,.	0/0:33:33,0:-45.748,.,.	0/0:36:36,0:-49.907,.,.	./.:0:.,.:.,.,.	0/0:7:7,0:-9.704,.,.	0/0:11:11,0:-15.249,.,.	0/0:15:15,0:-20.794,.,.	./.:0:.,.:.,.,.	0/0:14:14,0:-19.408,.,.	0/0:9:9,0:-12.477,.,.	0/0:8:8,0:-11.09,.,.	0/0:31:31,0:-42.975,.,.	0/0:6:6,0:-8.318,.,.	0/0:22:22,0:-30.498,.,.	0/0:4:4,0:-5.545,.,.	0/0:6:6,0:-8.318,.,.	0/0:6:6,0:-8.318,.,.	0/0:20:20,0:-27.726,.,.	0/0:3:3,0:-4.159,.,.	0/0:10:10,0:-13.863,.,.	0/0:9:9,0:-12.477,.,.	0/0:5:5,0:-6.931,.,.	./.:0:.,.:.,.,.	0/0:17:17,0:-23.567,.,.	0/0:4:4,0:-5.545,.,.	0/0:13:13,0:-18.022,.,.	0/0:13:13,0:-18.022,.,.	./.:0:.,.:.,.,.	0/0:13:13,0:-18.022,.,.	./.:0:.,.:.,.,.	0/0:9:9,0:-12.477,.,.	./.:0:.,.:.,.,.	0/0:16:16,0:-22.181,.,.	0/0:12:12,0:-16.636,.,.	0/0:4:4,0:-5.545,.,.	./.:0:.,.:.,.,.
un	1467433	18343_71	A	T	.	PASS	NS=122;AF=0.037	GT:DP:AD:GL	0/0:19:19,0:-26.34,.,.	0/1:6:4,2:.,3.715,.	0/1:20:9,11:.,19.57,.	0/0:11:11,0:-15.249,.,.	./.:4:.,.:.,.,.	0/0:6:6,0:-8.318,.,.	0/0:7:7,0:-9.704,.,.	0/1:9:5,4:.,8.68,.	0/0:42:42,0:-58.224,.,.	0/0:19:19,0:-26.34,.,.	0/0:22:22,0:-30.498,.,.	0/0:21:21,0:-29.112,.,.	0/0:5:5,0:-6.931,.,.	0/0:13:13,0:-18.022,.,.	0/0:9:9,0:-12.477,.,.	0/0:16:16,0:-22.181,.,.	0/0:5:5,0:-6.931,.,.	0/0:7:7,0:-9.704,.,.	0/0:5:5,0:-6.931,.,.	0/0:23:23,0:-31.885,.,.	0/0:24:24,0:-33.271,.,.	0/0:15:15,0:-20.794,.,.	0/0:10:10,0:-13.863,.,.	0/0:8:8,0:-11.09,.,.	0/0:22:22,0:-30.498,.,.	0/0:9:9,0:-12.477,.,.	0/0:13:13,0:-18.022,.,.	0/0:10:10,0:-13.863,.,.	0/0:8:8,0:-11.09,.,.	0/0:19:19,0:-26.34,.,.	0/0:15:15,0:-20.794,.,.	0/0:11:11,0:-15.249,.,.	0/0:12:12,0:-16.636,.,.	0/0:3:3,0:-4.159,.,.	./.:0:.,.:.,.,.	0/0:4:4,0:-5.545,.,.	0/0:14:14,0:-19.408,.,.	0/0:17:17,0:-23.567,.,.	0/0:6:6,0:-8.318,.,.	0/0:6:6,0:-8.318,.,.	0/0:3:3,0:-4.159,.,.	0/0:5:5,0:-6.931,.,.	0/0:23:23,0:-31.885,.,.	0/0:17:17,0:-23.567,.,.	0/0:16:16,0:-22.181,.,.	0/0:10:10,0:-13.863,.,.	0/0:5:5,0:-6.931,.,.	0/0:18:18,0:-24.953,.,.	0/0:13:13,0:-18.022,.,.	0/0:11:11,0:-15.249,.,.	0/0:7:7,0:-9.704,.,.	0/0:6:6,0:-8.318,.,.	0/0:5:5,0:-6.931,.,.	0/0:12:12,0:-16.636,.,.	0/0:3:3,0:-4.159,.,.	0/0:13:13,0:-18.022,.,.	0/0:11:11,0:-15.249,.,.	./.:0:.,.:.,.,.	0/0:5:5,0:-6.931,.,.	0/0:27:27,0:-37.43,.,.	0/0:9:9,0:-12.477,.,.	0/0:14:14,0:-19.408,.,.	0/0:5:5,0:-6.931,.,.	./.:0:.,.:.,.,.	./.:0:.,.:.,.,.	0/0:22:22,0:-30.498,.,.	0/0:8:8,0:-11.09,.,.	./.:0:.,.:.,.,.	0/0:6:6,0:-8.318,.,.	0/0:11:11,0:-15.249,.,.	0/0:25:25,0:-34.657,.,.	0/0:12:12,0:-16.636,.,.	0/0:6:6,0:-8.318,.,.	0/0:6:6,0:-8.318,.,.	./.:0:.,.:.,.,.	0/0:3:3,0:-4.159,.,.	0/0:9:9,0:-12.477,.,.	./.:0:.,.:.,.,.	0/0:22:22,0:-30.498,.,.	0/0:3:3,0:-4.159,.,.	0/0:10:10,0:-13.863,.,.	0/0:6:6,0:-8.318,.,.	0/0:5:5,0:-6.931,.,.	0/0:9:9,0:-12.477,.,.	0/0:9:9,0:-12.477,.,.	0/0:13:13,0:-18.022,.,.	0/0:12:12,0:-16.636,.,.	0/0:11:11,0:-15.249,.,.	0/0:5:5,0:-6.931,.,.	0/1:11:8,3:.,4.23,.	0/1:12:5,7:.,10.65,.	0/0:22:22,0:-30.498,.,.	0/0:22:22,0:-30.498,.,.	0/0:10:10,0:-13.863,.,.	0/0:22:22,0:-30.498,.,.	0/0:18:18,0:-24.953,.,.	0/0:3:3,0:-4.159,.,.	0/0:10:10,0:-13.863,.,.	0/0:5:5,0:-6.931,.,.	0/0:14:14,0:-19.408,.,.	0/0:27:27,0:-37.43,.,.	./.:0:.,.:.,.,.	./.:0:.,.:.,.,.	0/0:27:27,0:-37.43,.,.	0/0:37:37,0:-51.293,.,.	0/0:53:53,0:-73.474,.,.	./.:0:.,.:.,.,.	0/0:13:13,0:-18.022,.,.	0/0:7:7,0:-9.704,.,.	0/0:32:32,0:-44.361,.,.	./.:0:.,.:.,.,.	0/0:21:21,0:-29.112,.,.	0/0:6:6,0:-8.318,.,.	0/0:7:7,0:-9.704,.,.	1/1:23:0,23:.,.,-31.885	0/1:7:4,3:.,6.45,.	0/1:20:9,11:.,19.57,.	./.:0:.,.:.,.,.	./.:4:.,.:.,.,.	0/0:5:5,0:-6.931,.,.	0/0:15:15,0:-20.794,.,.	./.:0:.,.:.,.,.	0/0:6:6,0:-8.318,.,.	0/0:8:8,0:-11.09,.,.	0/0:6:6,0:-8.318,.,.	./.:0:.,.:.,.,.	0/0:19:19,0:-26.34,.,.	0/0:6:6,0:-8.318,.,.	0/0:19:19,0:-26.34,.,.	0/0:22:22,0:-30.498,.,.	0/0:6:6,0:-8.318,.,.	0/0:8:8,0:-11.09,.,.	0/0:3:3,0:-4.159,.,.	0/0:15:15,0:-20.794,.,.	0/0:8:8,0:-11.09,.,.	0/0:10:10,0:-13.863,.,.	0/0:9:9,0:-12.477,.,.	./.:0:.,.:.,.,.	0/0:8:8,0:-11.09,.,.
un	1471699	18397_17	C	G	.	PASS	NS=115;AF=0.226	GT:DP:AD:GL	1/1:8:0,8:.,.,-11.09	0/1:5:2,3:.,4.19,.	0/1:10:7,3:.,4.95,.	1/1:9:0,9:.,.,-12.477	1/1:7:0,7:.,.,-9.704	./.:0:.,.:.,.,.	1/1:7:0,7:.,.,-9.704	./.:0:.,.:.,.,.	1/1:32:0,32:.,.,-44.361	1/1:11:0,11:.,.,-15.249	0/1:14:4,10:.,6.13,.	0/1:17:5,12:.,8.02,.	0/1:6:2,4:.,3.066,.	1/1:10:0,10:.,.,-13.863	./.:0:.,.:.,.,.	1/1:8:0,8:.,.,-11.09	1/1:3:0,3:.,.,-4.159	./.:0:.,.:.,.,.	./.:4:.,.:.,.,.	1/1:19:0,19:.,.,-26.34	1/1:10:0,10:.,.,-13.863	0/1:10:3,7:.,4.95,.	1/1:5:0,5:.,.,-6.931	./.:0:.,.:.,.,.	0/0:9:9,0:-12.477,.,.	0/0:14:14,0:-19.408,.,.	0/0:13:13,0:-18.022,.,.	0/0:9:9,0:-4,.,.	0/0:4:4,0:-5.545,.,.	0/0:8:8,0:-11.09,.,.	0/0:13:13,0:-18.022,.,.	0/0:6:6,0:-8.318,.,.	0/0:13:13,0:-18.022,.,.	./.:0:.,.:.,.,.	0/0:4:4,0:-5.545,.,.	0/0:4:4,0:-5.545,.,.	0/0:9:9,0:-12.477,.,.	0/0:11:11,0:-15.249,.,.	./.:0:.,.:.,.,.	0/0:6:6,0:-8.318,.,.	0/0:3:3,0:-4.159,.,.	0/0:5:5,0:-6.931,.,.	0/0:16:16,0:-22.181,.,.	0/0:9:9,0:-12.477,.,.	0/0:8:8,0:-11.09,.,.	0/0:10:10,0:-13.863,.,.	./.:0:.,.:.,.,.	0/0:20:20,0:-27.726,.,.	0/0:10:10,0:-13.863,.,.	0/0:6:6,0:-8.318,.,.	0/0:7:7,0:-9.704,.,.	./.:0:.,.:.,.,.	0/0:3:3,0:-4.159,.,.	0/0:8:8,0:-11.09,.,.	0/0:3:3,0:-4.159,.,.	0/0:10:10,0:-13.863,.,.	0/0:11:11,0:-15.249,.,.	./.:0:.,.:.,.,.	0/0:7:7,0:-9.704,.,.	0/0:21:21,0:-29.112,.,.	0/0:4:4,0:-5.545,.,.	0/0:4:4,0:-5.545,.,.	./.:0:.,.:.,.,.	./.:0:.,.:.,.,.	0/0:3:3,0:-4.159,.,.	0/0:21:21,0:-27.726,.,.	0/0:10:10,0:-13.863,.,.	./.:0:.,.:.,.,.	0/0:5:5,0:-6.931,.,.	0/0:4:4,0:-5.545,.,.	0/0:17:17,0:-23.567,.,.	0/0:15:15,0:-20.794,.,.	0/0:7:7,0:-9.704,.,.	0/0:3:3,0:-4.159,.,.	0/0:8:8,0:-11.09,.,.	0/0:8:8,0:-11.09,.,.	0/0:8:8,0:-11.09,.,.	0/0:4:4,0:-5.545,.,.	0/0:17:17,0:-23.567,.,.	./.:0:.,.:.,.,.	./.:0:.,.:.,.,.	0/0:7:7,0:-9.704,.,.	0/0:8:8,0:-11.09,.,.	0/0:8:8,0:-9.704,.,.	0/0:4:4,0:-5.545,.,.	1/1:10:0,10:.,.,-13.863	1/1:10:0,10:.,.,-13.863	1/1:11:0,11:.,.,-15.249	./.:0:.,.:.,.,.	1/1:7:0,7:.,.,-9.704	1/1:7:0,7:.,.,-9.704	1/1:12:0,12:.,.,-16.636	1/1:12:0,12:.,.,-16.636	1/1:7:0,7:.,.,-9.704	1/1:15:0,15:.,.,-20.794	1/1:12:0,12:.,.,-16.636	./.:0:.,.:.,.,.	1/1:5:0,5:.,.,-6.931	0/0:7:7,0:-9.704,.,.	0/0:8:8,0:-11.09,.,.	0/0:18:18,0:-24.953,.,.	0/0:3:3,0:-4.159,.,.	0/0:10:10,0:-13.863,.,.	0/0:22:22,0:-20.165,.,.	0/0:14:14,0:-19.408,.,.	0/0:32:32,0:-44.361,.,.	./.:0:.,.:.,.,.	0/0:4:4,0:-5.545,.,.	0/0:7:7,0:-9.704,.,.	0/0:12:12,0:-16.636,.,.	./.:0:.,.:.,.,.	0/0:8:8,0:-11.09,.,.	0/0:4:4,0:-5.545,.,.	0/0:12:12,0:-16.636,.,.	0/0:22:22,0:-30.498,.,.	./.:0:.,.:.,.,.	0/0:22:22,0:-30.498,.,.	./.:0:.,.:.,.,.	0/0:9:9,0:-12.477,.,.	0/0:3:3,0:-4.159,.,.	0/0:9:9,0:-12.477,.,.	./.:0:.,.:.,.,.	0/0:5:5,0:-6.931,.,.	./.:0:.,.:.,.,.	0/0:3:3,0:-4.159,.,.	0/0:4:4,0:-5.545,.,.	0/0:8:8,0:-11.09,.,.	0/0:3:3,0:-4.159,.,.	0/0:7:7,0:-9.704,.,.	0/0:16:16,0:-22.181,.,.	0/0:5:5,0:-6.931,.,.	0/0:6:6,0:-8.318,.,.	0/0:3:3,0:-4.159,.,.	0/0:5:5,0:-6.931,.,.	0/0:5:5,0:-6.931,.,.	0/0:9:9,0:-12.477,.,.	0/0:21:21,0:-29.112,.,.	0/0:4:4,0:-5.545,.,.	0/0:6:6,0:-8.318,.,.
un	1474105	18427_23	A	G	.	PASS	NS=121;AF=0.066	GT:DP:AD:GL	1/1:15:0,15:.,.,-20.794	0/0:3:3,0:-4.159,.,.	0/1:18:7,11:.,14.48,.	0/1:13:6,7:.,13.11,.	0/0:14:14,0:-19.408,.,.	0/0:4:4,0:-5.545,.,.	./.:0:.,.:.,.,.	1/1:5:0,5:.,.,-6.931	0/0:39:39,0:-54.065,.,.	0/0:10:10,0:-13.863,.,.	0/1:27:17,10:.,20.14,.	0/1:21:13,8:.,16.38,.	0/0:8:8,0:-11.09,.,.	0/0:11:11,0:-15.249,.,.	./.:0:.,.:.,.,.	0/0:14:14,0:-19.408,.,.	1/1:10:0,10:.,.,-13.863	1/1:7:0,7:.,.,-9.704	./.:0:.,.:.,.,.	1/1:39:0,39:.,.,-54.065	0/0:10:10,0:-13.863,.,.	0/1:6:3,3:.,6.45,.	0/0:11:11,0:-15.249,.,.	0/0:4:4,0:-5.545,.,.	0/0:24:24,0:-33.271,.,.	0/0:22:22,0:-30.498,.,.	0/0:10:10,0:-13.863,.,.	0/0:13:13,0:-18.022,.,.	0/0:4:4,0:-5.545,.,.	0/0:21:21,0:-29.112,.,.	0/0:25:25,0:-34.657,.,.	0/0:8:8,0:-11.09,.,.	0/0:20:20,0:-27.726,.,.	./.:0:.,.:.,.,.	0/0:6:6,0:-8.318,.,.	./.:0:.,.:.,.,.	0/0:16:16,0:-20.794,.,.	0/0:17:17,0:-23.567,.,.	0/0:3:3,0:-4.159,.,.	0/0:13:13,0:-18.022,.,.	0/0:5:5,0:-6.931,.,.	0/0:4:4,0:-5.545,.,.	0/0:25:25,0:-34.657,.,.	0/0:17:17,0:-23.567,.,.	0/0:17:17,0:-23.567,.,.	0/0:9:9,0:-12.477,.,.	0/0:4:4,0:-5.545,.,.	0/0:20:20,0:-27.726,.,.	0/0:14:14,0:-19.408,.,.	0/0:14:14,0:-19.408,.,.	./.:0:.,.:.,.,.	./.:0:.,.:.,.,.	0/0:6:6,0:-8.318,.,.	0/0:22:22,0:-30.498,.,.	0/0:5:5,0:-6.931,.,.	0/0:19:19,0:-26.34,.,.	0/0:10:10,0:-13.863,.,.	0/0:3:3,0:-4.159,.,.	0/0:6:6,0:-8.318,.,.	0/0:19:19,0:-26.34,.,.	0/0:14:14,0:-19.408,.,.	0/0:12:12,0:-16.636,.,.	0/0:6:6,0:-8.318,.,.	0/0:5:5,0:-6.931,.,.	0/0:5:5,0:-6.931,.,.	0/0:30:30,0:-41.589,.,.	0/0:8:8,0:-11.09,.,.	0/0:3:3,0:-4.159,.,.	0/0:8:8,0:-11.09,.,.	0/0:16:16,0:-22.181,.,.	0/0:36:36,0:-49.907,.,.	0/0:19:19,0:-26.34,.,.	0/0:4:4,0:-5.545,.,.	0/0:13:13,0:-18.022,.,.	0/0:7:7,0:-9.704,.,.	0/0:3:3,0:-4.159,.,.	0/0:4:4,0:-5.545,.,.	0/0:5:5,0:-6.931,.,.	0/0:14:14,0:-19.408,.,.	0/0:5:5,0:-6.931,.,.	0/0:9:9,0:-12.477,.,.	0/0:10:10,0:-13.863,.,.	0/0:7:7,0:-9.704,.,.	0/0:9:9,0:-12.477,.,.	0/0:14:14,0:-19.408,.,.	0/0:11:11,0:-15.249,.,.	0/0:11:11,0:-15.249,.,.	0/0:19:19,0:-26.34,.,.	./.:0:.,.:.,.,.	0/0:15:15,0:-20.794,.,.	0/0:5:5,0:-6.931,.,.	0/0:18:18,0:-24.953,.,.	0/0:11:11,0:-15.249,.,.	0/0:9:9,0:-12.477,.,.	0/0:32:32,0:-44.361,.,.	0/1:15:8,7:.,15.31,.	0/0:4:4,0:-5.545,.,.	0/0:8:8,0:-11.09,.,.	0/0:4:4,0:-5.545,.,.	0/0:15:15,0:-20.794,.,.	0/0:15:15,0:-20.794,.,.	./.:0:.,.:.,.,.	./.:0:.,.:.,.,.	0/0:17:17,0:-23.567,.,.	0/0:19:19,0:-26.34,.,.	0/0:51:51,0:-70.701,.,.	./.:0:.,.:.,.,.	0/0:6:6,0:-8.318,.,.	0/0:10:10,0:-13.863,.,.	0/0:11:11,0:-15.249,.,.	0/0:3:3,0:-4.159,.,.	0/0:7:7,0:-9.704,.,.	0/0:5:5,0:-6.931,.,.	0/0:10:10,0:-13.863,.,.	0/0:30:30,0:-41.589,.,.	0/0:5:5,0:-6.931,.,.	0/0:23:23,0:-31.885,.,.	./.:0:.,.:.,.,.	0/0:5:5,0:-6.931,.,.	0/0:5:5,0:-6.931,.,.	0/0:13:13,0:-18.022,.,.	./.:0:.,.:.,.,.	0/0:8:8,0:-11.09,.,.	0/0:6:6,0:-8.318,.,.	0/0:3:3,0:-4.159,.,.	./.:0:.,.:.,.,.	0/0:11:11,0:-15.249,.,.	0/0:8:8,0:-11.09,.,.	0/0:7:7,0:-9.704,.,.	0/0:16:16,0:-22.181,.,.	./.:0:.,.:.,.,.	0/0:11:11,0:-15.249,.,.	./.:0:.,.:.,.,.	0/0:8:8,0:-11.09,.,.	0/0:4:4,0:-5.545,.,.	0/0:7:7,0:-9.704,.,.	0/0:8:8,0:-11.09,.,.	./.:0:.,.:.,.,.	./.:0:.,.:.,.,.
un	1475392	18443_30	C	A	.	PASS	NS=130;AF=0.088	GT:DP:AD:GL	1/1:21:0,21:.,.,-29.112	0/1:6:4,2:.,3.715,.	0/1:29:12,17:.,25.5,.	1/1:18:0,18:.,.,-24.953	1/1:11:0,11:.,.,-15.249	./.:0:.,.:.,.,.	0/1:5:3,2:.,4.19,.	0/1:5:2,3:.,4.19,.	0/0:41:41,0:-56.838,.,.	0/0:10:10,0:-13.863,.,.	0/0:21:21,0:-29.112,.,.	0/1:20:12,8:.,16.77,.	./.:0:.,.:.,.,.	0/0:21:21,0:-29.112,.,.	0/0:3:3,0:-4.159,.,.	0/0:21:21,0:-29.112,.,.	0/0:9:9,0:-12.477,.,.	0/1:7:4,3:.,6.45,.	0/0:3:3,0:-4.159,.,.	0/0:27:27,0:-37.43,.,.	0/0:23:23,0:-31.885,.,.	0/0:11:11,0:-15.249,.,.	0/0:5:5,0:-6.931,.,.	0/0:4:4,0:-5.545,.,.	0/0:21:21,0:-29.112,.,.	0/0:24:24,0:-33.271,.,.	0/0:16:16,0:-22.181,.,.	0/0:6:6,0:-8.318,.,.	0/0:4:4,0:-5.545,.,.	0/0:11:11,0:-15.249,.,.	0/0:22:22,0:-30.498,.,.	0/0:9:9,0:-12.477,.,.	0/0:26:26,0:-36.044,.,.	0/0:3:3,0:-4.159,.,.	0/0:9:9,0:-12.477,.,.	0/0:3:3,0:-4.159,.,.	0/0:7:7,0:-9.704,.,.	0/0:11:11,0:-15.249,.,.	0/0:12:12,0:-16.636,.,.	0/0:12:12,0:-16.636,.,.	0/0:6:6,0:-8.318,.,.	0/0:6:6,0:-8.318,.,.	0/0:21:21,0:-29.112,.,.	0/0:18:18,0:-24.953,.,.	0/0:17:17,0:-23.567,.,.	0/0:11:11,0:-15.249,.,.	./.:0:.,.:.,.,.	0/0:26:26,0:-36.044,.,.	0/0:19:19,0:-26.34,.,.	0/0:10:10,0:-13.863,.,.	0/0:5:5,0:-6.931,.,.	0/0:5:5,0:-6.931,.,.	0/0:3:3,0:-4.159,.,.	0/0:18:18,0:-24.953,.,.	0/0:4:4,0:-5.545,.,.	0/0:14:14,0:-19.408,.,.	0/0:22:22,0:-30.498,.,.	0/0:4:4,0:-5.545,.,.	0/0:10:10,0:-13.863,.,.	0/0:27:27,0:-37.43,.,.	0/0:13:13,0:-18.022,.,.	0/0:9:9,0:-12.477,.,.	0/0:3:3,0:-4.159,.,.	0/0:5:5,0:-6.931,.,.	0/0:7:7,0:-9.704,.,.	0/0:25:25,0:-34.657,.,.	0/0:7:7,0:-9.704,.,.	./.:0:.,.:.,.,.	0/0:10:10,0:-13.863,.,.	0/0:13:13,0:-18.022,.,.	0/0:23:23,0:-31.885,.,.	0/0:11:11,0:-15.249,.,.	0/0:11:11,0:-15.249,.,.	0/0:8:8,0:-11.09,.,.	0/0:6:6,0:-8.318,.,.	0/0:8:8,0:-11.09,.,.	0/0:10:10,0:-13.863,.,.	0/0:6:6,0:-8.318,.,.	0/0:26:26,0:-36.044,.,.	0/0:15:15,0:-20.794,.,.	0/0:10:10,0:-13.863,.,.	0/0:12:12,0:-16.636,.,.	0/0:4:4,0:-5.545,.,.	0/0:17:17,0:-23.567,.,.	0/0:5:5,0:-6.931,.,.	1/1:22:0,22:.,.,-30.498	1/1:10:0,10:.,.,-13.863	1/1:10:0,10:.,.,-13.863	0/0:8:8,0:-2.865,.,.	0/0:16:16,0:-12.502,.,.	0/0:4:4,0:-5.545,.,.	0/1:22:11,11:.,18.1,.	1/1:11:0,11:.,.,-15.249	0/1:8:5,3:.,6.09,.	0/0:30:30,0:-41.589,.,.	0/1:19:8,11:.,17.1,.	./.:0:.,.:.,.,.	0/0:11:11,0:-15.249,.,.	0/0:17:17,0:-23.567,.,.	0/0:12:12,0:-16.636,.,.	0/0:17:17,0:-13.763,.,.	0/0:6:6,0:-8.318,.,.	0/0:12:12,0:-16.636,.,.	0/0:29:29,0:-40.203,.,.	0/0:28:28,0:-38.816,.,.	0/0:57:57,0:-79.019,.,.	0/0:4:4,0:-5.545,.,.	0/0:9:9,0:-12.477,.,.	0/0:9:9,0:-12.477,.,.	0/0:11:11,0:-15.249,.,.	0/0:4:4,0:-5.545,.,.	0/0:26:26,0:-36.044,.,.	0/0:4:4,0:-5.545,.,.	0/0:11:11,0:-15.249,.,.	0/0:27:27,0:-37.43,.,.	0/0:5:5,0:-6.931,.,.	0/0:18:18,0:-24.953,.,.	./.:0:.,.:.,.,.	0/0:6:6,0:-8.318,.,.	0/0:6:6,0:-8.318,.,.	0/0:16:16,0:-22.181,.,.	./.:0:.,.:.,.,.	0/0:9:9,0:-12.477,.,.	0/0:3:3,0:-4.159,.,.	0/0:4:4,0:-5.545,.,.	./.:0:.,.:.,.,.	0/0:15:15,0:-20.794,.,.	0/0:4:4,0:-5.545,.,.	0/0:9:9,0:-12.477,.,.	0/0:19:19,0:-26.34,.,.	./.:0:.,.:.,.,.	0/0:12:12,0:-16.636,.,.	0/0:6:6,0:-8.318,.,.	0/0:6:6,0:-8.318,.,.	0/0:7:7,0:-9.704,.,.	0/0:14:14,0:-19.408,.,.	0/0:17:17,0:-23.567,.,.	0/0:6:6,0:-8.318,.,.	0/0:8:8,0:-11.09,.,.
un	1483398	18543_36	T	C	.	PASS	NS=114;AF=0.263	GT:DP:AD:GL	1/1:9:0,9:.,.,-12.477	./.:0:.,.:.,.,.	1/1:14:0,14:.,.,-19.408	1/1:13:0,13:.,.,-18.022	1/1:3:0,3:.,.,-4.159	1/1:6:0,6:.,.,-8.318	./.:0:.,.:.,.,.	1/1:6:0,6:.,.,-8.318	1/1:20:0,20:.,.,-27.726	1/1:9:0,9:.,.,-12.477	1/1:10:0,10:.,.,-13.863	1/1:13:0,13:.,.,-18.022	1/1:5:0,5:.,.,-6.931	1/1:10:0,10:.,.,-13.863	1/1:3:0,3:.,.,-4.159	1/1:7:0,7:.,.,-9.704	1/1:8:0,8:.,.,-11.09	./.:0:.,.:.,.,.	./.:0:.,.:.,.,.	1/1:12:0,12:.,.,-16.636	1/1:15:0,15:.,.,-20.794	1/1:10:0,10:.,.,-13.863	1/1:3:0,3:.,.,-4.159	0/0:4:4,0:-5.545,.,.	0/0:14:14,0:-19.408,.,.	0/0:17:17,0:-23.567,.,.	0/0:9:9,0:-12.477,.,.	0/0:5:5,0:-6.931,.,.	0/0:6:6,0:-8.318,.,.	0/0:14:14,0:-19.408,.,.	0/0:10:10,0:-13.863,.,.	0/0:9:9,0:-12.477,.,.	0/0:7:7,0:-9.704,.,.	./.:0:.,.:.,.,.	./.:0:.,.:.,.,.	./.:0:.,.:.,.,.	0/0:4:4,0:-5.545,.,.	0/0:9:9,0:-12.477,.,.	0/0:4:4,0:-5.545,.,.	0/0:4:4,0:-5.545,.,.	./.:0:.,.:.,.,.	./.:0:.,.:.,.,.	0/0:19:19,0:-26.34,.,.	0/0:9:9,0:-12.477,.,.	0/0:7:7,0:-9.704,.,.	0/0:9:9,0:-12.477,.,.	./.:0:.,.:.,.,.	0/0:18:18,0:-24.953,.,.	0/0:14:14,0:-19.408,.,.	0/0:9:9,0:-12.477,.,.	./.:0:.,.:.,.,.	0/0:4:4,0:-5.545,.,.	0/0:3:3,0:-4.159,.,.	0/0:15:15,0:-20.794,.,.	0/0:3:3,0:-4.159,.,.	0/0:12:12,0:-16.636,.,.	0/0:11:11,0:-15.249,.,.	./.:0:.,.:.,.,.	./.:0:.,.:.,.,.	0/0:10:10,0:-13.863,.,.	0/0:9:9,0:-12.477,.,.	0/0:8:8,0:-11.09,.,.	0/0:6:6,0:-8.318,.,.	0/0:3:3,0:-4.159,.,.	./.:0:.,.:.,.,.	0/0:19:19,0:-26.34,.,.	./.:0:.,.:.,.,.	./.:0:.,.:.,.,.	0/0:5:5,0:-6.931,.,.	0/0:8:8,0:-11.09,.,.	0/0:11:11,0:-15.249,.,.	0/0:6:6,0:-8.318,.,.	0/0:8:8,0:-11.09,.,.	0/0:5:5,0:-6.931,.,.	0/0:5:5,0:-6.931,.,.	0/0:10:10,0:-13.863,.,.	./.:0:.,.:.,.,.	0/0:5:5,0:-6.931,.,.	0/0:6:6,0:-8.318,.,.	0/0:3:3,0:-4.159,.,.	0/0:3:3,0:-4.159,.,.	0/0:6:6,0:-8.318,.,.	0/0:4:4,0:-5.545,.,.	0/0:7:7,0:-9.704,.,.	0/0:3:3,0:-4.159,.,.	1/1:11:0,11:.,.,-15.249	1/1:5:0,5:.,.,-6.931	1/1:14:0,14:.,.,-19.408	./.:0:.,.:.,.,.	1/1:8:0,8:.,.,-11.09	./.:0:.,.:.,.,.	1/1:4:0,4:.,.,-5.545	1/1:5:0,5:.,.,-6.931	1/1:3:0,3:.,.,-4.159	1/1:20:0,20:.,.,-27.726	1/1:8:0,8:.,.,-11.09	1/1:5:0,5:.,.,-6.931	1/1:4:0,4:.,.,-5.545	0/0:4:4,0:-5.545,.,.	0/0:12:12,0:-16.636,.,.	0/0:12:12,0:-16.636,.,.	0/0:4:4,0:-5.545,.,.	0/0:7:7,0:-9.704,.,.	0/0:22:22,0:-30.498,.,.	0/0:16:16,0:-22.181,.,.	0/0:29:29,0:-40.203,.,.	./.:0:.,.:.,.,.	0/0:4:4,0:-5.545,.,.	0/0:12:12,0:-16.636,.,.	0/0:17:17,0:-23.567,.,.	0/0:4:4,0:-5.545,.,.	0/0:15:15,0:-20.794,.,.	0/0:3:3,0:-4.159,.,.	0/0:6:6,0:-8.318,.,.	0/0:32:32,0:-44.361,.,.	0/0:5:5,0:-6.931,.,.	0/0:15:15,0:-20.794,.,.	0/0:3:3,0:-4.159,.,.	0/0:7:7,0:-9.704,.,.	0/0:7:7,0:-9.704,.,.	0/0:14:14,0:-19.408,.,.	./.:0:.,.:.,.,.	0/0:3:3,0:-4.159,.,.	0/0:15:15,0:-20.794,.,.	0/0:10:10,0:-13.863,.,.	./.:0:.,.:.,.,.	0/0:17:17,0:-23.567,.,.	0/0:6:6,0:-8.318,.,.	0/0:13:13,0:-18.022,.,.	0/0:12:12,0:-16.636,.,.	./.:0:.,.:.,.,.	0/0:7:7,0:-9.704,.,.	0/0:3:3,0:-4.159,.,.	0/0:9:9,0:-12.477,.,.	0/0:6:6,0:-8.318,.,.	0/0:6:6,0:-8.318,.,.	0/0:12:12,0:-16.636,.,.	./.:0:.,.:.,.,.	./.:0:.,.:.,.,.
un	1483451	18544_9	G	A	.	PASS	NS=120;AF=0.017	GT:DP:AD:GL	0/0:12:12,0:-16.636,.,.	0/1:6:4,2:.,3.715,.	0/1:15:7,8:.,17.1,.	0/0:18:18,0:-24.953,.,.	0/0:12:12,0:5.39,.,.	./.:5:.,.:.,.,.	0/0:7:7,0:-9.704,.,.	0/1:12:5,7:.,10.65,.	0/0:42:42,0:-58.224,.,.	0/0:20:20,0:-27.726,.,.	0/0:25:25,0:-34.657,.,.	0/0:24:24,0:-33.271,.,.	./.:0:.,.:.,.,.	0/0:15:15,0:-20.794,.,.	./.:0:.,.:.,.,.	0/0:19:19,0:-26.34,.,.	0/0:7:7,0:-9.704,.,.	0/0:7:7,0:-9.704,.,.	./.:0:.,.:.,.,.	0/0:31:31,0:-42.975,.,.	0/0:20:20,0:-27.726,.,.	0/0:21:21,0:-29.112,.,.	0/0:10:10,0:-13.863,.,.	./.:0:.,.:.,.,.	0/0:27:27,0:-37.43,.,.	0/0:26:26,0:-36.044,.,.	0/0:21:21,0:-29.112,.,.	0/0:4:4,0:-5.545,.,.	./.:0:.,.:.,.,.	0/0:26:26,0:-36.044,.,.	0/0:37:37,0:-51.293,.,.	0/0:13:13,0:-18.022,.,.	0/0:23:23,0:-31.885,.,.	0/0:5:5,0:-6.931,.,.	./.:0:.,.:.,.,.	./.:0:.,.:.,.,.	0/0:19:19,0:-26.34,.,.	0/0:15:15,0:-20.794,.,.	0/0:15:15,0:-20.794,.,.	0/0:6:6,0:-8.318,.,.	0/0:5:5,0:-6.931,.,.	0/0:10:10,0:-13.863,.,.	0/0:30:30,0:-41.589,.,.	0/0:25:25,0:-34.657,.,.	0/0:20:20,0:-27.726,.,.	0/0:10:10,0:-13.863,.,.	0/0:3:3,0:-4.159,.,.	0/0:39:39,0:-54.065,.,.	0/0:21:21,0:-29.112,.,.	0/0:18:18,0:-24.953,.,.	0/0:10:10,0:-13.863,.,.	0/0:5:5,0:-6.931,.,.	0/0:5:5,0:-6.931,.,.	0/0:24:24,0:-33.271,.,.	0/0:3:3,0:-4.159,.,.	0/0:31:31,0:-42.975,.,.	0/0:11:11,0:-15.249,.,.	0/0:6:6,0:-8.318,.,.	0/0:15:15,0:-20.794,.,.	0/0:44:44,0:-60.997,.,.	0/0:12:12,0:-16.636,.,.	0/0:18:18,0:-24.953,.,.	0/0:5:5,0:-6.931,.,.	0/0:10:10,0:-13.863,.,.	./.:0:.,.:.,.,.	0/0:24:24,0:-33.271,.,.	0/0:12:12,0:-16.636,.,.	0/0:6:6,0:-8.318,.,.	0/0:9:9,0:-12.477,.,.	0/0:4:4,0:-5.545,.,.	0/0:25:25,0:-34.657,.,.	0/0:15:15,0:-20.794,.,.	0/0:10:10,0:-13.863,.,.	0/0:9:9,0:-12.477,.,.	0/0:4:4,0:-5.545,.,.	0/0:5:5,0:-8.318,.,.	./.:0:.,.:.,.,.	0/0:3:3,0:-4.159,.,.	0/0:15:15,0:-20.794,.,.	0/0:6:6,0:-8.318,.,.	0/0:12:12,0:-16.636,.,.	0/0:16:16,0:-22.181,.,.	0/0:11:11,0:-15.249,.,.	0/0:14:14,0:-19.408,.,.	0/0:11:11,0:-15.249,.,.	0/0:14:14,0:-19.408,.,.	0/0:9:9,0:-12.477,.,.	0/0:31:31,0:-42.975,.,.	0/0:4:4,0:-5.545,.,.	0/0:15:15,0:-20.794,.,.	0/0:7:7,0:-12.477,.,.	0/0:7:7,0:-11.09,.,.	0/0:8:8,0:-11.09,.,.	0/0:7:7,0:-9.704,.,.	0/0:29:29,0:-40.203,.,.	0/0:22:22,0:-30.498,.,.	./.:0:.,.:.,.,.	0/1:7:3,4:.,6.45,.	0/0:5:5,0:-9.704,.,.	0/0:12:12,0:-16.636,.,.	0/0:9:9,0:-12.477,.,.	0/0:4:4,0:-8.318,.,.	0/0:21:21,0:-29.112,.,.	0/0:29:29,0:-40.203,.,.	0/0:21:21,0:-29.112,.,.	0/0:63:63,0:-87.337,.,.	./.:0:.,.:.,.,.	0/0:10:10,0:-13.863,.,.	0/0:13:13,0:-18.022,.,.	0/0:21:21,0:-29.112,.,.	0/0:4:4,0:-5.545,.,.	0/0:17:17,0:-23.567,.,.	0/0:12:12,0:-16.636,.,.	0/0:6:6,0:-8.318,.,.	0/0:40:40,0:-55.452,.,.	0/0:9:9,0:-12.477,.,.	0/0:23:23,0:-31.885,.,.	./.:0:.,.:.,.,.	0/0:6:6,0:-8.318,.,.	0/0:6:6,0:-8.318,.,.	0/0:17:17,0:-23.567,.,.	./.:0:.,.:.,.,.	0/0:6:6,0:-8.318,.,.	0/0:6:6,0:-8.318,.,.	./.:0:.,.:.,.,.	./.:0:.,.:.,.,.	0/0:14:14,0:-19.408,.,.	0/0:7:7,0:-9.704,.,.	0/0:8:8,0:-11.09,.,.	0/0:6:6,0:-8.318,.,.	./.:0:.,.:.,.,.	0/0:13:13,0:-18.022,.,.	0/0:6:6,0:-8.318,.,.	0/0:15:15,0:-20.794,.,.	0/0:7:7,0:-9.704,.,.	0/0:14:14,0:-19.408,.,.	0/0:17:17,0:-23.567,.,.	./.:0:.,.:.,.,.	./.:0:.,.:.,.,.
un	1487792	18598_30	G	A	.	PASS	NS=124;AF=0.141	GT:DP:AD:GL	0/0:24:24,0:-33.271,.,.	1/1:3:0,3:.,.,-4.159	0/1:24:14,10:.,21.3,.	1/1:19:0,19:.,.,-26.34	0/0:10:10,0:-13.863,.,.	0/0:10:10,0:-13.863,.,.	0/1:7:3,4:.,6.45,.	1/1:3:0,3:.,.,-4.159	0/0:43:43,0:-59.611,.,.	1/1:11:0,11:.,.,-15.249	1/1:24:0,24:.,.,-33.271	0/1:16:8,8:.,17.58,.	1/1:13:0,13:.,.,-18.022	1/1:18:0,18:.,.,-24.953	1/1:6:0,6:.,.,-8.318	0/1:18:10,8:.,17.36,.	1/1:3:0,3:.,.,-4.159	0/0:4:4,0:-5.545,.,.	./.:0:.,.:.,.,.	0/1:34:20,14:.,29.7,.	0/1:24:11,13:.,24,.	1/1:17:0,17:.,.,-23.567	0/0:9:9,0:-12.477,.,.	./.:0:.,.:.,.,.	0/0:30:30,0:-41.589,.,.	0/0:22:22,0:-20.165,.,.	0/0:17:17,0:-23.567,.,.	./.:0:.,.:.,.,.	0/0:4:4,0:-5.545,.,.	0/0:3:3,0:-4.159,.,.	0/0:27:27,0:-37.43,.,.	0/0:12:12,0:-16.636,.,.	0/0:13:13,0:-18.022,.,.	0/0:3:3,0:-4.159,.,.	0/0:7:7,0:-9.704,.,.	./.:0:.,.:.,.,.	0/0:13:13,0:-18.022,.,.	./.:0:.,.:.,.,.	0/0:7:7,0:-9.704,.,.	0/0:17:17,0:-23.567,.,.	0/0:8:8,0:-11.09,.,.	./.:0:.,.:.,.,.	0/0:31:31,0:-42.975,.,.	0/0:9:9,0:-12.477,.,.	0/0:17:17,0:-23.567,.,.	0/0:12:12,0:-16.636,.,.	0/0:5:5,0:-6.931,.,.	0/0:27:27,0:-37.43,.,.	0/0:18:18,0:-24.953,.,.	0/0:14:14,0:-19.408,.,.	0/0:5:5,0:-6.931,.,.	0/0:4:4,0:-5.545,.,.	0/0:6:6,0:-8.318,.,.	0/0:20:20,0:-27.726,.,.	0/0:5:5,0:-6.931,.,.	0/0:25:25,0:-34.657,.,.	0/0:16:16,0:-22.181,.,.	0/0:8:8,0:-11.09,.,.	0/0:7:7,0:-9.704,.,.	0/0:20:20,0:-27.726,.,.	0/0:8:8,0:-11.09,.,.	0/0:14:14,0:-19.408,.,.	./.:0:.,.:.,.,.	0/0:9:9,0:-12.477,.,.	0/0:4:4,0:-5.545,.,.	0/0:22:22,0:-30.498,.,.	0/0:13:13,0:-18.022,.,.	0/0:3:3,0:-4.159,.,.	0/0:9:9,0:-12.477,.,.	0/0:9:9,0:-12.477,.,.	0/0:21:21,0:-29.112,.,.	0/0:10:10,0:-13.863,.,.	0/0:11:11,0:-15.249,.,.	0/0:6:6,0:-8.318,.,.	0/0:11:11,0:-15.249,.,.	0/0:4:4,0:-5.545,.,.	0/0:12:12,0:-16.636,.,.	0/0:6:6,0:-8.318,.,.	0/0:22:22,0:-30.498,.,.	0/0:7:7,0:-9.704,.,.	0/0:7:7,0:-9.704,.,.	0/0:4:4,0:-5.545,.,.	0/0:3:3,0:-4.159,.,.	0/0:15:15,0:-20.794,.,.	0/0:12:12,0:-16.636,.,.	0/0:9:9,0:-12.477,.,.	0/1:7:2,5:.,6.09,.	0/0:22:22,0:-30.498,.,.	0/0:7:7,0:-9.704,.,.	0/0:15:15,0:-20.794,.,.	./.:0:.,.:.,.,.	0/0:18:18,0:-24.953,.,.	./.:5:.,.:.,.,.	0/1:8:4,4:.,8.79,.	1/1:21:0,21:.,.,-29.112	1/1:21:0,21:.,.,-29.112	0/1:5:2,3:.,4.19,.	1/1:5:0,5:.,.,-6.931	0/0:7:7,0:-9.704,.,.	0/0:13:13,0:-18.022,.,.	0/0:18:18,0:-24.953,.,.	./.:0:.,.:.,.,.	./.:0:.,.:.,.,.	0/0:25:25,0:-34.657,.,.	0/0:22:22,0:-30.498,.,.	0/0:41:41,0:-56.838,.,.	0/0:6:6,0:-8.318,.,.	0/0:6:6,0:-8.318,.,.	0/0:4:4,0:-5.545,.,.	0/0:18:18,0:-24.953,.,.	0/0:7:7,0:-9.704,.,.	0/0:18:18,0:-24.953,.,.	./.:0:.,.:.,.,.	0/0:19:19,0:-26.34,.,.	0/0:41:41,0:-56.838,.,.	0/0:6:6,0:-8.318,.,.	0/0:24:24,0:-33.271,.,.	./.:0:.,.:.,.,.	0/0:5:5,0:-6.931,.,.	0/0:4:4,0:-5.545,.,.	0/0:12:12,0:-16.636,.,.	./.:0:.,.:.,.,.	0/0:10:10,0:-13.863,.,.	0/0:4:4,0:-5.545,.,.	0/0:7:7,0:-9.704,.,.	0/0:3:3,0:-4.159,.,.	0/0:15:15,0:-20.794,.,.	0/0:7:7,0:-9.704,.,.	0/0:6:6,0:-8.318,.,.	0/0:24:24,0:-33.271,.,.	0/0:5:5,0:-6.931,.,.	0/0:8:8,0:-11.09,.,.	./.:0:.,.:.,.,.	0/0:8:8,0:-11.09,.,.	0/0:7:7,0:-9.704,.,.	0/0:9:9,0:-12.477,.,.	0/0:26:26,0:-36.044,.,.	0/0:3:3,0:-4.159,.,.	0/0:5:5,0:-6.931,.,.
un	1488765	18610_43	T	C	.	PASS	NS=96;AF=0.359	GT:DP:AD:GL	1/1:8:0,8:.,.,-11.09	./.:0:.,.:.,.,.	1/1:32:0,32:.,.,-44.361	1/1:16:0,16:.,.,-22.181	1/1:7:0,7:.,.,-9.704	./.:0:.,.:.,.,.	1/1:4:0,4:.,.,-5.545	1/1:7:0,7:.,.,-9.704	1/1:44:0,44:.,.,-60.997	1/1:13:0,13:.,.,-18.022	1/1:22:0,22:.,.,-30.498	1/1:18:0,18:.,.,-24.953	1/1:8:0,8:.,.,-11.09	1/1:18:0,18:.,.,-24.953	1/1:3:0,3:.,.,-4.159	1/1:19:0,19:.,.,-26.34	1/1:5:0,5:.,.,-6.931	1/1:3:0,3:.,.,-4.159	1/1:7:0,7:.,.,-9.704	1/1:37:0,37:.,.,-51.293	1/1:17:0,17:.,.,-23.567	1/1:15:0,15:.,.,-20.794	1/1:5:0,5:.,.,-6.931	0/0:6:6,0:-8.318,.,.	0/0:21:21,0:-29.112,.,.	0/0:23:23,0:-31.885,.,.	0/0:16:16,0:-22.181,.,.	0/0:5:5,0:-6.931,.,.	0/0:3:3,0:-4.159,.,.	0/0:20:20,0:-27.726,.,.	0/0:28:28,0:-38.816,.,.	0/0:11:11,0:-15.249,.,.	0/0:15:15,0:-20.794,.,.	./.:0:.,.:.,.,.	0/0:5:5,0:-6.931,.,.	0/0:6:6,0:-8.318,.,.	0/0:17:17,0:-23.567,.,.	0/0:13:13,0:-18.022,.,.	0/0:4:4,0:-5.545,.,.	0/0:11:11,0:-15.249,.,.	0/0:5:5,0:-6.931,.,.	0/0:5:5,0:-6.931,.,.	0/0:14:14,0:-19.408,.,.	0/0:16:16,0:-22.181,.,.	0/0:12:12,0:-16.636,.,.	0/0:10:10,0:-13.863,.,.	./.:5:.,.:.,.,.	0/0:28:28,0:-38.816,.,.	0/0:11:11,0:-15.249,.,.	0/1:9:5,4:.,8.68,.	0/0:7:7,0:-9.704,.,.	0/0:9:9,0:-12.477,.,.	0/0:4:4,0:-5.545,.,.	0/0:17:17,0:-23.567,.,.	0/0:7:7,0:-9.704,.,.	0/0:18:18,0:-24.953,.,.	0/1:15:8,7:.,15.31,.	0/0:5:5,0:-6.931,.,.	0/0:8:8,0:-11.09,.,.	0/0:32:32,0:-44.361,.,.	0/0:18:18,0:-24.953,.,.	0/0:15:15,0:-20.794,.,.	./.:0:.,.:.,.,.	./.:0:.,.:.,.,.	0/0:6:6,0:-8.318,.,.	0/0:30:30,0:-41.589,.,.	0/0:17:17,0:-22.181,.,.	0/0:3:3,0:-4.159,.,.	0/0:6:6,0:-8.318,.,.	0/0:11:11,0:-15.249,.,.	0/0:14:14,0:-19.408,.,.	0/0:10:10,0:-13.863,.,.	0/0:8:8,0:-11.09,.,.	0/0:5:5,0:-6.931,.,.	0/0:4:4,0:-5.545,.,.	0/0:4:4,0:-5.545,.,.	0/0:10:10,0:-13.863,.,.	./.:7:.,.:.,.,.	0/0:18:18,0:-24.953,.,.	./.:0:.,.:.,.,.	0/0:8:8,0:-11.09,.,.	0/0:6:6,0:-8.318,.,.	./.:0:.,.:.,.,.	0/0:10:10,0:-13.863,.,.	0/0:8:8,0:-11.09,.,.	1/1:13:0,13:.,.,-18.022	1/1:12:0,12:.,.,-16.636	1/1:23:0,23:.,.,-31.885	1/1:5:0,5:.,.,-6.931	1/1:14:0,14:.,.,-19.408	1/1:4:0,4:.,.,-5.545	1/1:11:0,11:.,.,-15.249	1/1:13:0,13:.,.,-18.022	1/1:12:0,12:.,.,-16.636	1/1:30:0,30:.,.,-41.589	1/1:18:0,18:.,.,-24.953	./.:0:.,.:.,.,.	1/1:7:0,7:.,.,-9.704	0/0:5:5,0:-6.931,.,.	0/0:7:7,0:-9.704,.,.	0/0:18:18,0:-24.953,.,.	0/1:13:5,8:.,10.29,.	0/0:10:10,0:-13.863,.,.	0/0:26:26,0:-36.044,.,.	0/0:20:20,0:-27.726,.,.	0/0:32:32,0:-44.361,.,.	./.:0:.,.:.,.,.	./.:0:.,.:.,.,.	./.:0:.,.:.,.,.	./.:0:.,.:.,.,.	./.:0:.,.:.,.,.	./.:0:.,.:.,.,.	./.:0:.,.:.,.,.	./.:0:.,.:.,.,.	./.:0:.,.:.,.,.	./.:0:.,.:.,.,.	./.:0:.,.:.,.,.	./.:0:.,.:.,.,.	./.:0:.,.:.,.,.	./.:0:.,.:.,.,.	./.:0:.,.:.,.,.	./.:0:.,.:.,.,.	./.:0:.,.:.,.,.	./.:0:.,.:.,.,.	./.:0:.,.:.,.,.	./.:0:.,.:.,.,.	./.:0:.,.:.,.,.	./.:0:.,.:.,.,.	./.:0:.,.:.,.,.	./.:0:.,.:.,.,.	./.:0:.,.:.,.,.	./.:0:.,.:.,.,.	./.:0:.,.:.,.,.	./.:0:.,.:.,.,.	./.:0:.,.:.,.,.	./.:0:.,.:.,.,.	./.:0:.,.:.,.,.	./.:0:.,.:.,.,.	./.:0:.,.:.,.,.
un	1494709	18684_67	A	G	.	PASS	NS=129;AF=0.264	GT:DP:AD:GL	1/1:14:0,14:.,.,-19.408	1/1:4:0,4:.,.,-5.545	1/1:21:0,21:.,.,-29.112	1/1:20:0,20:.,.,-27.726	1/1:12:0,12:.,.,-16.636	1/1:8:0,8:.,.,-11.09	1/1:11:0,11:.,.,-15.249	1/1:8:0,8:.,.,-11.09	1/1:41:0,41:.,.,-56.838	1/1:13:0,13:.,.,-18.022	1/1:19:0,19:.,.,-26.34	1/1:31:0,31:.,.,-42.975	1/1:7:0,7:.,.,-9.704	1/1:18:0,18:.,.,-24.953	1/1:7:0,7:.,.,-9.704	1/1:16:0,16:.,.,-22.181	1/1:8:0,8:.,.,-11.09	1/1:12:0,12:.,.,-16.636	1/1:5:0,5:.,.,-6.931	1/1:38:0,38:.,.,-52.679	1/1:21:0,21:.,.,-29.112	1/1:7:0,7:.,.,-9.704	1/1:9:0,9:.,.,-12.477	0/0:9:9,0:-12.477,.,.	0/0:28:28,0:-38.816,.,.	0/0:20:20,0:-27.726,.,.	0/0:16:16,0:-22.181,.,.	0/0:5:5,0:-6.931,.,.	0/0:4:4,0:-5.545,.,.	0/0:17:17,0:-23.567,.,.	0/0:21:21,0:-29.112,.,.	0/0:13:13,0:-18.022,.,.	0/0:28:28,0:-38.816,.,.	0/0:4:4,0:-5.545,.,.	0/0:7:7,0:-9.704,.,.	0/0:4:4,0:-5.545,.,.	0/0:15:15,0:-20.794,.,.	0/0:21:21,0:-29.112,.,.	0/0:4:4,0:-5.545,.,.	0/0:14:14,0:-19.408,.,.	0/0:4:4,0:-5.545,.,.	0/0:8:8,0:-11.09,.,.	0/0:31:31,0:-42.975,.,.	0/0:18:18,0:-24.953,.,.	0/0:16:16,0:-22.181,.,.	0/0:13:13,0:-18.022,.,.	0/0:6:6,0:-8.318,.,.	0/0:32:32,0:-44.361,.,.	0/0:22:22,0:-30.498,.,.	0/0:14:14,0:-19.408,.,.	0/0:11:11,0:-15.249,.,.	0/0:8:8,0:-11.09,.,.	0/0:6:6,0:-8.318,.,.	0/0:30:30,0:-41.589,.,.	0/0:4:4,0:-5.545,.,.	0/0:20:20,0:-27.726,.,.	0/0:18:18,0:-24.953,.,.	0/0:5:5,0:-6.931,.,.	0/0:6:6,0:-8.318,.,.	0/0:26:26,0:-36.044,.,.	0/0:20:20,0:-27.726,.,.	0/0:6:6,0:-8.318,.,.	0/0:5:5,0:-6.931,.,.	0/0:4:4,0:-5.545,.,.	0/0:9:9,0:-12.477,.,.	0/0:18:18,0:-24.953,.,.	0/0:8:8,0:-11.09,.,.	0/0:4:4,0:-5.545,.,.	0/0:12:12,0:-16.636,.,.	0/0:12:12,0:-16.636,.,.	0/0:34:34,0:-47.134,.,.	0/0:19:19,0:-26.34,.,.	0/0:11:11,0:-15.249,.,.	0/0:11:11,0:-15.249,.,.	0/0:7:7,0:-9.704,.,.	0/0:6:6,0:-8.318,.,.	0/0:6:6,0:-8.318,.,.	0/0:6:6,0:-8.318,.,.	0/0:18:18,0:-24.953,.,.	0/0:5:5,0:-6.931,.,.	0/0:11:11,0:-15.249,.,.	0/0:9:9,0:-12.477,.,.	./.:0:.,.:.,.,.	0/0:11:11,0:-15.249,.,.	0/0:7:7,0:-9.704,.,.	1/1:22:0,22:.,.,-30.498	1/1:11:0,11:.,.,-15.249	1/1:25:0,25:.,.,-34.657	1/1:5:0,5:.,.,-6.931	0/0:7:7,0:-9.704,.,.	./.:0:.,.:.,.,.	1/1:15:0,15:.,.,-20.794	1/1:23:0,23:.,.,-31.885	1/1:9:0,9:.,.,-12.477	1/1:33:0,33:.,.,-45.748	1/1:21:0,21:.,.,-29.112	1/1:6:0,6:.,.,-8.318	1/1:7:0,7:.,.,-9.704	./.:0:.,.:.,.,.	./.:0:.,.:.,.,.	./.:0:.,.:.,.,.	0/0:4:4,0:-5.545,.,.	0/0:24:24,0:-33.271,.,.	0/0:24:24,0:-33.271,.,.	0/0:32:32,0:-31.943,.,.	0/0:54:54,0:-74.86,.,.	0/0:7:7,0:-9.704,.,.	0/0:15:15,0:-20.794,.,.	0/0:12:12,0:-16.636,.,.	0/0:22:22,0:-30.498,.,.	0/0:4:4,0:-5.545,.,.	0/0:17:17,0:-23.567,.,.	0/0:4:4,0:-5.545,.,.	0/0:10:10,0:-13.863,.,.	0/0:29:29,0:-40.203,.,.	0/0:3:3,0:-4.159,.,.	0/0:20:20,0:-27.726,.,.	./.:0:.,.:.,.,.	0/0:9:9,0:-12.477,.,.	0/0:9:9,0:-12.477,.,.	0/0:26:26,0:-36.044,.,.	./.:0:.,.:.,.,.	0/0:6:6,0:-8.318,.,.	0/0:13:13,0:-18.022,.,.	0/0:11:11,0:-15.249,.,.	./.:0:.,.:.,.,.	0/0:14:14,0:-19.408,.,.	0/0:3:3,0:-4.159,.,.	0/0:8:8,0:-11.09,.,.	0/0:12:12,0:-16.636,.,.	./.:0:.,.:.,.,.	0/0:13:13,0:-18.022,.,.	0/0:6:6,0:-8.318,.,.	0/0:11:11,0:-15.249,.,.	0/0:10:10,0:-13.863,.,.	0/0:12:12,0:-16.636,.,.	0/0:13:13,0:-18.022,.,.	./.:0:.,.:.,.,.	0/0:3:3,0:-4.159,.,.
un	1497838	18723_76	C	T	.	PASS	NS=117;AF=0.261	GT:DP:AD:GL	1/1:10:0,10:.,.,-13.863	1/1:4:0,4:.,.,-5.545	1/1:13:0,13:.,.,-18.022	1/1:8:0,8:.,.,-11.09	1/1:10:0,10:.,.,-13.863	1/1:3:0,3:.,.,-4.159	./.:0:.,.:.,.,.	1/1:7:0,7:.,.,-9.704	1/1:20:0,20:.,.,-27.726	1/1:5:0,5:.,.,-6.931	1/1:18:0,18:.,.,-24.953	1/1:27:0,27:.,.,-37.43	./.:0:.,.:.,.,.	1/1:13:0,13:.,.,-18.022	./.:0:.,.:.,.,.	1/1:14:0,14:.,.,-19.408	1/1:5:0,5:.,.,-6.931	1/1:5:0,5:.,.,-6.931	./.:0:.,.:.,.,.	1/1:20:0,20:.,.,-27.726	1/1:15:0,15:.,.,-20.794	1/1:10:0,10:.,.,-13.863	1/1:10:0,10:.,.,-13.863	0/0:4:4,0:-5.545,.,.	0/0:25:25,0:-34.657,.,.	0/0:21:21,0:-29.112,.,.	0/0:16:16,0:-22.181,.,.	0/0:6:6,0:-8.318,.,.	0/0:6:6,0:-8.318,.,.	0/0:9:9,0:-12.477,.,.	0/0:14:14,0:-19.408,.,.	0/0:11:11,0:-15.249,.,.	0/0:17:17,0:-23.567,.,.	./.:0:.,.:.,.,.	0/0:4:4,0:-5.545,.,.	0/0:3:3,0:-4.159,.,.	0/0:18:18,0:-24.953,.,.	0/0:7:7,0:-9.704,.,.	./.:0:.,.:.,.,.	0/0:10:10,0:-13.863,.,.	0/0:3:3,0:-4.159,.,.	0/0:3:3,0:-4.159,.,.	0/0:31:31,0:-31.943,.,.	0/0:13:13,0:-18.022,.,.	0/0:13:13,0:-18.022,.,.	0/0:8:8,0:-11.09,.,.	./.:0:.,.:.,.,.	0/0:25:25,0:-34.657,.,.	0/0:14:14,0:-19.408,.,.	0/0:11:11,0:-15.249,.,.	0/0:6:6,0:-8.318,.,.	0/0:4:4,0:-5.545,.,.	0/0:4:4,0:-5.545,.,.	0/0:17:17,0:-23.567,.,.	0/0:4:4,0:-5.545,.,.	0/0:19:19,0:-26.34,.,.	0/0:14:14,0:-19.408,.,.	0/0:5:5,0:-6.931,.,.	0/0:6:6,0:-8.318,.,.	0/0:23:23,0:-31.885,.,.	0/0:12:12,0:-16.636,.,.	0/0:10:10,0:-13.863,.,.	./.:0:.,.:.,.,.	./.:0:.,.:.,.,.	./.:0:.,.:.,.,.	0/0:22:22,0:-30.498,.,.	0/0:10:10,0:-13.863,.,.	./.:0:.,.:.,.,.	0/0:9:9,0:-12.477,.,.	0/0:3:3,0:-4.159,.,.	0/0:17:17,0:-23.567,.,.	0/0:15:15,0:-20.794,.,.	0/0:8:8,0:-11.09,.,.	0/0:3:3,0:-4.159,.,.	0/0:3:3,0:-4.159,.,.	0/0:4:4,0:-5.545,.,.	0/0:11:11,0:-15.249,.,.	0/0:11:11,0:-15.249,.,.	0/0:13:13,0:-18.022,.,.	0/0:6:6,0:-8.318,.,.	./.:0:.,.:.,.,.	0/0:5:5,0:-6.931,.,.	0/0:8:8,0:-11.09,.,.	0/0:10:10,0:-13.863,.,.	0/0:5:5,0:-6.931,.,.	1/1:12:0,12:.,.,-16.636	1/1:5:0,5:.,.,-6.931	1/1:16:0,16:.,.,-22.181	1/1:5:0,5:.,.,-6.931	1/1:11:0,11:.,.,-15.249	1/1:4:0,4:.,.,-5.545	1/1:20:0,20:.,.,-27.726	1/1:13:0,13:.,.,-18.022	1/1:6:0,6:.,.,-8.318	0/1:22:10,12:.,21.79,.	1/1:15:0,15:.,.,-20.794	./.:5:.,.:.,.,.	1/1:3:0,3:.,.,-4.159	0/0:5:5,0:-6.931,.,.	0/0:10:10,0:-13.863,.,.	0/0:12:12,0:-16.636,.,.	./.:0:.,.:.,.,.	./.:0:.,.:.,.,.	0/0:19:19,0:-26.34,.,.	0/0:19:19,0:-26.34,.,.	0/0:41:41,0:-56.838,.,.	0/0:6:6,0:-8.318,.,.	0/0:6:6,0:-8.318,.,.	0/0:12:12,0:-16.636,.,.	0/0:15:15,0:-20.794,.,.	0/0:3:3,0:-4.159,.,.	0/0:12:12,0:-16.636,.,.	./.:0:.,.:.,.,.	0/0:8:8,0:-11.09,.,.	0/0:17:17,0:-23.567,.,.	0/0:5:5,0:-6.931,.,.	0/0:20:20,0:-17.588,.,.	0/0:7:7,0:-9.704,.,.	0/0:6:6,0:-8.318,.,.	0/0:4:4,0:-5.545,.,.	0/0:6:6,0:-8.318,.,.	./.:0:.,.:.,.,.	0/0:5:5,0:-6.931,.,.	0/0:11:11,0:-15.249,.,.	0/0:12:12,0:-16.636,.,.	./.:0:.,.:.,.,.	0/0:4:4,0:-5.545,.,.	0/0:6:6,0:-8.318,.,.	0/0:7:7,0:-9.704,.,.	0/0:12:12,0:-16.636,.,.	./.:0:.,.:.,.,.	0/0:6:6,0:-8.318,.,.	./.:0:.,.:.,.,.	0/0:7:7,0:-9.704,.,.	0/0:3:3,0:-4.159,.,.	0/0:10:10,0:-13.863,.,.	0/0:19:19,0:-26.34,.,.	./.:0:.,.:.,.,.	./.:0:.,.:.,.,.
un	1505183	18815_61	C	T	.	PASS	NS=116;AF=0.043	GT:DP:AD:GL	./.:13:.,.:.,.,.	0/0:4:4,0:-5.545,.,.	0/0:29:29,0:-40.203,.,.	0/0:17:17,0:-23.567,.,.	0/0:15:15,0:-20.794,.,.	0/0:7:7,0:-9.704,.,.	0/0:6:6,0:-8.318,.,.	0/0:10:10,0:-13.863,.,.	0/1:63:39,24:.,49.13,.	0/1:14:8,6:.,12.9,.	0/1:43:26,17:.,35.46,.	0/1:34:14,20:.,29.7,.	0/1:11:4,7:.,7.96,.	0/1:19:12,7:.,12.4,.	./.:0:.,.:.,.,.	0/1:19:9,10:.,21.58,.	0/0:10:10,0:-13.863,.,.	0/1:16:10,6:.,12.17,.	./.:0:.,.:.,.,.	0/1:45:21,24:.,45.94,.	0/1:18:7,11:.,21.3,.	0/0:14:14,0:-3.53,.,.	0/0:7:7,0:-9.704,.,.	0/0:6:6,0:-8.318,.,.	0/0:15:15,0:-20.794,.,.	0/0:16:16,0:-22.181,.,.	0/0:13:13,0:-18.022,.,.	./.:0:.,.:.,.,.	0/0:4:4,0:-5.545,.,.	0/0:15:15,0:-20.794,.,.	0/0:21:21,0:-29.112,.,.	0/0:12:12,0:-16.636,.,.	0/0:10:10,0:-13.863,.,.	./.:0:.,.:.,.,.	0/0:4:4,0:-5.545,.,.	0/0:5:5,0:-6.931,.,.	0/0:18:18,0:-24.953,.,.	0/0:11:11,0:-15.249,.,.	0/0:3:3,0:-4.159,.,.	0/0:13:13,0:-18.022,.,.	./.:0:.,.:.,.,.	0/0:5:5,0:-6.931,.,.	0/0:21:21,0:-29.112,.,.	0/0:17:17,0:-23.567,.,.	0/0:12:12,0:-16.636,.,.	0/0:7:7,0:-9.704,.,.	0/0:3:3,0:-4.159,.,.	0/0:27:27,0:-37.43,.,.	0/0:15:15,0:-20.794,.,.	0/0:13:13,0:-18.022,.,.	0/0:9:9,0:-12.477,.,.	0/0:4:4,0:-5.545,.,.	0/0:4:4,0:-5.545,.,.	0/0:16:16,0:-22.181,.,.	0/0:5:5,0:-6.931,.,.	0/0:19:19,0:-26.34,.,.	0/0:13:13,0:-18.022,.,.	0/0:5:5,0:-6.931,.,.	0/0:11:11,0:-15.249,.,.	0/0:28:28,0:-38.816,.,.	0/0:18:18,0:-24.953,.,.	0/0:13:13,0:-18.022,.,.	./.:0:.,.:.,.,.	0/0:3:3,0:-4.159,.,.	./.:0:.,.:.,.,.	0/0:27:27,0:-37.43,.,.	0/0:10:10,0:-13.863,.,.	0/0:3:3,0:-4.159,.,.	0/0:10:10,0:-13.863,.,.	0/0:11:11,0:-15.249,.,.	0/0:35:35,0:-48.52,.,.	0/0:7:7,0:-9.704,.,.	0/0:7:7,0:-9.704,.,.	0/0:9:9,0:-12.477,.,.	0/0:6:6,0:-8.318,.,.	./.:0:.,.:.,.,.	0/0:6:6,0:-8.318,.,.	./.:0:.,.:.,.,.	0/0:13:13,0:-18.022,.,.	./.:0:.,.:.,.,.	0/0:5:5,0:-6.931,.,.	0/0:7:7,0:-9.704,.,.	0/0:4:4,0:-5.545,.,.	0/0:6:6,0:-8.318,.,.	0/0:8:8,0:-11.09,.,.	0/0:8:8,0:-11.09,.,.	0/0:3:3,0:-4.159,.,.	0/0:11:11,0:-15.249,.,.	./.:0:.,.:.,.,.	0/0:18:18,0:-24.953,.,.	0/0:5:5,0:-6.931,.,.	0/0:16:16,0:-22.181,.,.	0/0:13:13,0:-18.022,.,.	0/0:8:8,0:-11.09,.,.	./.:30:.,.:.,.,.	./.:19:.,.:.,.,.	./.:0:.,.:.,.,.	./.:9:.,.:.,.,.	0/0:7:7,0:-9.704,.,.	0/0:3:3,0:-4.159,.,.	0/0:14:14,0:-19.408,.,.	0/0:3:3,0:-4.159,.,.	0/0:15:15,0:-20.794,.,.	0/0:16:16,0:-22.181,.,.	0/0:21:21,0:-29.112,.,.	0/0:39:39,0:-54.065,.,.	./.:0:.,.:.,.,.	0/0:7:7,0:-9.704,.,.	0/0:8:8,0:-11.09,.,.	0/0:17:17,0:-23.567,.,.	0/0:3:3,0:-4.159,.,.	0/0:15:15,0:-20.794,.,.	0/0:3:3,0:-4.159,.,.	0/0:7:7,0:-9.704,.,.	0/0:29:29,0:-40.203,.,.	0/0:9:9,0:-12.477,.,.	0/0:11:11,0:-15.249,.,.	./.:0:.,.:.,.,.	0/0:6:6,0:-8.318,.,.	0/0:5:5,0:-6.931,.,.	0/0:9:9,0:-12.477,.,.	0/0:4:4,0:-5.545,.,.	0/0:12:12,0:-16.636,.,.	0/0:3:3,0:-4.159,.,.	0/0:3:3,0:-4.159,.,.	./.:0:.,.:.,.,.	0/0:11:11,0:-15.249,.,.	./.:0:.,.:.,.,.	0/0:4:4,0:-5.545,.,.	0/0:18:18,0:-24.953,.,.	./.:0:.,.:.,.,.	0/0:13:13,0:-18.022,.,.	0/0:4:4,0:-5.545,.,.	0/0:12:12,0:-16.636,.,.	0/0:4:4,0:-5.545,.,.	0/0:6:6,0:-8.318,.,.	0/0:14:14,0:-19.408,.,.	./.:0:.,.:.,.,.	./.:0:.,.:.,.,.
un	1512289	18904_47	A	G	.	PASS	NS=122;AF=0.164	GT:DP:AD:GL	./.:0:.,.:.,.,.	./.:0:.,.:.,.,.	./.:0:.,.:.,.,.	./.:0:.,.:.,.,.	./.:0:.,.:.,.,.	./.:0:.,.:.,.,.	./.:0:.,.:.,.,.	./.:0:.,.:.,.,.	./.:0:.,.:.,.,.	./.:0:.,.:.,.,.	1/1:7:0,7:.,.,-9.704	1/1:15:0,15:.,.,-20.794	1/1:15:0,15:.,.,-4.62	1/1:9:0,9:.,.,-12.477	./.:0:.,.:.,.,.	1/1:17:0,17:.,.,-23.567	1/1:3:0,3:.,.,-4.159	./.:0:.,.:.,.,.	./.:0:.,.:.,.,.	1/1:24:0,24:.,.,-33.271	1/1:12:0,12:.,.,-16.636	1/1:8:0,8:.,.,-11.09	1/1:6:0,6:.,.,-8.318	0/0:9:9,0:-12.477,.,.	0/0:34:34,0:-47.134,.,.	0/0:42:42,0:-58.224,.,.	0/0:41:41,0:-56.838,.,.	0/0:12:12,0:-16.636,.,.	0/0:4:4,0:-5.545,.,.	0/0:16:16,0:-22.181,.,.	0/0:26:26,0:-36.044,.,.	0/0:22:22,0:-30.498,.,.	0/0:27:27,0:-37.43,.,.	0/0:7:7,0:-9.704,.,.	0/0:9:9,0:-12.477,.,.	0/0:5:5,0:-6.931,.,.	0/0:24:24,0:-22.76,.,.	0/0:23:23,0:-31.885,.,.	0/0:8:8,0:-11.09,.,.	0/0:20:20,0:-27.726,.,.	0/0:9:9,0:-12.477,.,.	0/0:13:13,0:-18.022,.,.	0/0:34:34,0:-47.134,.,.	0/0:34:34,0:-45.748,.,.	0/0:22:22,0:-30.498,.,.	0/0:15:15,0:-20.794,.,.	0/0:5:5,0:-6.931,.,.	0/0:50:50,0:-69.315,.,.	0/0:30:30,0:-41.589,.,.	0/0:17:17,0:-23.567,.,.	0/0:9:9,0:-12.477,.,.	0/0:14:14,0:-18.022,.,.	0/0:10:10,0:-13.863,.,.	0/0:29:29,0:-40.203,.,.	0/0:7:7,0:-9.704,.,.	0/0:28:28,0:-38.816,.,.	0/0:25:25,0:-34.657,.,.	0/0:5:5,0:-6.931,.,.	0/0:15:15,0:-20.794,.,.	0/0:43:43,0:-59.611,.,.	0/0:13:13,0:-18.022,.,.	0/0:13:13,0:-18.022,.,.	./.:0:.,.:.,.,.	0/0:4:4,0:-5.545,.,.	0/0:9:9,0:-12.477,.,.	0/0:33:33,0:-45.748,.,.	0/0:15:15,0:-20.794,.,.	0/0:4:4,0:-5.545,.,.	0/0:18:18,0:-24.953,.,.	0/0:23:23,0:-31.885,.,.	0/0:54:54,0:-74.86,.,.	0/0:20:20,0:-27.726,.,.	0/0:15:15,0:-20.794,.,.	0/0:13:13,0:-18.022,.,.	0/0:10:10,0:-13.863,.,.	0/0:8:8,0:-11.09,.,.	0/0:9:9,0:-12.477,.,.	0/0:9:9,0:-12.477,.,.	0/0:33:33,0:-45.748,.,.	0/0:12:12,0:-16.636,.,.	0/0:11:11,0:-15.249,.,.	0/0:13:13,0:-18.022,.,.	0/0:12:12,0:-16.636,.,.	0/0:15:15,0:-20.794,.,.	0/0:10:10,0:-13.863,.,.	1/1:11:0,11:.,.,-15.249	1/1:8:0,8:.,.,-11.09	1/1:21:0,21:.,.,-29.112	1/1:7:0,7:.,.,-9.704	1/1:10:0,10:.,.,-13.863	./.:0:.,.:.,.,.	1/1:7:0,7:.,.,-9.704	1/1:12:0,12:.,.,-16.636	1/1:6:0,6:.,.,-8.318	0/0:5:5,0:-6.931,.,.	1/1:7:0,7:.,.,-9.704	1/1:3:0,3:.,.,-4.159	./.:0:.,.:.,.,.	0/0:11:11,0:-15.249,.,.	0/0:22:22,0:-30.498,.,.	0/0:33:33,0:-45.748,.,.	0/0:9:9,0:-12.477,.,.	0/0:18:18,0:-24.953,.,.	0/0:32:32,0:-44.361,.,.	0/0:41:41,0:-56.838,.,.	0/0:72:72,0:-99.813,.,.	./.:0:.,.:.,.,.	0/0:12:12,0:-16.636,.,.	0/0:25:25,0:-34.657,.,.	0/0:35:35,0:-48.52,.,.	0/0:8:8,0:-11.09,.,.	0/0:37:37,0:-51.293,.,.	0/0:9:9,0:-12.477,.,.	0/0:17:17,0:-23.567,.,.	0/0:61:61,0:-84.564,.,.	0/0:10:10,0:-13.863,.,.	0/0:52:52,0:-72.087,.,.	0/0:11:11,0:-15.249,.,.	0/0:13:13,0:-18.022,.,.	0/0:10:10,0:-13.863,.,.	0/0:31:31,0:-42.975,.,.	0/0:6:6,0:-8.318,.,.	0/0:16:16,0:-22.181,.,.	0/0:16:16,0:-22.181,.,.	0/0:16:16,0:-22.181,.,.	0/0:7:7,0:-9.704,.,.	0/0:19:19,0:-26.34,.,.	0/0:5:5,0:-6.931,.,.	0/0:22:22,0:-30.498,.,.	0/0:28:28,0:-38.816,.,.	0/0:7:7,0:-9.704,.,.	0/0:13:13,0:-18.022,.,.	0/0:3:3,0:-4.159,.,.	0/0:12:12,0:-16.636,.,.	0/0:7:7,0:-9.704,.,.	0/0:18:18,0:-24.953,.,.	0/0:28:28,0:-38.816,.,.	0/0:11:11,0:-15.249,.,.	0/0:3:3,0:-4.159,.,.
un	1515244	18941_42	G	T	.	PASS	NS=95;AF=0.347	GT:DP:AD:GL	1/1:6:0,6:.,.,-8.318	1/1:5:0,5:.,.,-6.931	1/1:8:0,8:.,.,-11.09	1/1:16:0,16:.,.,-22.181	1/1:4:0,4:.,.,-5.545	./.:0:.,.:.,.,.	1/1:6:0,6:.,.,-8.318	1/1:4:0,4:.,.,-5.545	1/1:29:0,29:.,.,-40.203	1/1:8:0,8:.,.,-11.09	1/1:12:0,12:.,.,-16.636	1/1:21:0,21:.,.,-29.112	1/1:9:0,9:.,.,-12.477	1/1:12:0,12:.,.,-16.636	1/1:4:0,4:.,.,-5.545	1/1:18:0,18:.,.,-24.953	1/1:5:0,5:.,.,-6.931	./.:0:.,.:.,.,.	1/1:4:0,4:.,.,-5.545	1/1:20:0,20:.,.,-27.726	1/1:13:0,13:.,.,-18.022	1/1:15:0,15:.,.,-20.794	1/1:7:0,7:.,.,-9.704	0/0:5:5,0:-6.931,.,.	0/0:16:16,0:-22.181,.,.	0/0:24:24,0:-33.271,.,.	0/0:11:11,0:-15.249,.,.	0/0:4:4,0:-5.545,.,.	./.:0:.,.:.,.,.	0/0:9:9,0:-12.477,.,.	0/0:19:19,0:-26.34,.,.	0/0:8:8,0:-11.09,.,.	0/0:17:17,0:-23.567,.,.	./.:0:.,.:.,.,.	0/0:6:6,0:-8.318,.,.	0/0:3:3,0:-4.159,.,.	0/0:7:7,0:-9.704,.,.	0/0:10:10,0:-13.863,.,.	0/0:6:6,0:-8.318,.,.	0/0:4:4,0:-5.545,.,.	./.:0:.,.:.,.,.	0/0:6:6,0:-8.318,.,.	0/0:17:17,0:-23.567,.,.	0/0:16:16,0:-22.181,.,.	0/0:14:14,0:-19.408,.,.	0/0:9:9,0:-12.477,.,.	./.:0:.,.:.,.,.	0/0:19:19,0:-26.34,.,.	0/0:18:18,0:-24.953,.,.	0/0:7:7,0:-9.704,.,.	0/0:7:7,0:-9.704,.,.	0/0:5:5,0:-6.931,.,.	./.:0:.,.:.,.,.	0/0:12:12,0:-16.636,.,.	0/0:6:6,0:-8.318,.,.	0/0:11:11,0:-15.249,.,.	0/0:8:8,0:-11.09,.,.	0/0:8:8,0:-11.09,.,.	0/0:10:10,0:-13.863,.,.	0/0:13:13,0:-18.022,.,.	0/0:10:10,0:-13.863,.,.	0/0:6:6,0:-8.318,.,.	./.:0:.,.:.,.,.	./.:0:.,.:.,.,.	0/0:4:4,0:-5.545,.,.	0/0:11:11,0:-15.249,.,.	0/0:6:6,0:-8.318,.,.	./.:0:.,.:.,.,.	0/0:4:4,0:-5.545,.,.	0/0:9:9,0:-12.477,.,.	0/0:21:21,0:-29.112,.,.	0/0:11:11,0:-15.249,.,.	0/0:9:9,0:-12.477,.,.	0/0:9:9,0:-12.477,.,.	0/0:6:6,0:-8.318,.,.	0/0:8:8,0:-11.09,.,.	0/0:3:3,0:-4.159,.,.	0/0:8:8,0:-11.09,.,.	0/0:8:8,0:-11.09,.,.	0/0:3:3,0:-4.159,.,.	0/0:5:5,0:-6.931,.,.	0/0:7:7,0:-9.704,.,.	0/0:5:5,0:-6.931,.,.	0/0:4:4,0:-5.545,.,.	0/0:8:8,0:-11.09,.,.	1/1:4:0,4:.,.,-5.545	1/1:4:0,4:.,.,-5.545	1/1:8:0,8:.,.,-11.09	1/1:6:0,6:.,.,-8.318	1/1:14:0,14:.,.,-19.408	1/1:5:0,5:.,.,-6.931	1/1:13:0,13:.,.,-18.022	1/1:12:0,12:.,.,-16.636	1/1:7:0,7:.,.,-8.318	1/1:21:0,21:.,.,-29.112	1/1:12:0,12:.,.,-16.636	./.:0:.,.:.,.,.	1/1:6:0,6:.,.,-8.318	0/0:3:3,0:-4.159,.,.	0/0:5:5,0:-6.931,.,.	0/0:6:6,0:-8.318,.,.	0/0:5:5,0:-6.931,.,.	0/0:12:12,0:-16.636,.,.	0/0:18:18,0:-24.953,.,.	0/0:16:16,0:-22.181,.,.	0/0:31:31,0:-42.975,.,.	./.:0:.,.:.,.,.	./.:0:.,.:.,.,.	./.:0:.,.:.,.,.	./.:0:.,.:.,.,.	./.:0:.,.:.,.,.	./.:0:.,.:.,.,.	./.:0:.,.:.,.,.	./.:0:.,.:.,.,.	./.:0:.,.:.,.,.	./.:0:.,.:.,.,.	./.:0:.,.:.,.,.	./.:0:.,.:.,.,.	./.:0:.,.:.,.,.	./.:0:.,.:.,.,.	./.:0:.,.:.,.,.	./.:0:.,.:.,.,.	./.:0:.,.:.,.,.	./.:0:.,.:.,.,.	./.:0:.,.:.,.,.	./.:0:.,.:.,.,.	./.:0:.,.:.,.,.	./.:0:.,.:.,.,.	./.:0:.,.:.,.,.	./.:0:.,.:.,.,.	./.:0:.,.:.,.,.	./.:0:.,.:.,.,.	./.:0:.,.:.,.,.	./.:0:.,.:.,.,.	./.:0:.,.:.,.,.	./.:0:.,.:.,.,.	./.:0:.,.:.,.,.	./.:0:.,.:.,.,.	./.:0:.,.:.,.,.
un	1519293	18992_11	C	T	.	PASS	NS=113;AF=0.049	GT:DP:AD:GL	./.:0:.,.:.,.,.	./.:0:.,.:.,.,.	./.:0:.,.:.,.,.	./.:0:.,.:.,.,.	./.:0:.,.:.,.,.	./.:0:.,.:.,.,.	./.:0:.,.:.,.,.	./.:0:.,.:.,.,.	./.:0:.,.:.,.,.	./.:0:.,.:.,.,.	0/0:20:20,0:-27.726,.,.	0/0:19:19,0:-26.34,.,.	./.:0:.,.:.,.,.	1/1:10:0,10:.,.,-13.863	0/0:6:6,0:-8.318,.,.	0/1:13:9,4:.,6.82,.	1/1:6:0,6:.,.,-8.318	0/1:5:2,3:.,4.19,.	0/0:3:3,0:-4.159,.,.	0/0:18:18,0:-24.953,.,.	0/1:14:7,7:.,15.38,.	./.:9:.,.:.,.,.	0/0:4:4,0:-5.545,.,.	0/0:6:6,0:-8.318,.,.	0/0:19:19,0:-26.34,.,.	0/0:12:12,0:-16.636,.,.	0/0:18:18,0:-24.953,.,.	0/0:13:13,0:-18.022,.,.	./.:0:.,.:.,.,.	0/0:7:7,0:-9.704,.,.	0/0:23:23,0:-31.885,.,.	0/0:8:8,0:-11.09,.,.	0/0:9:9,0:-12.477,.,.	0/0:3:3,0:-4.159,.,.	./.:0:.,.:.,.,.	0/0:7:7,0:-9.704,.,.	0/0:12:12,0:-16.636,.,.	0/0:18:18,0:-24.953,.,.	0/0:5:5,0:-6.931,.,.	0/0:7:7,0:-9.704,.,.	./.:0:.,.:.,.,.	0/0:7:7,0:-9.704,.,.	0/0:28:28,0:-38.816,.,.	0/0:11:11,0:-15.249,.,.	0/0:15:15,0:-20.794,.,.	0/0:7:7,0:-9.704,.,.	./.:0:.,.:.,.,.	0/0:26:26,0:-36.044,.,.	0/0:33:33,0:-45.748,.,.	0/0:13:13,0:-18.022,.,.	0/0:7:7,0:-11.09,.,.	0/0:10:10,0:-13.863,.,.	0/0:11:11,0:-15.249,.,.	0/0:24:24,0:-33.271,.,.	0/0:5:5,0:-6.931,.,.	0/0:19:19,0:-26.34,.,.	0/0:5:5,0:-6.931,.,.	0/0:9:9,0:-12.477,.,.	0/0:19:19,0:-26.34,.,.	0/0:34:34,0:-47.134,.,.	0/0:19:19,0:-26.34,.,.	0/0:12:12,0:-16.636,.,.	0/0:4:4,0:-5.545,.,.	0/0:6:6,0:-9.704,.,.	0/0:9:9,0:-12.477,.,.	0/0:26:26,0:-36.044,.,.	0/0:9:9,0:-12.477,.,.	./.:0:.,.:.,.,.	0/0:8:8,0:-11.09,.,.	0/0:4:4,0:-5.545,.,.	0/0:33:33,0:-45.748,.,.	0/0:19:19,0:-26.34,.,.	0/0:10:10,0:-13.863,.,.	0/0:11:11,0:-15.249,.,.	0/0:5:5,0:-6.931,.,.	0/0:6:6,0:-8.318,.,.	0/0:8:8,0:-11.09,.,.	0/0:3:3,0:-4.159,.,.	0/0:14:14,0:-19.408,.,.	0/0:6:6,0:-8.318,.,.	0/0:5:5,0:-6.931,.,.	./.:0:.,.:.,.,.	./.:0:.,.:.,.,.	0/0:20:20,0:-27.726,.,.	0/0:3:3,0:-4.159,.,.	0/0:13:13,0:-18.022,.,.	0/0:11:11,0:-15.249,.,.	0/0:7:7,0:-9.704,.,.	0/0:3:3,0:-4.159,.,.	0/0:11:11,0:-15.249,.,.	0/0:3:3,0:-4.159,.,.	0/0:14:14,0:-19.408,.,.	0/0:13:13,0:-18.022,.,.	0/0:9:9,0:-12.477,.,.	0/1:27:11,16:.,23.24,.	0/1:6:3,3:.,6.59,.	./.:0:.,.:.,.,.	1/1:3:0,3:.,.,-4.159	0/0:13:13,0:-18.022,.,.	0/0:11:11,0:-15.249,.,.	0/0:35:35,0:-48.52,.,.	0/0:7:7,0:-9.704,.,.	0/0:17:17,0:-23.567,.,.	0/0:39:39,0:-54.065,.,.	0/0:27:27,0:-37.43,.,.	0/0:65:65,0:-90.109,.,.	./.:0:.,.:.,.,.	0/0:8:8,0:-11.09,.,.	0/0:11:11,0:-15.249,.,.	0/0:30:30,0:-41.589,.,.	0/0:6:6,0:-8.318,.,.	0/0:25:25,0:-34.657,.,.	0/0:5:5,0:-6.931,.,.	0/0:17:17,0:-23.567,.,.	0/0:37:37,0:-51.293,.,.	0/0:7:7,0:-9.704,.,.	0/0:20:20,0:-27.726,.,.	./.:0:.,.:.,.,.	0/0:8:8,0:-11.09,.,.	./.:0:.,.:.,.,.	0/0:11:11,0:-15.249,.,.	0/0:4:4,0:-5.545,.,.	0/0:11:11,0:-15.249,.,.	0/0:9:9,0:-12.477,.,.	0/0:4:4,0:-5.545,.,.	./.:0:.,.:.,.,.	0/0:15:15,0:-20.794,.,.	0/0:6:6,0:-8.318,.,.	0/0:15:15,0:-20.794,.,.	0/0:9:9,0:-12.477,.,.	./.:0:.,.:.,.,.	0/0:9:9,0:-12.477,.,.	0/0:4:4,0:-5.545,.,.	0/0:11:11,0:-15.249,.,.	0/0:13:13,0:-18.022,.,.	0/0:9:9,0:-12.477,.,.	0/0:21:21,0:-29.112,.,.	0/0:5:5,0:-8.318,.,.	./.:0:.,.:.,.,.
un	1535871	19199_29	G	A	.	PASS	NS=116;AF=0.125	GT:DP:AD:GL	0/1:18:12,6:.,11.14,.	./.:0:.,.:.,.,.	0/1:21:11,10:.,21.92,.	0/0:13:13,0:-18.022,.,.	0/0:9:9,0:-12.477,.,.	./.:0:.,.:.,.,.	0/0:5:5,0:-6.931,.,.	1/1:5:0,5:.,.,-6.931	0/0:35:35,0:-48.52,.,.	0/0:13:13,0:-18.022,.,.	1/1:23:0,23:.,.,-31.885	0/1:20:6,14:.,9.89,.	./.:4:.,.:.,.,.	0/0:28:28,0:-38.816,.,.	0/1:11:7,4:.,7.96,.	1/1:14:0,14:.,.,-19.408	1/1:9:0,9:.,.,-12.477	1/1:7:0,7:.,.,-9.704	./.:0:.,.:.,.,.	1/1:28:0,28:.,.,-38.816	1/1:31:0,31:.,.,-42.975	1/1:11:0,11:.,.,-13.863	0/0:8:8,0:-11.09,.,.	0/0:5:5,0:-6.931,.,.	0/0:24:24,0:-33.271,.,.	0/0:31:31,0:-42.975,.,.	0/0:9:9,0:-12.477,.,.	0/0:10:10,0:-13.863,.,.	0/0:5:5,0:-6.931,.,.	0/0:7:7,0:-9.704,.,.	0/0:21:21,0:-29.112,.,.	0/0:15:15,0:-20.794,.,.	0/0:20:20,0:-27.726,.,.	./.:0:.,.:.,.,.	0/0:7:7,0:-9.704,.,.	./.:0:.,.:.,.,.	0/0:9:9,0:-12.477,.,.	0/0:21:21,0:-29.112,.,.	0/0:5:5,0:-6.931,.,.	0/0:10:10,0:-13.863,.,.	0/0:3:3,0:-4.159,.,.	0/0:8:8,0:-11.09,.,.	0/0:26:26,0:-36.044,.,.	0/0:15:15,0:-20.794,.,.	0/0:12:12,0:-16.636,.,.	0/0:13:13,0:-18.022,.,.	./.:0:.,.:.,.,.	0/0:38:38,0:-52.679,.,.	0/0:21:21,0:-29.112,.,.	0/0:8:8,0:-11.09,.,.	./.:0:.,.:.,.,.	./.:0:.,.:.,.,.	0/0:4:4,0:-5.545,.,.	0/0:21:21,0:-29.112,.,.	0/0:6:6,0:-8.318,.,.	0/0:24:24,0:-33.271,.,.	0/0:15:15,0:-20.794,.,.	0/0:4:4,0:-5.545,.,.	0/0:4:4,0:-5.545,.,.	0/0:37:37,0:-51.293,.,.	0/0:14:14,0:-19.408,.,.	0/0:15:15,0:-20.794,.,.	./.:0:.,.:.,.,.	0/0:6:6,0:-8.318,.,.	0/0:9:9,0:-12.477,.,.	0/0:16:16,0:-22.181,.,.	0/0:10:10,0:-13.863,.,.	./.:0:.,.:.,.,.	0/0:9:9,0:-12.477,.,.	0/0:8:8,0:-11.09,.,.	0/0:24:24,0:-33.271,.,.	0/0:23:23,0:-31.885,.,.	0/0:11:11,0:-15.249,.,.	0/0:11:11,0:-15.249,.,.	0/0:7:7,0:-9.704,.,.	0/0:5:5,0:-6.931,.,.	0/0:5:5,0:-6.931,.,.	./.:0:.,.:.,.,.	0/0:22:22,0:-30.498,.,.	./.:0:.,.:.,.,.	0/0:5:5,0:-6.931,.,.	0/0:3:3,0:-4.159,.,.	0/0:4:4,0:-5.545,.,.	0/0:17:17,0:-23.567,.,.	0/0:7:7,0:-9.704,.,.	1/1:17:0,17:.,.,-23.567	0/1:6:3,3:.,6.59,.	1/1:17:0,17:.,.,-23.567	0/1:6:2,4:.,3.715,.	0/0:11:11,0:-15.249,.,.	0/0:3:3,0:-4.159,.,.	1/1:11:0,11:.,.,-15.249	0/1:14:8,6:.,12.9,.	./.:0:.,.:.,.,.	./.:30:.,.:.,.,.	./.:17:.,.:.,.,.	./.:0:.,.:.,.,.	./.:7:.,.:.,.,.	0/0:10:10,0:-13.863,.,.	0/0:8:8,0:-11.09,.,.	0/0:16:16,0:-22.181,.,.	0/0:4:4,0:-5.545,.,.	0/0:11:11,0:-15.249,.,.	0/0:18:18,0:-24.953,.,.	0/0:19:19,0:-26.34,.,.	0/0:73:73,0:-101.199,.,.	./.:0:.,.:.,.,.	0/0:6:6,0:-8.318,.,.	0/0:6:6,0:-8.318,.,.	0/0:14:14,0:-19.408,.,.	0/0:4:4,0:-5.545,.,.	0/0:16:16,0:-22.181,.,.	0/0:8:8,0:-11.09,.,.	0/0:9:9,0:-12.477,.,.	0/0:28:28,0:-38.816,.,.	./.:0:.,.:.,.,.	0/0:26:26,0:-36.044,.,.	0/0:3:3,0:-4.159,.,.	0/0:6:6,0:-8.318,.,.	0/0:13:13,0:-18.022,.,.	0/0:21:21,0:-29.112,.,.	./.:0:.,.:.,.,.	0/0:6:6,0:-8.318,.,.	0/0:7:7,0:-9.704,.,.	0/0:3:3,0:-4.159,.,.	./.:0:.,.:.,.,.	0/0:20:20,0:-27.726,.,.	0/0:6:6,0:-8.318,.,.	0/0:15:15,0:-20.794,.,.	0/0:13:13,0:-18.022,.,.	./.:0:.,.:.,.,.	0/0:8:8,0:-11.09,.,.	0/0:7:7,0:-9.704,.,.	0/0:6:6,0:-8.318,.,.	0/0:6:6,0:-8.318,.,.	0/0:10:10,0:-13.863,.,.	0/0:18:18,0:-24.953,.,.	0/0:5:5,0:-6.931,.,.	0/0:4:4,0:-5.545,.,.
un	1538156	19227_74	C	T	.	PASS	NS=117;AF=0.115	GT:DP:AD:GL	0/1:13:9,4:.,6.82,.	0/1:7:2,5:.,3.066,.	1/1:13:0,13:.,.,-18.022	0/1:10:5,5:.,10.99,.	0/0:13:13,0:-18.022,.,.	./.:0:.,.:.,.,.	0/0:5:5,0:-6.931,.,.	./.:0:.,.:.,.,.	0/0:41:41,0:-45.238,.,.	0/1:6:4,2:.,3.715,.	0/0:19:19,0:-26.34,.,.	0/0:23:23,0:-31.885,.,.	0/0:9:9,0:-12.477,.,.	0/1:8:4,4:.,8.79,.	./.:0:.,.:.,.,.	0/1:20:10,10:.,21.97,.	0/0:4:4,0:-5.545,.,.	0/0:10:10,0:-13.863,.,.	0/0:5:5,0:-6.931,.,.	1/1:24:0,24:.,.,-33.271	0/1:16:11,5:.,8.68,.	0/1:9:5,4:.,8.68,.	0/0:4:4,0:-5.545,.,.	./.:0:.,.:.,.,.	0/0:16:16,0:-22.181,.,.	0/0:23:23,0:-31.885,.,.	0/0:14:14,0:-19.408,.,.	0/0:5:5,0:-6.931,.,.	0/0:3:3,0:-4.159,.,.	0/0:5:5,0:-6.931,.,.	0/0:23:23,0:-31.885,.,.	0/0:3:3,0:-4.159,.,.	0/0:16:16,0:-22.181,.,.	./.:0:.,.:.,.,.	0/0:3:3,0:-4.159,.,.	./.:0:.,.:.,.,.	0/0:10:10,0:-13.863,.,.	0/0:8:8,0:-11.09,.,.	0/0:8:8,0:-11.09,.,.	0/0:11:11,0:-15.249,.,.	0/0:5:5,0:-6.931,.,.	0/0:7:7,0:-9.704,.,.	0/0:17:17,0:-23.567,.,.	0/0:15:15,0:-20.794,.,.	0/0:18:18,0:-24.953,.,.	0/0:9:9,0:-12.477,.,.	0/0:4:4,0:-5.545,.,.	0/0:17:17,0:-23.567,.,.	0/0:12:12,0:-16.636,.,.	0/0:9:9,0:-12.477,.,.	0/0:6:6,0:-8.318,.,.	./.:0:.,.:.,.,.	0/0:5:5,0:-6.931,.,.	./.:0:.,.:.,.,.	0/0:5:5,0:-6.931,.,.	0/0:17:17,0:-23.567,.,.	0/0:9:9,0:-12.477,.,.	./.:0:.,.:.,.,.	0/0:10:10,0:-13.863,.,.	0/0:28:28,0:-38.816,.,.	0/0:14:14,0:-19.408,.,.	0/0:9:9,0:-12.477,.,.	./.:0:.,.:.,.,.	0/0:3:3,0:-4.159,.,.	0/0:3:3,0:-4.159,.,.	0/0:13:13,0:-18.022,.,.	0/0:13:13,0:-18.022,.,.	./.:0:.,.:.,.,.	0/0:8:8,0:-11.09,.,.	0/0:13:13,0:-18.022,.,.	0/0:20:20,0:-27.726,.,.	0/0:8:8,0:-11.09,.,.	0/0:7:7,0:-9.704,.,.	0/0:8:8,0:-11.09,.,.	0/0:7:7,0:-9.704,.,.	0/0:6:6,0:-8.318,.,.	0/0:7:7,0:-9.704,.,.	0/0:4:4,0:-5.545,.,.	0/0:14:14,0:-19.408,.,.	0/0:4:4,0:-5.545,.,.	0/0:4:4,0:-5.545,.,.	0/0:6:6,0:-8.318,.,.	./.:0:.,.:.,.,.	0/0:15:15,0:-20.794,.,.	0/0:4:4,0:-5.545,.,.	1/1:12:0,12:.,.,-16.636	1/1:7:0,7:.,.,-9.704	1/1:17:0,17:.,.,-23.567	1/1:4:0,4:.,.,-5.545	0/0:9:9,0:-12.477,.,.	0/0:6:6,0:-8.318,.,.	1/1:10:0,10:.,.,-13.863	1/1:17:0,17:.,.,-23.567	1/1:7:0,7:.,.,-9.704	0/1:13:5,8:.,10.29,.	0/0:10:10,0:-13.863,.,.	./.:0:.,.:.,.,.	0/0:5:5,0:-6.931,.,.	0/0:7:7,0:-9.704,.,.	0/0:6:6,0:-8.318,.,.	0/0:15:15,0:-20.794,.,.	./.:0:.,.:.,.,.	./.:0:.,.:.,.,.	0/0:24:24,0:-33.271,.,.	0/0:22:22,0:-30.498,.,.	0/0:45:45,0:-62.383,.,.	./.:0:.,.:.,.,.	0/0:15:15,0:-20.794,.,.	0/0:9:9,0:-12.477,.,.	0/0:18:18,0:-24.953,.,.	./.:0:.,.:.,.,.	0/0:13:13,0:-18.022,.,.	0/0:5:5,0:-6.931,.,.	0/0:7:7,0:-9.704,.,.	0/0:28:28,0:-38.816,.,.	./.:0:.,.:.,.,.	0/0:28:28,0:-38.816,.,.	./.:0:.,.:.,.,.	0/0:6:6,0:-8.318,.,.	0/0:7:7,0:-9.704,.,.	0/0:14:14,0:-19.408,.,.	0/0:3:3,0:-4.159,.,.	0/0:10:10,0:-13.863,.,.	0/0:4:4,0:-5.545,.,.	0/0:7:7,0:-9.704,.,.	./.:0:.,.:.,.,.	0/0:8:8,0:-11.09,.,.	0/0:5:5,0:-6.931,.,.	0/0:8:8,0:-11.09,.,.	0/0:23:23,0:-31.885,.,.	0/0:3:3,0:-4.159,.,.	0/0:5:5,0:-6.931,.,.	0/0:4:4,0:-5.545,.,.	0/0:10:10,0:-13.863,.,.	./.:0:.,.:.,.,.	0/0:7:7,0:-9.704,.,.	0/0:12:12,0:-16.636,.,.	./.:0:.,.:.,.,.	0/0:3:3,0:-4.159,.,.
un	1551080	19389_38	G	A	.	PASS	NS=123;AF=0.260	GT:DP:AD:GL	1/1:20:0,20:.,.,-27.726	./.:0:.,.:.,.,.	1/1:25:0,25:.,.,-34.657	1/1:10:0,10:.,.,-13.863	1/1:13:0,13:.,.,-18.022	1/1:5:0,5:.,.,-6.931	1/1:5:0,5:.,.,-6.931	1/1:8:0,8:.,.,-11.09	1/1:29:0,29:.,.,-40.203	1/1:20:0,20:.,.,-27.726	1/1:13:0,13:.,.,-18.022	1/1:12:0,12:.,.,-16.636	1/1:5:0,5:.,.,-6.931	1/1:17:0,17:.,.,-23.567	./.:0:.,.:.,.,.	1/1:14:0,14:.,.,-19.408	1/1:5:0,5:.,.,-6.931	1/1:5:0,5:.,.,-6.931	1/1:3:0,3:.,.,-4.159	1/1:13:0,13:.,.,-18.022	1/1:12:0,12:.,.,-16.636	1/1:8:0,8:.,.,-11.09	1/1:6:0,6:.,.,-8.318	./.:0:.,.:.,.,.	0/0:14:14,0:-19.408,.,.	0/0:12:12,0:-16.636,.,.	0/0:10:10,0:-13.863,.,.	0/0:8:8,0:-11.09,.,.	0/0:7:7,0:-9.704,.,.	0/0:7:7,0:-9.704,.,.	0/0:17:17,0:-23.567,.,.	0/0:14:14,0:-18.022,.,.	0/0:17:17,0:-23.567,.,.	0/0:4:4,0:-5.545,.,.	0/0:5:5,0:-6.931,.,.	0/0:4:4,0:-5.545,.,.	0/0:15:15,0:-20.794,.,.	0/0:16:16,0:-22.181,.,.	0/0:4:4,0:-5.545,.,.	0/0:13:13,0:-18.022,.,.	./.:0:.,.:.,.,.	0/0:7:7,0:-9.704,.,.	0/0:31:31,0:-42.975,.,.	0/0:12:12,0:-16.636,.,.	0/0:16:16,0:-22.181,.,.	./.:9:.,.:.,.,.	./.:0:.,.:.,.,.	0/0:27:27,0:-37.43,.,.	0/0:15:15,0:-20.794,.,.	0/0:13:13,0:-18.022,.,.	./.:0:.,.:.,.,.	0/0:5:5,0:-6.931,.,.	0/0:8:8,0:-11.09,.,.	0/0:16:16,0:-22.181,.,.	./.:0:.,.:.,.,.	0/0:16:16,0:-22.181,.,.	0/0:15:15,0:-20.794,.,.	0/0:13:13,0:-18.022,.,.	./.:0:.,.:.,.,.	0/0:27:27,0:-37.43,.,.	0/0:13:13,0:-18.022,.,.	0/0:10:10,0:-13.863,.,.	0/0:4:4,0:-5.545,.,.	0/0:5:5,0:-6.931,.,.	./.:0:.,.:.,.,.	0/0:19:19,0:-26.34,.,.	0/0:8:8,0:-11.09,.,.	0/0:8:8,0:-11.09,.,.	0/0:12:12,0:-16.636,.,.	0/0:12:12,0:-16.636,.,.	0/0:27:27,0:-37.43,.,.	0/0:15:15,0:-20.794,.,.	0/0:11:11,0:-15.249,.,.	0/0:5:5,0:-6.931,.,.	0/0:9:9,0:-12.477,.,.	0/0:5:5,0:-6.931,.,.	0/0:6:6,0:-8.318,.,.	0/0:6:6,0:-8.318,.,.	0/0:21:21,0:-29.112,.,.	0/0:5:5,0:-6.931,.,.	0/0:6:6,0:-8.318,.,.	0/0:7:7,0:-9.704,.,.	0/0:7:7,0:-9.704,.,.	0/0:11:11,0:-15.249,.,.	0/0:4:4,0:-5.545,.,.	1/1:12:0,12:.,.,-16.636	./.:0:.,.:.,.,.	1/1:13:0,13:.,.,-18.022	./.:0:.,.:.,.,.	1/1:7:0,7:.,.,-9.704	1/1:5:0,5:.,.,-6.931	1/1:8:0,8:.,.,-11.09	1/1:17:0,17:.,.,-23.567	1/1:9:0,9:.,.,-12.477	1/1:23:0,23:.,.,-31.885	1/1:19:0,19:.,.,-26.34	1/1:3:0,3:.,.,-4.159	1/1:4:0,4:.,.,-5.545	0/0:9:9,0:-12.477,.,.	0/0:8:8,0:-11.09,.,.	0/0:14:14,0:-19.408,.,.	0/0:8:8,0:-11.09,.,.	0/0:11:11,0:-15.249,.,.	0/0:26:26,0:-36.044,.,.	0/0:21:21,0:-29.112,.,.	0/0:59:59,0:-69.456,.,.	./.:0:.,.:.,.,.	0/0:10:10,0:-13.863,.,.	0/0:9:9,0:-12.477,.,.	0/0:29:29,0:-40.203,.,.	0/0:8:8,0:-11.09,.,.	0/0:15:15,0:-20.794,.,.	0/0:5:5,0:-6.931,.,.	./.:0:.,.:.,.,.	0/0:30:30,0:-41.589,.,.	0/0:6:6,0:-8.318,.,.	0/0:21:21,0:-29.112,.,.	0/0:4:4,0:-5.545,.,.	./.:7:.,.:.,.,.	0/0:7:7,0:-9.704,.,.	0/0:12:12,0:-16.636,.,.	0/0:6:6,0:-8.318,.,.	0/0:8:8,0:-11.09,.,.	0/0:9:9,0:-12.477,.,.	0/0:8:8,0:-11.09,.,.	0/0:6:6,0:-8.318,.,.	0/0:6:6,0:-8.318,.,.	0/0:6:6,0:-8.318,.,.	0/0:6:6,0:-8.318,.,.	0/0:15:15,0:-20.794,.,.	./.:0:.,.:.,.,.	0/0:12:12,0:-16.636,.,.	0/0:3:3,0:-4.159,.,.	0/0:3:3,0:-4.159,.,.	0/0:7:7,0:-9.704,.,.	0/0:15:15,0:-20.794,.,.	0/0:12:12,0:-16.636,.,.	0/0:7:7,0:-9.704,.,.	0/0:4:4,0:-5.545,.,.
un	1559787	19498_25	T	C	.	PASS	NS=90;AF=0.344	GT:DP:AD:GL	1/1:9:0,9:.,.,-4	1/1:3:0,3:.,.,-4.159	1/1:12:0,12:.,.,-16.636	1/1:10:0,10:.,.,-13.863	1/1:7:0,7:.,.,-9.704	./.:0:.,.:.,.,.	1/1:6:0,6:.,.,-9.704	1/1:7:0,7:.,.,-9.704	1/1:30:0,30:.,.,-41.589	1/1:7:0,7:.,.,-11.09	1/1:13:0,13:.,.,-18.022	1/1:10:0,10:.,.,-13.863	1/1:6:0,6:.,.,-8.318	1/1:15:0,15:.,.,-20.794	./.:0:.,.:.,.,.	1/1:16:0,16:.,.,-22.181	1/1:8:0,8:.,.,-11.09	./.:0:.,.:.,.,.	1/1:5:0,5:.,.,-6.931	1/1:13:0,13:.,.,-18.022	1/1:13:0,13:.,.,-18.022	1/1:8:0,8:.,.,-11.09	1/1:4:0,4:.,.,-5.545	0/0:5:5,0:-6.931,.,.	0/0:12:12,0:-16.636,.,.	0/0:19:19,0:-26.34,.,.	0/0:5:5,0:-6.931,.,.	0/0:3:3,0:-4.159,.,.	./.:0:.,.:.,.,.	0/0:7:7,0:-9.704,.,.	0/0:12:12,0:-16.636,.,.	0/0:5:5,0:-6.931,.,.	0/0:6:6,0:-8.318,.,.	./.:0:.,.:.,.,.	0/0:3:3,0:-4.159,.,.	./.:0:.,.:.,.,.	0/0:12:12,0:-16.636,.,.	0/0:10:10,0:-13.863,.,.	0/0:5:5,0:-6.931,.,.	0/0:8:8,0:-11.09,.,.	./.:0:.,.:.,.,.	0/0:3:3,0:-4.159,.,.	0/0:17:17,0:-23.567,.,.	0/0:13:13,0:-18.022,.,.	0/0:7:7,0:-9.704,.,.	0/0:10:10,0:-13.863,.,.	./.:0:.,.:.,.,.	0/0:9:9,0:-11.09,.,.	0/0:12:12,0:-7.554,.,.	0/0:9:9,0:-12.477,.,.	0/0:4:4,0:-5.545,.,.	0/0:3:3,0:-4.159,.,.	0/0:8:8,0:-11.09,.,.	0/0:6:6,0:-8.318,.,.	./.:0:.,.:.,.,.	0/0:6:6,0:-8.318,.,.	0/0:11:11,0:-15.249,.,.	./.:0:.,.:.,.,.	0/0:6:6,0:-8.318,.,.	0/0:13:13,0:-18.022,.,.	0/0:6:6,0:-8.318,.,.	0/0:6:6,0:-8.318,.,.	./.:0:.,.:.,.,.	0/0:4:4,0:-5.545,.,.	0/0:6:6,0:-8.318,.,.	0/0:10:10,0:-13.863,.,.	0/0:4:4,0:-5.545,.,.	0/0:3:3,0:-4.159,.,.	0/0:11:11,0:-15.249,.,.	0/0:4:4,0:-5.545,.,.	0/0:21:21,0:-29.112,.,.	0/0:10:10,0:-13.863,.,.	0/0:8:8,0:-11.09,.,.	0/0:3:3,0:-4.159,.,.	./.:0:.,.:.,.,.	./.:0:.,.:.,.,.	0/0:5:5,0:-6.931,.,.	0/0:5:5,0:-6.931,.,.	0/0:13:13,0:-18.022,.,.	0/0:3:3,0:-4.159,.,.	0/0:6:6,0:-8.318,.,.	0/0:6:6,0:-8.318,.,.	./.:0:.,.:.,.,.	0/0:4:4,0:-5.545,.,.	0/0:6:6,0:-8.318,.,.	1/1:10:0,10:.,.,-13.863	./.:0:.,.:.,.,.	1/1:10:0,10:.,.,-13.863	1/1:4:0,4:.,.,-5.545	1/1:17:0,17:.,.,-23.567	1/1:6:0,6:.,.,-8.318	1/1:14:0,14:.,.,-19.408	1/1:14:0,14:.,.,-19.408	1/1:4:0,4:.,.,-5.545	1/1:23:0,23:.,.,-31.885	1/1:9:0,9:.,.,-12.477	./.:0:.,.:.,.,.	1/1:9:0,9:.,.,-12.477	0/0:6:6,0:-8.318,.,.	0/0:8:8,0:-11.09,.,.	0/0:10:10,0:-13.863,.,.	0/0:3:3,0:-4.159,.,.	0/0:10:10,0:-13.863,.,.	0/0:23:23,0:-31.885,.,.	0/0:15:15,0:-20.794,.,.	0/0:32:32,0:-44.361,.,.	./.:0:.,.:.,.,.	./.:0:.,.:.,.,.	./.:0:.,.:.,.,.	./.:0:.,.:.,.,.	./.:0:.,.:.,.,.	./.:0:.,.:.,.,.	./.:0:.,.:.,.,.	./.:0:.,.:.,.,.	./.:0:.,.:.,.,.	./.:0:.,.:.,.,.	./.:0:.,.:.,.,.	./.:0:.,.:.,.,.	./.:0:.,.:.,.,.	./.:0:.,.:.,.,.	./.:0:.,.:.,.,.	./.:0:.,.:.,.,.	./.:0:.,.:.,.,.	./.:0:.,.:.,.,.	./.:0:.,.:.,.,.	./.:0:.,.:.,.,.	./.:0:.,.:.,.,.	./.:0:.,.:.,.,.	./.:0:.,.:.,.,.	./.:0:.,.:.,.,.	./.:0:.,.:.,.,.	./.:0:.,.:.,.,.	./.:0:.,.:.,.,.	./.:0:.,.:.,.,.	./.:0:.,.:.,.,.	./.:0:.,.:.,.,.	./.:0:.,.:.,.,.	./.:0:.,.:.,.,.	./.:0:.,.:.,.,.
un	1562956	19537_74	C	T	.	PASS	NS=123;AF=0.244	GT:DP:AD:GL	1/1:12:0,12:.,.,-16.636	./.:0:.,.:.,.,.	1/1:22:0,22:.,.,-30.498	1/1:19:0,19:.,.,-26.34	1/1:10:0,10:.,.,-13.863	1/1:5:0,5:.,.,-6.931	./.:0:.,.:.,.,.	1/1:7:0,7:.,.,-9.704	1/1:21:0,21:.,.,-29.112	1/1:10:0,10:.,.,-13.863	1/1:15:0,15:.,.,-20.794	1/1:25:0,25:.,.,-34.657	1/1:3:0,3:.,.,-4.159	1/1:9:0,9:.,.,-12.477	./.:0:.,.:.,.,.	1/1:12:0,12:.,.,-16.636	1/1:4:0,4:.,.,-5.545	1/1:5:0,5:.,.,-8.318	./.:0:.,.:.,.,.	1/1:21:0,21:.,.,-29.112	1/1:13:0,13:.,.,-18.022	1/1:5:0,5:.,.,-6.931	./.:0:.,.:.,.,.	./.:0:.,.:.,.,.	0/0:21:21,0:-29.112,.,.	0/0:15:15,0:-20.794,.,.	0/0:21:21,0:-29.112,.,.	0/0:6:6,0:-8.318,.,.	0/0:4:4,0:-5.545,.,.	0/0:10:10,0:-13.863,.,.	0/0:29:29,0:-40.203,.,.	0/0:11:11,0:-15.249,.,.	0/0:27:27,0:-37.43,.,.	0/0:3:3,0:-4.159,.,.	./.:0:.,.:.,.,.	./.:0:.,.:.,.,.	0/0:8:8,0:-2.865,.,.	0/0:14:14,0:-19.408,.,.	0/0:8:8,0:-11.09,.,.	0/0:12:12,0:-16.636,.,.	0/0:3:3,0:-4.159,.,.	0/0:10:10,0:-13.863,.,.	0/0:24:24,0:-33.271,.,.	0/0:22:22,0:-30.498,.,.	0/0:15:15,0:-20.794,.,.	0/0:6:6,0:-8.318,.,.	0/0:4:4,0:-5.545,.,.	0/0:25:25,0:-34.657,.,.	0/0:18:18,0:-24.953,.,.	0/0:13:13,0:-18.022,.,.	0/0:8:8,0:-11.09,.,.	./.:0:.,.:.,.,.	0/0:5:5,0:-6.931,.,.	0/0:15:15,0:-20.794,.,.	0/0:5:5,0:-6.931,.,.	0/0:18:18,0:-24.953,.,.	0/0:14:14,0:-19.408,.,.	0/0:6:6,0:-8.318,.,.	0/0:5:5,0:-6.931,.,.	0/0:22:22,0:-30.498,.,.	0/0:14:14,0:-19.408,.,.	0/0:10:10,0:-13.863,.,.	0/0:8:8,0:-11.09,.,.	0/0:4:4,0:-5.545,.,.	0/0:6:6,0:-8.318,.,.	0/0:16:16,0:-22.181,.,.	0/0:7:7,0:-9.704,.,.	0/0:4:4,0:-5.545,.,.	0/0:10:10,0:-13.863,.,.	0/0:9:9,0:-12.477,.,.	0/0:26:26,0:-36.044,.,.	0/0:11:11,0:-15.249,.,.	0/0:8:8,0:-11.09,.,.	0/0:6:6,0:-8.318,.,.	0/0:6:6,0:-8.318,.,.	0/0:8:8,0:-11.09,.,.	0/0:10:10,0:-13.863,.,.	0/0:6:6,0:-8.318,.,.	0/0:9:9,0:-12.477,.,.	0/0:6:6,0:-8.318,.,.	0/0:4:4,0:-5.545,.,.	0/0:6:6,0:-8.318,.,.	./.:0:.,.:.,.,.	0/0:9:9,0:-12.477,.,.	./.:0:.,.:.,.,.	1/1:10:0,10:.,.,-13.863	1/1:11:0,11:.,.,-15.249	1/1:19:0,19:.,.,-26.34	./.:0:.,.:.,.,.	1/1:11:0,11:.,.,-15.249	1/1:4:0,4:.,.,-5.545	1/1:12:0,12:.,.,-16.636	1/1:11:0,11:.,.,-15.249	1/1:12:0,12:.,.,-16.636	1/1:39:0,39:.,.,-54.065	1/1:16:0,16:.,.,-22.181	1/1:4:0,4:.,.,-5.545	1/1:10:0,10:.,.,-13.863	0/0:5:5,0:-6.931,.,.	0/0:14:14,0:-19.408,.,.	0/0:28:28,0:-38.816,.,.	0/0:4:4,0:-5.545,.,.	0/0:15:15,0:-20.794,.,.	0/0:29:29,0:-40.203,.,.	0/0:25:25,0:-34.657,.,.	0/0:58:58,0:-80.405,.,.	0/0:4:4,0:-5.545,.,.	0/0:12:12,0:-16.636,.,.	0/0:14:14,0:-19.408,.,.	0/0:18:18,0:-24.953,.,.	./.:0:.,.:.,.,.	0/0:18:18,0:-24.953,.,.	0/0:3:3,0:-4.159,.,.	0/0:10:10,0:-13.863,.,.	0/0:30:30,0:-41.589,.,.	./.:0:.,.:.,.,.	0/0:33:33,0:-34.588,.,.	0/0:3:3,0:-4.159,.,.	0/0:3:3,0:-4.159,.,.	0/0:7:7,0:-9.704,.,.	0/0:17:17,0:-23.567,.,.	0/0:3:3,0:-4.159,.,.	0/0:7:7,0:-9.704,.,.	0/0:7:7,0:-9.704,.,.	0/0:7:7,0:-9.704,.,.	0/0:3:3,0:-4.159,.,.	0/0:13:13,0:-18.022,.,.	0/0:3:3,0:-4.159,.,.	0/0:11:11,0:-15.249,.,.	0/0:20:20,0:-27.726,.,.	0/0:6:6,0:-8.318,.,.	0/0:7:7,0:-9.704,.,.	0/0:5:5,0:-6.931,.,.	0/0:9:9,0:-12.477,.,.	0/0:7:7,0:-9.704,.,.	0/0:11:11,0:-15.249,.,.	0/0:16:16,0:-22.181,.,.	./.:0:.,.:.,.,.	./.:0:.,.:.,.,.
un	1571645	19646_43	A	T	.	PASS	NS=130;AF=0.096	GT:DP:AD:GL	0/1:20:13,7:.,13.55,.	./.:0:.,.:.,.,.	0/1:29:20,9:.,15.5,.	0/1:36:26,10:.,14.61,.	./.:14:.,.:.,.,.	0/1:10:4,6:.,8.39,.	0/1:13:7,6:.,13.11,.	0/1:13:6,7:.,13.11,.	0/1:77:54,23:.,37.69,.	0/1:24:16,8:.,14.86,.	0/1:20:15,5:.,5.75,.	0/1:30:18,12:.,25.16,.	0/1:9:5,4:.,8.68,.	0/1:30:19,11:.,22.01,.	./.:6:.,.:.,.,.	0/1:22:17,5:.,4.07,.	./.:0:.,.:.,.,.	0/1:12:7,5:.,10.65,.	./.:0:.,.:.,.,.	0/1:25:17,8:.,14.26,.	0/1:30:21,9:.,14.84,.	0/0:20:20,0:-4.226,.,.	0/1:10:5,5:.,10.99,.	0/0:6:6,0:-8.318,.,.	0/0:33:33,0:-45.748,.,.	0/0:31:31,0:-42.975,.,.	0/0:22:22,0:-29.112,.,.	0/0:17:17,0:-23.567,.,.	0/0:7:7,0:-9.704,.,.	0/0:16:16,0:-22.181,.,.	0/0:42:42,0:-58.224,.,.	0/0:33:33,0:-45.748,.,.	0/0:24:24,0:-33.271,.,.	0/0:4:4,0:-5.545,.,.	./.:0:.,.:.,.,.	0/0:6:6,0:-8.318,.,.	0/0:20:20,0:-27.726,.,.	0/0:19:19,0:-26.34,.,.	0/0:7:7,0:-9.704,.,.	0/0:14:14,0:-19.408,.,.	0/0:6:6,0:-8.318,.,.	0/0:8:8,0:-11.09,.,.	0/0:36:36,0:-49.907,.,.	0/0:14:14,0:-19.408,.,.	0/0:20:20,0:-27.726,.,.	0/0:13:13,0:-18.022,.,.	0/0:3:3,0:-4.159,.,.	0/0:41:41,0:-56.838,.,.	0/0:34:34,0:-47.134,.,.	0/0:22:22,0:-30.498,.,.	0/0:9:9,0:-12.477,.,.	0/0:7:7,0:-9.704,.,.	0/0:7:7,0:-9.704,.,.	0/0:25:25,0:-34.657,.,.	0/0:7:7,0:-9.704,.,.	0/0:24:24,0:-33.271,.,.	0/0:16:16,0:-22.181,.,.	0/0:7:7,0:-9.704,.,.	0/0:13:13,0:-18.022,.,.	0/0:28:28,0:-38.816,.,.	0/0:24:24,0:-33.271,.,.	0/0:5:5,0:-6.931,.,.	./.:5:.,.:.,.,.	0/0:6:6,0:-8.318,.,.	0/0:7:7,0:-9.704,.,.	0/0:34:34,0:-47.134,.,.	0/0:19:19,0:-26.34,.,.	0/0:4:4,0:-5.545,.,.	0/0:20:20,0:-27.726,.,.	0/0:10:10,0:-13.863,.,.	0/0:40:40,0:-55.452,.,.	0/0:20:20,0:-27.726,.,.	0/0:15:15,0:-20.794,.,.	0/0:18:18,0:-24.953,.,.	0/0:10:10,0:-13.863,.,.	0/0:6:6,0:-8.318,.,.	0/0:16:16,0:-22.181,.,.	0/0:8:8,0:-11.09,.,.	0/0:31:31,0:-42.975,.,.	0/0:6:6,0:-8.318,.,.	0/0:10:10,0:-13.863,.,.	0/0:10:10,0:-13.863,.,.	0/0:4:4,0:-5.545,.,.	0/0:11:11,0:-15.249,.,.	0/0:10:10,0:-13.863,.,.	0/1:17:10,7:.,14.85,.	0/1:15:11,4:.,5.39,.	0/1:19:10,9:.,19.72,.	0/0:5:5,0:-6.931,.,.	0/0:21:21,0:-29.112,.,.	0/1:7:4,3:.,6.09,.	0/0:17:17,0:-6.857,.,.	0/1:26:16,10:.,20.58,.	0/1:6:4,2:.,3.715,.	0/1:48:28,20:.,42.6,.	0/1:24:17,7:.,11.08,.	./.:0:.,.:.,.,.	0/0:7:7,0:-9.704,.,.	0/0:12:12,0:-16.636,.,.	0/0:20:20,0:-27.726,.,.	0/0:21:21,0:-18.874,.,.	0/0:9:9,0:-12.477,.,.	0/0:18:18,0:-24.953,.,.	0/0:48:48,0:-66.542,.,.	0/0:34:34,0:-47.134,.,.	0/0:58:58,0:-80.405,.,.	0/0:3:3,0:-4.159,.,.	0/0:13:13,0:-18.022,.,.	0/0:15:15,0:-20.794,.,.	0/0:45:45,0:-62.383,.,.	0/0:11:11,0:-15.249,.,.	0/0:24:24,0:-33.271,.,.	0/0:8:8,0:-11.09,.,.	0/0:16:16,0:-22.181,.,.	0/0:30:30,0:-41.589,.,.	0/0:5:5,0:-6.931,.,.	0/0:29:29,0:-40.203,.,.	0/0:3:3,0:-4.159,.,.	0/0:11:11,0:-15.249,.,.	0/0:12:12,0:-16.636,.,.	0/0:33:33,0:-45.748,.,.	0/0:5:5,0:-6.931,.,.	0/0:11:11,0:-15.249,.,.	0/0:8:8,0:-11.09,.,.	0/0:13:13,0:-18.022,.,.	./.:0:.,.:.,.,.	0/0:19:19,0:-26.34,.,.	0/0:5:5,0:-6.931,.,.	0/0:13:13,0:-18.022,.,.	0/0:22:22,0:-30.498,.,.	0/0:9:9,0:-12.477,.,.	0/0:14:14,0:-19.408,.,.	0/0:8:8,0:-11.09,.,.	0/0:12:12,0:-16.636,.,.	0/0:17:17,0:-23.567,.,.	0/0:14:14,0:-19.408,.,.	0/0:20:20,0:-27.726,.,.	0/0:8:8,0:-11.09,.,.	0/0:6:6,0:-8.318,.,.
un	1580836	19761_34	C	A	.	PASS	NS=113;AF=0.097	GT:DP:AD:GL	./.:8:.,.:.,.,.	./.:4:.,.:.,.,.	./.:15:.,.:.,.,.	./.:9:.,.:.,.,.	./.:11:.,.:.,.,.	./.:0:.,.:.,.,.	./.:4:.,.:.,.,.	./.:6:.,.:.,.,.	./.:42:.,.:.,.,.	./.:10:.,.:.,.,.	0/1:11:8,3:.,4.23,.	0/1:15:8,7:.,15.31,.	0/0:4:4,0:-5.545,.,.	0/0:18:18,0:-24.953,.,.	./.:0:.,.:.,.,.	0/1:13:4,9:.,6.82,.	1/1:4:0,4:.,.,-5.545	./.:0:.,.:.,.,.	1/1:6:0,6:.,.,-8.318	1/1:12:0,12:.,.,-16.636	1/1:20:0,20:.,.,-27.726	1/1:9:0,9:.,.,-12.477	0/1:5:3,2:.,6.45,.	0/0:6:6,0:-8.318,.,.	0/0:18:18,0:-24.953,.,.	0/0:17:17,0:-23.567,.,.	0/0:10:10,0:-13.863,.,.	0/0:6:6,0:-8.318,.,.	./.:0:.,.:.,.,.	0/0:7:7,0:-9.704,.,.	0/0:18:18,0:-24.953,.,.	0/0:10:10,0:-13.863,.,.	0/0:14:14,0:-19.408,.,.	./.:0:.,.:.,.,.	./.:0:.,.:.,.,.	0/0:7:7,0:-9.704,.,.	0/0:17:17,0:-23.567,.,.	0/0:9:9,0:-12.477,.,.	0/0:8:8,0:-11.09,.,.	0/0:10:10,0:-13.863,.,.	./.:0:.,.:.,.,.	0/0:7:7,0:-9.704,.,.	0/0:30:30,0:-41.589,.,.	0/0:16:16,0:-22.181,.,.	0/0:12:12,0:-16.636,.,.	0/0:7:7,0:-9.704,.,.	0/0:4:4,0:-5.545,.,.	0/0:19:19,0:-26.34,.,.	0/0:18:18,0:-24.953,.,.	0/0:7:7,0:-9.704,.,.	0/0:9:9,0:-12.477,.,.	0/0:4:4,0:-5.545,.,.	0/0:5:5,0:-6.931,.,.	0/0:15:15,0:-20.794,.,.	0/0:6:6,0:-8.318,.,.	0/0:12:12,0:-16.636,.,.	0/0:13:13,0:-18.022,.,.	./.:0:.,.:.,.,.	0/0:8:8,0:-11.09,.,.	0/0:22:22,0:-30.498,.,.	0/0:15:15,0:-20.794,.,.	0/0:7:7,0:-9.704,.,.	0/0:8:8,0:-11.09,.,.	0/0:4:4,0:-5.545,.,.	0/0:4:4,0:-5.545,.,.	0/0:14:14,0:-19.408,.,.	0/0:4:4,0:-5.545,.,.	0/0:4:4,0:-5.545,.,.	0/0:9:9,0:-12.477,.,.	0/0:8:8,0:-11.09,.,.	0/0:19:19,0:-26.34,.,.	0/0:6:6,0:-8.318,.,.	0/0:6:6,0:-8.318,.,.	0/0:5:5,0:-6.931,.,.	0/0:8:8,0:-11.09,.,.	0/0:6:6,0:-8.318,.,.	0/0:7:7,0:-9.704,.,.	0/0:3:3,0:-4.159,.,.	0/0:17:17,0:-23.567,.,.	0/0:6:6,0:-8.318,.,.	0/0:8:8,0:-11.09,.,.	0/0:10:10,0:-13.863,.,.	./.:0:.,.:.,.,.	0/0:15:15,0:-20.794,.,.	0/0:3:3,0:-4.159,.,.	0/0:13:13,0:-18.022,.,.	0/0:4:4,0:-5.545,.,.	0/0:10:10,0:-13.863,.,.	0/0:3:3,0:-4.159,.,.	0/0:8:8,0:-11.09,.,.	0/0:3:3,0:-4.159,.,.	0/0:15:15,0:-20.794,.,.	0/0:10:10,0:-13.863,.,.	0/0:5:5,0:-6.931,.,.	1/1:16:0,16:.,.,-22.181	1/1:10:0,10:.,.,-13.863	1/1:4:0,4:.,.,-5.545	1/1:10:0,10:.,.,-13.863	0/0:15:15,0:-20.794,.,.	0/0:11:11,0:-15.249,.,.	0/0:18:18,0:-24.953,.,.	0/0:8:8,0:-11.09,.,.	0/0:13:13,0:-18.022,.,.	0/0:29:29,0:-40.203,.,.	0/0:30:30,0:-40.203,.,.	0/0:38:38,0:-41.233,.,.	./.:0:.,.:.,.,.	0/0:8:8,0:-11.09,.,.	0/0:12:12,0:-16.636,.,.	0/0:16:16,0:-22.181,.,.	0/0:5:5,0:-6.931,.,.	0/0:10:10,0:-13.863,.,.	0/0:5:5,0:-6.931,.,.	0/0:5:5,0:-6.931,.,.	0/0:24:24,0:-33.271,.,.	0/0:3:3,0:-4.159,.,.	0/0:19:19,0:-26.34,.,.	./.:0:.,.:.,.,.	0/0:5:5,0:-6.931,.,.	0/0:6:6,0:-8.318,.,.	0/0:8:8,0:-11.09,.,.	0/0:3:3,0:-4.159,.,.	0/0:10:10,0:-13.863,.,.	0/0:5:5,0:-6.931,.,.	./.:0:.,.:.,.,.	./.:0:.,.:.,.,.	0/0:4:4,0:-5.545,.,.	./.:0:.,.:.,.,.	0/0:7:7,0:-9.704,.,.	0/0:18:18,0:-24.953,.,.	./.:0:.,.:.,.,.	0/0:10:10,0:-13.863,.,.	./.:0:.,.:.,.,.	0/0:7:7,0:-9.704,.,.	0/0:4:4,0:-5.545,.,.	0/0:9:9,0:-12.477,.,.	0/0:10:10,0:-13.863,.,.	./.:0:.,.:.,.,.	0/0:3:3,0:-4.159,.,.
un	1607501	20094_59	T	C	.	PASS	NS=135;AF=0.089	GT:DP:AD:GL	0/1:23:16,7:.,11.76,.	./.:5:.,.:.,.,.	1/1:31:0,31:.,.,-42.975	1/1:22:0,22:.,.,-30.498	0/1:13:8,5:.,10.29,.	0/1:6:4,2:.,3.715,.	0/1:7:4,3:.,6.45,.	0/0:7:7,0:-9.704,.,.	0/0:66:66,0:-91.495,.,.	1/1:13:0,13:.,.,-18.022	0/1:30:10,20:.,18.57,.	0/1:33:17,16:.,35.13,.	0/1:11:4,7:.,7.96,.	0/0:28:28,0:-38.816,.,.	0/0:8:8,0:-11.09,.,.	0/0:27:27,0:-37.43,.,.	0/0:11:11,0:-15.249,.,.	0/0:4:4,0:-5.545,.,.	0/0:7:7,0:-9.704,.,.	0/0:37:37,0:-51.293,.,.	0/0:34:34,0:-47.134,.,.	0/0:15:15,0:-20.794,.,.	0/1:18:11,7:.,14.48,.	0/0:7:7,0:-9.704,.,.	0/0:33:33,0:-45.748,.,.	0/0:44:44,0:-60.997,.,.	0/0:20:20,0:-27.726,.,.	0/0:13:13,0:-18.022,.,.	0/0:8:8,0:-11.09,.,.	0/0:27:27,0:-37.43,.,.	0/0:31:31,0:-42.975,.,.	0/0:15:15,0:-20.794,.,.	0/0:26:26,0:-36.044,.,.	0/0:6:6,0:-8.318,.,.	0/0:8:8,0:-11.09,.,.	0/0:7:7,0:-9.704,.,.	0/0:24:24,0:-33.271,.,.	0/0:20:20,0:-27.726,.,.	0/0:12:12,0:-16.636,.,.	0/0:23:23,0:-31.885,.,.	0/0:5:5,0:-6.931,.,.	0/0:13:13,0:-18.022,.,.	0/0:48:48,0:-66.542,.,.	0/0:31:31,0:-42.975,.,.	0/0:32:32,0:-44.361,.,.	0/0:15:15,0:-20.794,.,.	0/0:13:13,0:-18.022,.,.	0/0:45:45,0:-62.383,.,.	0/0:34:34,0:-47.134,.,.	0/0:18:18,0:-24.953,.,.	0/0:5:5,0:-6.931,.,.	0/0:7:7,0:-9.704,.,.	0/0:6:6,0:-8.318,.,.	0/0:34:34,0:-47.134,.,.	0/0:14:14,0:-19.408,.,.	0/0:29:29,0:-40.203,.,.	0/0:27:27,0:-37.43,.,.	0/0:9:9,0:-12.477,.,.	0/0:13:13,0:-18.022,.,.	0/0:61:61,0:-84.564,.,.	0/0:23:23,0:-31.885,.,.	0/0:18:18,0:-24.953,.,.	0/0:4:4,0:-5.545,.,.	0/0:7:7,0:-9.704,.,.	0/0:5:5,0:-6.931,.,.	0/0:46:46,0:-63.77,.,.	0/0:14:14,0:-19.408,.,.	0/0:6:6,0:-8.318,.,.	0/0:15:15,0:-20.794,.,.	0/0:15:15,0:-20.794,.,.	0/0:37:37,0:-51.293,.,.	0/0:15:15,0:-20.794,.,.	0/0:10:10,0:-13.863,.,.	0/0:9:9,0:-12.477,.,.	0/0:18:18,0:-24.953,.,.	./.:0:.,.:.,.,.	0/0:12:12,0:-16.636,.,.	0/0:8:8,0:-11.09,.,.	0/0:26:26,0:-36.044,.,.	0/0:14:14,0:-19.408,.,.	0/0:10:10,0:-13.863,.,.	0/0:14:14,0:-19.408,.,.	0/0:5:5,0:-6.931,.,.	0/0:20:20,0:-27.726,.,.	0/0:9:9,0:-12.477,.,.	1/1:20:0,20:.,.,-27.726	0/0:13:13,0:-18.022,.,.	0/0:20:20,0:-27.726,.,.	0/0:3:3,0:-4.159,.,.	./.:0:.,.:.,.,.	1/1:4:0,4:.,.,-5.545	0/0:28:28,0:-38.816,.,.	0/1:13:6,7:.,13.11,.	1/1:12:0,12:.,.,-16.636	1/1:45:0,45:.,.,-62.383	0/0:31:31,0:-42.975,.,.	0/0:6:6,0:-8.318,.,.	0/1:9:5,4:.,8.68,.	0/0:12:12,0:-16.636,.,.	0/0:13:13,0:-18.022,.,.	0/0:33:33,0:-45.748,.,.	0/0:6:6,0:-8.318,.,.	0/0:13:13,0:-18.022,.,.	0/0:23:23,0:-31.885,.,.	0/0:33:33,0:-45.748,.,.	0/0:53:53,0:-73.474,.,.	0/0:6:6,0:-8.318,.,.	0/0:12:12,0:-16.636,.,.	0/0:18:18,0:-24.953,.,.	0/0:27:27,0:-37.43,.,.	0/0:7:7,0:-9.704,.,.	0/0:22:22,0:-30.498,.,.	0/0:9:9,0:-12.477,.,.	0/0:17:17,0:-23.567,.,.	0/0:53:53,0:-61.355,.,.	0/0:8:8,0:-11.09,.,.	0/0:42:42,0:-58.224,.,.	0/0:5:5,0:-6.931,.,.	0/0:8:8,0:-11.09,.,.	0/0:8:8,0:-11.09,.,.	0/0:29:29,0:-40.203,.,.	0/0:7:7,0:-9.704,.,.	0/0:13:13,0:-18.022,.,.	0/0:10:10,0:-13.863,.,.	0/0:12:12,0:-16.636,.,.	0/0:4:4,0:-5.545,.,.	0/0:14:14,0:-19.408,.,.	0/0:6:6,0:-8.318,.,.	0/0:11:11,0:-15.249,.,.	0/0:42:42,0:-58.224,.,.	0/0:6:6,0:-8.318,.,.	0/0:15:15,0:-20.794,.,.	0/0:6:6,0:-8.318,.,.	0/0:14:14,0:-19.408,.,.	0/0:9:9,0:-12.477,.,.	0/0:9:9,0:-12.477,.,.	0/0:22:22,0:-30.498,.,.	./.:0:.,.:.,.,.	0/0:4:4,0:-5.545,.,.
un	1615472	20194_30	G	T	.	PASS	NS=133;AF=0.068	GT:DP:AD:GL	0/1:13:5,8:.,10.29,.	0/0:10:10,0:-13.863,.,.	0/0:28:28,0:-38.816,.,.	0/0:14:14,0:-19.408,.,.	0/1:17:10,7:.,14.85,.	0/0:5:5,0:-6.931,.,.	0/0:7:7,0:-9.704,.,.	0/0:8:8,0:-11.09,.,.	./.:0:.,.:.,.,.	0/0:16:16,0:-22.181,.,.	1/1:18:0,18:.,.,-24.953	0/1:17:11,6:.,11.69,.	1/1:5:0,5:.,.,-6.931	0/0:17:17,0:-23.567,.,.	0/1:5:2,3:.,3.715,.	0/1:20:9,11:.,19.57,.	0/0:5:5,0:-6.931,.,.	./.:0:.,.:.,.,.	1/1:3:0,3:.,.,-4.159	0/0:28:28,0:-38.816,.,.	0/1:31:13,18:.,27.75,.	1/1:16:0,16:.,.,-22.181	0/1:14:5,9:.,9.83,.	0/0:5:5,0:-6.931,.,.	0/0:28:28,0:-38.816,.,.	0/0:36:36,0:-49.907,.,.	0/0:32:32,0:-44.361,.,.	0/0:13:13,0:-18.022,.,.	0/0:3:3,0:-4.159,.,.	0/0:12:12,0:-16.636,.,.	0/0:17:17,0:-23.567,.,.	0/0:16:16,0:-22.181,.,.	0/0:9:9,0:-12.477,.,.	0/0:4:4,0:-5.545,.,.	0/0:4:4,0:-5.545,.,.	0/0:4:4,0:-5.545,.,.	0/0:19:19,0:-26.34,.,.	0/0:14:14,0:-19.408,.,.	0/0:9:9,0:-12.477,.,.	0/0:11:11,0:-15.249,.,.	0/0:5:5,0:-6.931,.,.	0/0:8:8,0:-11.09,.,.	0/0:26:26,0:-36.044,.,.	0/0:12:12,0:-16.636,.,.	0/0:17:17,0:-23.567,.,.	0/0:9:9,0:-12.477,.,.	0/0:3:3,0:-4.159,.,.	0/0:26:26,0:-36.044,.,.	0/0:15:15,0:-20.794,.,.	0/0:10:10,0:-13.863,.,.	0/0:8:8,0:-11.09,.,.	./.:0:.,.:.,.,.	0/0:7:7,0:-9.704,.,.	0/0:29:29,0:-40.203,.,.	0/0:4:4,0:-5.545,.,.	0/0:24:24,0:-33.271,.,.	0/0:11:11,0:-15.249,.,.	0/0:11:11,0:-15.249,.,.	0/0:7:7,0:-9.704,.,.	0/0:29:29,0:-40.203,.,.	0/0:17:17,0:-23.567,.,.	0/0:8:8,0:-11.09,.,.	0/0:4:4,0:-5.545,.,.	0/0:5:5,0:-6.931,.,.	0/0:5:5,0:-6.931,.,.	0/0:25:25,0:-34.657,.,.	0/0:18:18,0:-24.953,.,.	0/0:4:4,0:-5.545,.,.	0/0:13:13,0:-18.022,.,.	0/0:10:10,0:-13.863,.,.	0/0:26:26,0:-36.044,.,.	0/0:14:14,0:-19.408,.,.	0/0:11:11,0:-15.249,.,.	0/0:10:10,0:-13.863,.,.	0/0:9:9,0:-12.477,.,.	0/0:6:6,0:-8.318,.,.	0/0:8:8,0:-11.09,.,.	0/0:7:7,0:-9.704,.,.	0/0:15:15,0:-20.794,.,.	0/0:8:8,0:-11.09,.,.	0/0:11:11,0:-15.249,.,.	0/0:7:7,0:-9.704,.,.	0/0:12:12,0:-16.636,.,.	0/0:17:17,0:-23.567,.,.	0/0:11:11,0:-15.249,.,.	0/0:14:14,0:-19.408,.,.	0/0:15:15,0:-20.794,.,.	0/0:20:20,0:-27.726,.,.	0/0:4:4,0:-5.545,.,.	0/1:19:9,10:.,19.72,.	0/1:7:4,3:.,6.45,.	0/0:17:17,0:-23.567,.,.	0/0:16:16,0:-22.181,.,.	0/0:8:8,0:-11.09,.,.	0/0:28:28,0:-38.816,.,.	0/1:13:5,8:.,10.29,.	./.:0:.,.:.,.,.	0/0:8:8,0:-11.09,.,.	0/0:6:6,0:-8.318,.,.	0/0:10:10,0:-13.863,.,.	0/0:28:28,0:-38.816,.,.	0/0:3:3,0:-4.159,.,.	0/0:17:17,0:-23.567,.,.	0/0:17:17,0:-23.567,.,.	0/0:35:35,0:-48.52,.,.	0/0:58:58,0:-80.405,.,.	0/0:4:4,0:-5.545,.,.	0/0:10:10,0:-13.863,.,.	0/0:11:11,0:-15.249,.,.	0/0:21:21,0:-29.112,.,.	./.:0:.,.:.,.,.	0/0:11:11,0:-15.249,.,.	0/0:3:3,0:-4.159,.,.	0/0:8:8,0:-11.09,.,.	0/0:34:34,0:-47.134,.,.	0/0:13:13,0:-18.022,.,.	0/0:32:32,0:-44.361,.,.	./.:0:.,.:.,.,.	0/0:10:10,0:-13.863,.,.	0/0:6:6,0:-8.318,.,.	0/0:18:18,0:-24.953,.,.	0/0:6:6,0:-8.318,.,.	0/0:10:10,0:-13.863,.,.	0/0:17:17,0:-23.567,.,.	0/0:7:7,0:-9.704,.,.	0/0:9:9,0:-12.477,.,.	0/0:22:22,0:-30.498,.,.	0/0:3:3,0:-4.159,.,.	0/0:24:24,0:-33.271,.,.	0/0:20:20,0:-27.726,.,.	0/0:4:4,0:-5.545,.,.	0/0:18:18,0:-24.953,.,.	0/0:8:8,0:-11.09,.,.	0/0:9:9,0:-12.477,.,.	0/0:4:4,0:-5.545,.,.	0/0:16:16,0:-22.181,.,.	0/0:21:21,0:-29.112,.,.	0/0:5:5,0:-6.931,.,.	0/0:5:5,0:-6.931,.,.
un	1624975	20313_13	T	A	.	PASS	NS=129;AF=0.395	GT:DP:AD:GL	0/1:26:13,13:.,28.56,.	0/1:6:3,3:.,6.45,.	0/1:22:12,10:.,21.79,.	1/1:19:0,19:.,.,-26.34	0/1:7:2,5:.,3.066,.	0/1:5:2,3:.,3.715,.	0/0:9:9,0:-12.477,.,.	0/1:7:4,3:.,6.09,.	0/0:51:51,0:-70.701,.,.	0/1:17:10,7:.,14.85,.	0/1:14:6,8:.,12.9,.	0/1:35:17,18:.,37.32,.	0/1:13:4,9:.,6.815,.	0/0:20:20,0:-27.726,.,.	0/0:9:9,0:-12.477,.,.	0/0:16:16,0:-22.181,.,.	0/0:6:6,0:-8.318,.,.	0/0:6:6,0:-8.318,.,.	0/0:8:8,0:-11.09,.,.	0/1:23:10,13:.,21.58,.	1/1:21:0,21:.,.,-29.112	0/0:19:19,0:-26.34,.,.	0/0:10:10,0:-13.863,.,.	0/1:5:2,3:.,4.19,.	0/1:33:21,12:.,23.88,.	0/1:26:15,11:.,23.55,.	1/1:24:0,24:.,.,-33.271	0/0:10:10,0:-13.863,.,.	1/1:12:0,12:.,.,-16.636	0/1:10:5,5:.,10.99,.	0/0:19:19,0:-26.34,.,.	0/1:14:4,10:.,6.13,.	0/1:27:13,14:.,28.53,.	0/0:4:4,0:-5.545,.,.	0/1:5:3,2:.,3.715,.	./.:0:.,.:.,.,.	1/1:14:0,14:.,.,-19.408	1/1:21:0,21:.,.,-29.112	0/1:10:7,3:.,4.95,.	0/1:15:8,7:.,15.31,.	./.:9:.,.:.,.,.	0/0:18:18,0:-24.953,.,.	0/1:26:12,14:.,26.21,.	0/0:14:14,0:-19.408,.,.	0/1:18:11,7:.,14.48,.	0/1:14:6,8:.,12.9,.	./.:0:.,.:.,.,.	0/1:26:15,11:.,23.24,.	0/0:26:26,0:-36.044,.,.	0/0:24:24,0:-33.271,.,.	1/1:3:0,3:.,.,-4.159	0/0:11:11,0:-15.249,.,.	0/0:8:8,0:-11.09,.,.	0/0:29:29,0:-40.203,.,.	0/0:6:6,0:-8.318,.,.	0/1:23:9,14:.,18.68,.	0/1:16:10,6:.,12.17,.	0/0:6:6,0:-8.318,.,.	0/1:15:9,6:.,12.58,.	0/0:39:39,0:-54.065,.,.	0/0:30:30,0:-41.589,.,.	0/0:13:13,0:-18.022,.,.	1/1:4:0,4:.,.,-5.545	0/1:6:1,5:.,3.066,.	./.:0:.,.:.,.,.	0/1:17:10,7:.,14.85,.	1/1:14:0,14:.,.,-19.408	1/1:4:0,4:.,.,-5.545	0/1:13:6,7:.,13.11,.	0/1:15:5,10:.,9.29,.	1/1:36:0,36:.,.,-49.907	0/1:25:12,13:.,26.33,.	1/1:21:0,21:.,.,-29.112	1/1:10:0,10:.,.,-13.863	1/1:13:0,13:.,.,-18.022	./.:5:.,.:.,.,.	1/1:5:0,5:.,.,-6.931	./.:0:.,.:.,.,.	1/1:19:0,19:.,.,-24.953	0/1:7:3,4:.,6.09,.	1/1:6:0,6:.,.,-8.318	1/1:11:0,11:.,.,-15.249	1/1:9:0,9:.,.,-12.477	1/1:16:0,16:.,.,-22.181	1/1:7:0,7:.,.,-9.704	0/0:25:25,0:-34.657,.,.	0/0:9:9,0:-12.477,.,.	0/0:21:21,0:-29.112,.,.	0/0:10:10,0:-13.863,.,.	0/0:14:14,0:-19.408,.,.	0/0:7:7,0:-9.704,.,.	0/0:21:21,0:-29.112,.,.	0/0:23:23,0:-21.461,.,.	0/0:18:18,0:-24.953,.,.	0/0:48:48,0:-66.542,.,.	0/1:22:16,6:.,8.47,.	0/0:4:4,0:-5.545,.,.	0/0:10:10,0:-13.863,.,.	1/1:19:0,19:.,.,-26.34	1/1:11:0,11:.,.,-15.249	0/1:28:20,8:.,12.26,.	0/0:5:5,0:-6.931,.,.	0/0:28:28,0:-38.816,.,.	1/1:45:0,45:.,.,-62.383	1/1:35:0,35:.,.,-48.52	0/0:60:60,0:-83.178,.,.	./.:0:.,.:.,.,.	./.:15:.,.:.,.,.	0/1:23:9,14:.,18.68,.	1/1:24:0,24:.,.,-33.271	1/1:6:0,6:.,.,-8.318	0/1:23:10,13:.,21.58,.	0/1:9:4,5:.,8.68,.	0/1:12:7,5:.,10.65,.	0/0:47:47,0:-65.156,.,.	0/0:12:12,0:-16.636,.,.	0/0:30:30,0:-41.589,.,.	1/1:11:0,11:.,.,-15.249	0/0:6:6,0:-8.318,.,.	0/1:11:8,3:.,4.23,.	1/1:34:0,34:.,.,-47.134	0/0:7:7,0:-9.704,.,.	0/0:6:6,0:-8.318,.,.	0/1:13:6,7:.,13.11,.	1/1:7:0,7:.,.,-9.704	0/0:10:10,0:-13.863,.,.	0/0:12:12,0:-16.636,.,.	0/0:5:5,0:-6.931,.,.	0/0:19:19,0:-26.34,.,.	0/0:31:31,0:-42.975,.,.	./.:0:.,.:.,.,.	0/1:16:10,6:.,12.17,.	0/0:7:7,0:-9.704,.,.	0/0:17:17,0:-23.567,.,.	0/0:5:5,0:-6.931,.,.	0/0:12:12,0:-16.636,.,.	0/0:27:27,0:-37.43,.,.	./.:0:.,.:.,.,.	0/0:4:4,0:-5.545,.,.
un	1628597	20358_35	G	A	.	PASS	NS=132;AF=0.239	GT:DP:AD:GL	0/1:7:3,4:.,6.45,.	1/1:5:0,5:.,.,-6.931	0/1:30:12,18:.,25.16,.	1/1:8:0,8:.,.,-11.09	1/1:11:0,11:.,.,-15.249	1/1:11:0,11:.,.,-15.249	./.:0:.,.:.,.,.	1/1:8:0,8:.,.,-11.09	1/1:40:0,40:.,.,-55.452	1/1:10:0,10:.,.,-13.863	1/1:16:0,16:.,.,-22.181	0/1:18:11,7:.,14.48,.	1/1:8:0,8:.,.,-11.09	1/1:16:0,16:.,.,-22.181	1/1:3:0,3:.,.,-4.159	1/1:20:0,20:.,.,-27.726	1/1:5:0,5:.,.,-6.931	1/1:10:0,10:.,.,-13.863	./.:0:.,.:.,.,.	1/1:20:0,20:.,.,-27.726	1/1:13:0,13:.,.,-18.022	1/1:13:0,13:.,.,-18.022	1/1:3:0,3:.,.,-4.159	0/0:6:6,0:-8.318,.,.	0/0:13:13,0:-18.022,.,.	0/0:29:29,0:-40.203,.,.	0/0:15:15,0:-20.794,.,.	0/0:7:7,0:-9.704,.,.	0/0:5:5,0:-6.931,.,.	0/0:16:16,0:-22.181,.,.	0/0:17:17,0:-23.567,.,.	0/0:12:12,0:-16.636,.,.	0/0:17:17,0:-23.567,.,.	./.:0:.,.:.,.,.	0/0:5:5,0:-6.931,.,.	0/0:5:5,0:-6.931,.,.	0/0:14:14,0:-19.408,.,.	0/0:12:12,0:-16.636,.,.	0/0:6:6,0:-8.318,.,.	0/0:14:14,0:-19.408,.,.	0/0:4:4,0:-5.545,.,.	0/0:9:9,0:-12.477,.,.	0/0:14:14,0:-19.408,.,.	0/0:14:14,0:-19.408,.,.	0/0:12:12,0:-16.636,.,.	0/0:13:13,0:-18.022,.,.	0/0:4:4,0:-5.545,.,.	0/0:23:23,0:-31.885,.,.	0/0:18:18,0:-24.953,.,.	0/0:17:17,0:-23.567,.,.	0/0:11:11,0:-15.249,.,.	0/0:5:5,0:-6.931,.,.	0/0:5:5,0:-6.931,.,.	0/0:17:17,0:-23.567,.,.	0/0:7:7,0:-9.704,.,.	0/0:14:14,0:-19.408,.,.	0/0:18:18,0:-24.953,.,.	0/0:7:7,0:-9.704,.,.	0/0:8:8,0:-11.09,.,.	0/0:29:29,0:-40.203,.,.	0/0:21:21,0:-29.112,.,.	0/0:7:7,0:-9.704,.,.	0/0:3:3,0:-4.159,.,.	0/0:5:5,0:-6.931,.,.	0/0:5:5,0:-6.931,.,.	0/0:22:22,0:-30.498,.,.	0/0:13:13,0:-18.022,.,.	0/0:6:6,0:-8.318,.,.	0/0:4:4,0:-5.545,.,.	0/0:10:10,0:-13.863,.,.	0/0:23:23,0:-31.885,.,.	0/0:14:14,0:-19.408,.,.	0/0:10:10,0:-13.863,.,.	0/0:9:9,0:-12.477,.,.	0/0:5:5,0:-6.931,.,.	0/0:4:4,0:-5.545,.,.	0/0:9:9,0:-12.477,.,.	0/0:11:11,0:-15.249,.,.	0/0:15:15,0:-20.794,.,.	0/0:4:4,0:-5.545,.,.	0/0:9:9,0:-12.477,.,.	0/0:7:7,0:-9.704,.,.	0/0:7:7,0:-9.704,.,.	0/0:6:6,0:-8.318,.,.	0/0:11:11,0:-15.249,.,.	1/1:12:0,12:.,.,-16.636	1/1:8:0,8:.,.,-11.09	1/1:18:0,18:.,.,-24.953	1/1:12:0,12:.,.,-16.636	1/1:11:0,11:.,.,-15.249	./.:0:.,.:.,.,.	1/1:19:0,19:.,.,-26.34	1/1:13:0,13:.,.,-18.022	1/1:7:0,7:.,.,-9.704	1/1:36:0,36:.,.,-49.907	1/1:9:0,9:.,.,-12.477	1/1:3:0,3:.,.,-4.159	1/1:8:0,8:.,.,-11.09	0/0:10:10,0:-13.863,.,.	0/0:15:15,0:-20.794,.,.	0/0:18:18,0:-24.953,.,.	0/0:11:11,0:-15.249,.,.	0/0:18:18,0:-24.953,.,.	0/0:24:24,0:-33.271,.,.	0/0:32:32,0:-44.361,.,.	0/0:44:44,0:-60.997,.,.	./.:0:.,.:.,.,.	0/0:15:15,0:-20.794,.,.	0/0:16:16,0:-22.181,.,.	0/0:21:21,0:-29.112,.,.	0/0:3:3,0:-4.159,.,.	0/0:18:18,0:-24.953,.,.	0/0:11:11,0:-15.249,.,.	0/0:5:5,0:-6.931,.,.	0/0:39:39,0:-54.065,.,.	0/0:8:8,0:-11.09,.,.	0/0:23:23,0:-31.885,.,.	0/0:8:8,0:-11.09,.,.	0/0:12:12,0:-16.636,.,.	0/0:7:7,0:-9.704,.,.	0/0:19:19,0:-26.34,.,.	0/0:8:8,0:-11.09,.,.	0/0:4:4,0:-5.545,.,.	0/0:14:14,0:-19.408,.,.	0/0:7:7,0:-9.704,.,.	./.:0:.,.:.,.,.	0/0:14:14,0:-19.408,.,.	0/0:5:5,0:-6.931,.,.	0/0:10:10,0:-13.863,.,.	0/0:26:26,0:-36.044,.,.	0/0:5:5,0:-6.931,.,.	0/0:15:15,0:-20.794,.,.	./.:0:.,.:.,.,.	0/0:8:8,0:-11.09,.,.	0/0:8:8,0:-11.09,.,.	0/0:15:15,0:-20.794,.,.	0/0:22:22,0:-30.498,.,.	0/0:5:5,0:-6.931,.,.	0/0:4:4,0:-5.545,.,.
un	1634513	20432_31	G	A	.	PASS	NS=123;AF=0.004	GT:DP:AD:GL	0/0:11:11,0:-15.249,.,.	./.:0:.,.:.,.,.	0/0:17:17,0:-23.567,.,.	0/0:15:15,0:-20.794,.,.	0/1:14:10,4:.,6.13,.	0/0:4:4,0:-5.545,.,.	0/0:3:3,0:-4.159,.,.	./.:0:.,.:.,.,.	0/0:98:98,0:-55.956,.,.	0/0:32:32,0:-5.638,.,.	0/0:35:35,0:-48.52,.,.	0/0:21:21,0:-29.112,.,.	0/0:9:9,0:-12.477,.,.	0/0:12:12,0:-16.636,.,.	./.:0:.,.:.,.,.	./.:34:.,.:.,.,.	0/0:7:7,0:-9.704,.,.	0/0:8:8,0:-11.09,.,.	./.:0:.,.:.,.,.	0/0:40:40,0:-55.452,.,.	0/0:26:26,0:-36.044,.,.	0/0:34:34,0:-13.715,.,.	0/0:20:20,0:-17.588,.,.	0/0:11:11,0:-15.249,.,.	0/0:35:35,0:-48.52,.,.	0/0:45:45,0:-62.383,.,.	0/0:27:27,0:-37.43,.,.	0/0:18:18,0:-24.953,.,.	0/0:11:11,0:-15.249,.,.	0/0:34:34,0:-47.134,.,.	0/0:53:53,0:-73.474,.,.	0/0:22:22,0:-30.498,.,.	0/0:38:38,0:-52.679,.,.	0/0:4:4,0:-5.545,.,.	0/0:7:7,0:-9.704,.,.	0/0:7:7,0:-9.704,.,.	0/0:31:31,0:-42.975,.,.	0/0:25:25,0:-34.657,.,.	0/0:15:15,0:-20.794,.,.	0/0:21:21,0:-29.112,.,.	0/0:5:5,0:-6.931,.,.	0/0:9:9,0:-12.477,.,.	0/0:43:43,0:-59.611,.,.	0/0:25:25,0:-34.657,.,.	0/0:26:26,0:-36.044,.,.	0/0:24:24,0:-33.271,.,.	0/0:8:8,0:-11.09,.,.	0/0:54:54,0:-62.703,.,.	0/0:40:40,0:-55.452,.,.	0/0:25:25,0:-34.657,.,.	0/0:8:8,0:-11.09,.,.	0/0:11:11,0:-15.249,.,.	0/0:12:12,0:-16.636,.,.	0/0:35:35,0:-48.52,.,.	0/0:17:17,0:-23.567,.,.	0/0:34:34,0:-47.134,.,.	0/0:25:25,0:-34.657,.,.	0/0:9:9,0:-12.477,.,.	0/0:17:17,0:-23.567,.,.	0/0:62:62,0:-85.95,.,.	0/0:27:27,0:-37.43,.,.	0/0:21:21,0:-29.112,.,.	0/0:7:7,0:-9.704,.,.	0/0:4:4,0:-5.545,.,.	0/0:5:5,0:-6.931,.,.	0/0:45:45,0:-62.383,.,.	0/0:24:24,0:-33.271,.,.	0/0:3:3,0:-4.159,.,.	0/0:28:28,0:-38.816,.,.	0/0:17:17,0:-23.567,.,.	0/0:50:50,0:-69.315,.,.	0/0:27:27,0:-37.43,.,.	0/0:20:20,0:-27.726,.,.	0/0:16:16,0:-22.181,.,.	0/0:11:11,0:-15.249,.,.	0/0:6:6,0:-8.318,.,.	0/0:14:14,0:-19.408,.,.	0/0:12:12,0:-16.636,.,.	0/0:28:28,0:-38.816,.,.	0/0:9:9,0:-12.477,.,.	0/0:10:10,0:-13.863,.,.	0/0:11:11,0:-15.249,.,.	0/0:13:13,0:-18.022,.,.	0/0:22:22,0:-30.498,.,.	0/0:18:18,0:-24.953,.,.	./.:45:.,.:.,.,.	./.:30:.,.:.,.,.	./.:36:.,.:.,.,.	./.:23:.,.:.,.,.	./.:0:.,.:.,.,.	./.:0:.,.:.,.,.	./.:24:.,.:.,.,.	./.:33:.,.:.,.,.	./.:24:.,.:.,.,.	0/0:32:32,0:-5.638,.,.	0/0:12:12,0:-16.636,.,.	0/0:9:9,0:-4,.,.	0/0:18:18,0:-15.032,.,.	0/0:8:8,0:-11.09,.,.	0/0:18:18,0:-24.953,.,.	0/0:34:34,0:-47.134,.,.	0/0:8:8,0:-11.09,.,.	0/0:19:19,0:-26.34,.,.	0/0:38:38,0:-52.679,.,.	0/0:53:53,0:-73.474,.,.	0/0:86:86,0:-119.221,.,.	./.:0:.,.:.,.,.	0/0:13:13,0:-18.022,.,.	0/0:19:19,0:-26.34,.,.	0/0:33:33,0:-45.748,.,.	0/0:7:7,0:-9.704,.,.	0/0:26:26,0:-36.044,.,.	0/0:7:7,0:-9.704,.,.	0/0:15:15,0:-20.794,.,.	0/0:63:63,0:-87.337,.,.	0/0:6:6,0:-8.318,.,.	0/0:41:41,0:-56.838,.,.	0/0:4:4,0:-5.545,.,.	0/0:20:20,0:-27.726,.,.	0/0:15:15,0:-20.794,.,.	0/0:27:27,0:-37.43,.,.	0/0:5:5,0:-6.931,.,.	0/0:18:18,0:-24.953,.,.	0/0:15:15,0:-20.794,.,.	0/0:20:20,0:-27.726,.,.	0/0:9:9,0:-12.477,.,.	0/0:29:29,0:-40.203,.,.	0/0:8:8,0:-11.09,.,.	0/0:23:23,0:-31.885,.,.	0/0:31:31,0:-42.975,.,.	0/0:6:6,0:-8.318,.,.	0/0:16:16,0:-22.181,.,.	0/0:6:6,0:-8.318,.,.	0/0:14:14,0:-19.408,.,.	0/0:11:11,0:-15.249,.,.	0/0:20:20,0:-27.726,.,.	0/0:30:30,0:-41.589,.,.	./.:0:.,.:.,.,.	0/0:10:10,0:-13.863,.,.
un	1642776	20535_54	T	C	.	PASS	NS=89;AF=0.264	GT:DP:AD:GL	1/1:11:0,11:.,.,-15.249	1/1:8:0,8:.,.,-2.865	1/1:10:0,10:.,.,-13.863	0/1:20:7,13:.,13.55,.	1/1:9:0,9:.,.,-12.477	./.:0:.,.:.,.,.	./.:8:.,.:.,.,.	0/1:6:2,4:.,3.715,.	0/1:48:14,34:.,22.17,.	0/1:20:12,8:.,16.77,.	1/1:10:0,10:.,.,-13.863	1/1:18:0,18:.,.,-24.953	1/1:5:0,5:.,.,-6.931	1/1:8:0,8:.,.,-11.09	1/1:3:0,3:.,.,-4.159	0/1:20:7,13:.,13.55,.	./.:9:.,.:.,.,.	0/1:5:2,3:.,4.19,.	./.:0:.,.:.,.,.	1/1:18:0,18:.,.,-24.953	0/1:25:13,12:.,26.33,.	1/1:9:0,9:.,.,-12.477	0/1:5:2,3:.,3.066,.	./.:0:.,.:.,.,.	0/0:15:15,0:-20.794,.,.	0/0:20:20,0:-27.726,.,.	0/0:8:8,0:-11.09,.,.	0/0:9:9,0:-12.477,.,.	0/0:4:4,0:-5.545,.,.	0/0:15:15,0:-20.794,.,.	0/0:18:18,0:-24.953,.,.	0/0:7:7,0:-9.704,.,.	0/0:16:16,0:-22.181,.,.	./.:0:.,.:.,.,.	0/0:7:7,0:-9.704,.,.	./.:0:.,.:.,.,.	0/0:12:12,0:-16.636,.,.	0/0:12:12,0:-16.636,.,.	0/0:6:6,0:-8.318,.,.	0/0:7:7,0:-9.704,.,.	0/0:7:7,0:-9.704,.,.	0/0:5:5,0:-6.931,.,.	0/0:13:13,0:-18.022,.,.	0/0:11:11,0:-15.249,.,.	0/0:7:7,0:-9.704,.,.	0/0:6:6,0:-8.318,.,.	0/0:3:3,0:-4.159,.,.	0/0:20:20,0:-27.726,.,.	0/0:12:12,0:-16.636,.,.	0/0:10:10,0:-13.863,.,.	./.:0:.,.:.,.,.	0/0:3:3,0:-4.159,.,.	./.:0:.,.:.,.,.	0/0:22:22,0:-30.498,.,.	0/0:4:4,0:-5.545,.,.	0/0:18:18,0:-24.953,.,.	0/0:8:8,0:-11.09,.,.	./.:0:.,.:.,.,.	0/0:7:7,0:-9.704,.,.	0/0:18:18,0:-24.953,.,.	0/0:16:16,0:-22.181,.,.	0/0:8:8,0:-11.09,.,.	./.:5:.,.:.,.,.	0/0:4:4,0:-5.545,.,.	./.:0:.,.:.,.,.	0/0:18:18,0:-24.953,.,.	0/0:6:6,0:-8.318,.,.	0/0:3:3,0:-4.159,.,.	0/0:7:7,0:-9.704,.,.	0/0:10:10,0:-13.863,.,.	0/0:29:29,0:-40.203,.,.	0/0:13:13,0:-18.022,.,.	0/0:5:5,0:-6.931,.,.	./.:11:.,.:.,.,.	0/0:4:4,0:-5.545,.,.	0/0:4:4,0:-5.545,.,.	0/0:9:9,0:-12.477,.,.	0/0:7:7,0:-9.704,.,.	0/0:16:16,0:-12.502,.,.	0/0:5:5,0:-6.931,.,.	0/0:5:5,0:-6.931,.,.	./.:7:.,.:.,.,.	0/0:7:7,0:-9.704,.,.	0/0:9:9,0:-12.477,.,.	0/0:7:7,0:-9.704,.,.	1/1:16:0,16:.,.,-5.73	1/1:8:0,8:.,.,-11.09	1/1:10:0,10:.,.,-13.863	./.:0:.,.:.,.,.	1/1:12:0,12:.,.,-16.636	1/1:5:0,5:.,.,-6.931	1/1:13:0,13:.,.,-8.774	./.:16:.,.:.,.,.	1/1:8:0,8:.,.,-2.865	0/1:41:22,19:.,41.53,.	0/1:25:13,12:.,26.33,.	./.:4:.,.:.,.,.	0/1:6:3,3:.,6.59,.	0/0:4:4,0:-5.545,.,.	0/0:12:12,0:-16.636,.,.	0/0:14:14,0:-10.006,.,.	0/0:5:5,0:-6.931,.,.	0/0:6:6,0:-8.318,.,.	0/0:14:14,0:-19.408,.,.	0/0:13:13,0:-18.022,.,.	0/0:35:35,0:-48.52,.,.	./.:0:.,.:.,.,.	./.:7:.,.:.,.,.	./.:13:.,.:.,.,.	./.:18:.,.:.,.,.	./.:0:.,.:.,.,.	./.:9:.,.:.,.,.	./.:4:.,.:.,.,.	./.:8:.,.:.,.,.	./.:17:.,.:.,.,.	./.:6:.,.:.,.,.	./.:19:.,.:.,.,.	./.:0:.,.:.,.,.	./.:5:.,.:.,.,.	./.:0:.,.:.,.,.	./.:19:.,.:.,.,.	./.:0:.,.:.,.,.	./.:10:.,.:.,.,.	./.:5:.,.:.,.,.	./.:4:.,.:.,.,.	./.:3:.,.:.,.,.	./.:10:.,.:.,.,.	./.:4:.,.:.,.,.	./.:13:.,.:.,.,.	./.:9:.,.:.,.,.	./.:0:.,.:.,.,.	./.:8:.,.:.,.,.	./.:0:.,.:.,.,.	./.:7:.,.:.,.,.	./.:12:.,.:.,.,.	./.:0:.,.:.,.,.	./.:17:.,.:.,.,.	./.:8:.,.:.,.,.	./.:4:.,.:.,.,.
un	1649379	20618_17	C	T	.	PASS	NS=106;AF=0.009	GT:DP:AD:GL	0/0:14:14,0:-19.408,.,.	0/0:8:8,0:-11.09,.,.	0/0:12:12,0:-16.636,.,.	0/1:9:3,6:.,5.57,.	0/0:8:8,0:-11.09,.,.	./.:0:.,.:.,.,.	./.:0:.,.:.,.,.	0/0:5:5,0:-6.931,.,.	0/1:27:12,15:.,26.03,.	0/0:11:11,0:-15.249,.,.	./.:8:.,.:.,.,.	./.:13:.,.:.,.,.	./.:0:.,.:.,.,.	./.:14:.,.:.,.,.	./.:6:.,.:.,.,.	./.:14:.,.:.,.,.	./.:4:.,.:.,.,.	./.:4:.,.:.,.,.	./.:0:.,.:.,.,.	./.:14:.,.:.,.,.	./.:13:.,.:.,.,.	./.:13:.,.:.,.,.	./.:4:.,.:.,.,.	0/0:4:4,0:-5.545,.,.	0/0:15:15,0:-20.794,.,.	0/0:11:11,0:-15.249,.,.	0/0:9:9,0:-12.477,.,.	./.:0:.,.:.,.,.	./.:0:.,.:.,.,.	0/0:12:12,0:-16.636,.,.	0/0:15:15,0:-20.794,.,.	0/0:5:5,0:-6.931,.,.	0/0:11:11,0:-15.249,.,.	./.:0:.,.:.,.,.	0/0:3:3,0:-4.159,.,.	./.:0:.,.:.,.,.	0/0:14:14,0:-19.408,.,.	0/0:11:11,0:-15.249,.,.	0/0:6:6,0:-8.318,.,.	0/0:7:7,0:-9.704,.,.	0/0:6:6,0:-8.318,.,.	0/0:5:5,0:-6.931,.,.	0/0:24:24,0:-33.271,.,.	0/0:6:6,0:-8.318,.,.	0/0:14:14,0:-19.408,.,.	0/0:13:13,0:-18.022,.,.	0/0:3:3,0:-4.159,.,.	0/0:19:19,0:-26.34,.,.	0/0:12:12,0:-16.636,.,.	0/0:6:6,0:-8.318,.,.	./.:0:.,.:.,.,.	0/0:9:9,0:-12.477,.,.	./.:0:.,.:.,.,.	0/0:11:11,0:-15.249,.,.	0/0:7:7,0:-9.704,.,.	0/0:9:9,0:-12.477,.,.	0/0:9:9,0:-12.477,.,.	./.:0:.,.:.,.,.	0/0:6:6,0:-8.318,.,.	0/0:17:17,0:-23.567,.,.	0/0:7:7,0:-9.704,.,.	0/0:4:4,0:-5.545,.,.	./.:0:.,.:.,.,.	./.:0:.,.:.,.,.	0/0:6:6,0:-8.318,.,.	0/0:23:23,0:-31.885,.,.	0/0:4:4,0:-5.545,.,.	./.:0:.,.:.,.,.	0/0:11:11,0:-15.249,.,.	0/0:10:10,0:-13.863,.,.	0/0:13:13,0:-18.022,.,.	0/0:11:11,0:-15.249,.,.	0/0:10:10,0:-13.863,.,.	0/0:9:9,0:-12.477,.,.	0/0:7:7,0:-9.704,.,.	./.:0:.,.:.,.,.	0/0:5:5,0:-6.931,.,.	0/0:3:3,0:-4.159,.,.	0/0:14:14,0:-19.408,.,.	0/0:5:5,0:-6.931,.,.	0/0:9:9,0:-12.477,.,.	0/0:5:5,0:-6.931,.,.	./.:0:.,.:.,.,.	0/0:7:7,0:-9.704,.,.	0/0:6:6,0:-8.318,.,.	0/0:10:10,0:-13.863,.,.	0/0:3:3,0:-4.159,.,.	0/0:15:15,0:-20.794,.,.	0/0:4:4,0:-5.545,.,.	0/0:6:6,0:-8.318,.,.	./.:0:.,.:.,.,.	0/0:15:15,0:-20.794,.,.	0/0:18:18,0:-24.953,.,.	0/0:9:9,0:-12.477,.,.	0/0:18:18,0:-24.953,.,.	0/0:15:15,0:-20.794,.,.	0/0:5:5,0:-6.931,.,.	0/0:8:8,0:-11.09,.,.	0/0:3:3,0:-4.159,.,.	0/0:7:7,0:-9.704,.,.	0/0:14:14,0:-19.408,.,.	0/0:12:12,0:-16.636,.,.	0/0:9:9,0:-12.477,.,.	0/0:17:17,0:-23.567,.,.	0/0:21:21,0:-29.112,.,.	0/0:33:33,0:-45.748,.,.	./.:0:.,.:.,.,.	0/0:4:4,0:-5.545,.,.	0/0:14:14,0:-19.408,.,.	0/0:8:8,0:-11.09,.,.	./.:0:.,.:.,.,.	0/0:11:11,0:-15.249,.,.	0/0:3:3,0:-4.159,.,.	0/0:8:8,0:-11.09,.,.	0/0:18:18,0:-24.953,.,.	0/0:4:4,0:-5.545,.,.	0/0:22:22,0:-30.498,.,.	./.:0:.,.:.,.,.	0/0:6:6,0:-8.318,.,.	0/0:4:4,0:-5.545,.,.	0/0:12:12,0:-16.636,.,.	0/0:5:5,0:-6.931,.,.	0/0:7:7,0:-9.704,.,.	0/0:6:6,0:-8.318,.,.	0/0:6:6,0:-8.318,.,.	0/0:3:3,0:-4.159,.,.	0/0:13:13,0:-18.022,.,.	0/0:8:8,0:-11.09,.,.	0/0:10:10,0:-13.863,.,.	0/0:13:13,0:-18.022,.,.	0/0:5:5,0:-6.931,.,.	0/0:5:5,0:-6.931,.,.	0/0:4:4,0:-5.545,.,.	0/0:10:10,0:-13.863,.,.	0/0:6:6,0:-8.318,.,.	0/0:9:9,0:-12.477,.,.	0/0:14:14,0:-19.408,.,.	./.:0:.,.:.,.,.	./.:0:.,.:.,.,.
un	1655467	20694_25	C	T	.	PASS	NS=131;AF=0.122	GT:DP:AD:GL	0/1:10:5,5:.,10.99,.	0/0:8:8,0:-11.09,.,.	0/1:19:7,12:.,14.05,.	0/0:18:18,0:-24.953,.,.	0/1:11:6,5:.,10.9,.	0/0:5:5,0:-6.931,.,.	0/1:11:5,6:.,10.9,.	0/0:8:8,0:-11.09,.,.	0/0:52:52,0:-72.087,.,.	1/1:11:0,11:.,.,-15.249	1/1:24:0,24:.,.,-33.271	1/1:21:0,21:.,.,-29.112	1/1:9:0,9:.,.,-12.477	1/1:18:0,18:.,.,-24.953	1/1:4:0,4:.,.,-5.545	1/1:17:0,17:.,.,-23.567	1/1:8:0,8:.,.,-11.09	1/1:4:0,4:.,.,-5.545	./.:0:.,.:.,.,.	0/1:28:13,15:.,28.42,.	0/1:21:11,10:.,21.92,.	1/1:10:0,10:.,.,-13.863	0/1:6:3,3:.,6.59,.	0/0:4:4,0:-5.545,.,.	0/0:30:30,0:-41.589,.,.	0/0:26:26,0:-36.044,.,.	0/0:15:15,0:-20.794,.,.	./.:0:.,.:.,.,.	0/0:5:5,0:-6.931,.,.	0/0:15:15,0:-20.794,.,.	0/0:23:23,0:-31.885,.,.	0/0:8:8,0:-11.09,.,.	0/0:26:26,0:-36.044,.,.	./.:0:.,.:.,.,.	0/0:8:8,0:-11.09,.,.	0/0:5:5,0:-6.931,.,.	0/0:19:19,0:-26.34,.,.	0/0:17:17,0:-23.567,.,.	0/0:14:14,0:-19.408,.,.	0/0:10:10,0:-13.863,.,.	0/0:6:6,0:-8.318,.,.	0/0:8:8,0:-11.09,.,.	0/0:25:25,0:-34.657,.,.	0/0:12:12,0:-16.636,.,.	0/0:13:13,0:-18.022,.,.	0/0:15:15,0:-20.794,.,.	0/0:5:5,0:-6.931,.,.	0/0:27:27,0:-34.657,.,.	0/0:27:27,0:-37.43,.,.	0/0:9:9,0:-12.477,.,.	0/0:6:6,0:-8.318,.,.	0/0:8:8,0:-11.09,.,.	0/0:8:8,0:-11.09,.,.	0/0:17:17,0:-23.567,.,.	0/0:10:10,0:-13.863,.,.	0/0:14:14,0:-18.022,.,.	0/0:19:19,0:-26.34,.,.	0/0:5:5,0:-5.545,.,.	0/0:10:10,0:-13.863,.,.	0/0:35:35,0:-48.52,.,.	0/0:15:15,0:-20.794,.,.	0/0:16:16,0:-22.181,.,.	0/0:5:5,0:-6.931,.,.	0/0:4:4,0:-5.545,.,.	0/0:3:3,0:-4.159,.,.	0/0:38:38,0:-52.679,.,.	0/0:18:18,0:-24.953,.,.	0/0:3:3,0:-4.159,.,.	0/0:12:12,0:-16.636,.,.	0/0:9:9,0:-12.477,.,.	0/0:36:36,0:-49.907,.,.	0/0:17:17,0:-23.567,.,.	0/0:11:11,0:-15.249,.,.	0/0:13:13,0:-18.022,.,.	0/0:6:6,0:-8.318,.,.	0/0:3:3,0:-4.159,.,.	0/0:11:11,0:-15.249,.,.	0/0:14:14,0:-19.408,.,.	0/0:25:25,0:-34.657,.,.	0/0:3:3,0:-4.159,.,.	0/0:10:10,0:-13.863,.,.	0/0:7:7,0:-9.704,.,.	0/0:6:6,0:-8.318,.,.	0/0:16:16,0:-22.181,.,.	0/0:5:5,0:-6.931,.,.	0/0:12:12,0:-16.636,.,.	0/0:7:7,0:-9.704,.,.	0/0:16:16,0:-22.181,.,.	0/0:10:10,0:-13.863,.,.	1/1:10:0,10:.,.,-13.863	1/1:4:0,4:.,.,-5.545	0/0:16:16,0:-22.181,.,.	0/0:16:16,0:-22.181,.,.	0/0:6:6,0:-8.318,.,.	0/0:31:31,0:-42.975,.,.	0/1:20:11,9:.,19.57,.	0/0:3:3,0:-4.159,.,.	0/0:15:15,0:-20.794,.,.	0/0:4:4,0:-5.545,.,.	0/0:9:9,0:-12.477,.,.	0/0:27:27,0:-37.43,.,.	0/0:5:5,0:-6.931,.,.	0/0:17:17,0:-23.567,.,.	0/0:26:26,0:-36.044,.,.	0/0:26:26,0:-36.044,.,.	0/0:41:41,0:-56.838,.,.	0/0:8:8,0:-11.09,.,.	0/0:15:15,0:-20.794,.,.	0/0:11:11,0:-15.249,.,.	0/0:32:32,0:-44.361,.,.	0/0:7:7,0:-9.704,.,.	0/0:17:17,0:-23.567,.,.	0/0:7:7,0:-9.704,.,.	0/0:20:20,0:-27.726,.,.	0/0:42:42,0:-58.224,.,.	./.:0:.,.:.,.,.	0/0:27:27,0:-37.43,.,.	0/0:4:4,0:-5.545,.,.	0/0:5:5,0:-6.931,.,.	0/0:8:8,0:-11.09,.,.	0/0:17:17,0:-23.567,.,.	./.:0:.,.:.,.,.	0/0:10:10,0:-13.863,.,.	0/0:9:9,0:-12.477,.,.	0/0:16:16,0:-22.181,.,.	./.:0:.,.:.,.,.	0/0:14:14,0:-19.408,.,.	0/0:5:5,0:-6.931,.,.	0/0:17:17,0:-23.567,.,.	0/0:21:21,0:-29.112,.,.	0/0:4:4,0:-5.545,.,.	0/0:12:12,0:-16.636,.,.	./.:0:.,.:.,.,.	0/0:6:6,0:-8.318,.,.	0/0:6:6,0:-8.318,.,.	0/0:12:12,0:-16.636,.,.	0/0:20:20,0:-27.726,.,.	./.:0:.,.:.,.,.	0/0:6:6,0:-8.318,.,.
un	1657409	20718_47	T	C	.	PASS	NS=127;AF=0.106	GT:DP:AD:GL	0/0:10:10,0:-13.863,.,.	./.:0:.,.:.,.,.	0/1:18:10,8:.,17.36,.	0/0:19:19,0:-26.34,.,.	0/1:11:5,6:.,10.9,.	1/1:6:0,6:.,.,-8.318	0/0:8:8,0:-11.09,.,.	0/0:9:9,0:-12.477,.,.	0/0:34:34,0:-47.134,.,.	0/0:19:19,0:-26.34,.,.	0/0:17:17,0:-23.567,.,.	0/0:29:29,0:-40.203,.,.	0/0:6:6,0:-8.318,.,.	0/0:12:12,0:-16.636,.,.	1/1:3:0,3:.,.,-4.159	0/0:16:16,0:-22.181,.,.	0/0:5:5,0:-6.931,.,.	0/1:8:4,4:.,8.79,.	0/0:6:6,0:-8.318,.,.	1/1:25:0,25:.,.,-34.657	0/1:23:10,13:.,21.58,.	0/1:12:5,7:.,10.65,.	0/0:5:5,0:-6.931,.,.	0/0:6:6,0:-8.318,.,.	0/0:20:20,0:-27.726,.,.	0/0:27:27,0:-37.43,.,.	0/0:11:11,0:-15.249,.,.	0/0:6:6,0:-8.318,.,.	./.:0:.,.:.,.,.	0/0:13:13,0:-18.022,.,.	0/0:14:14,0:-19.408,.,.	0/0:9:9,0:-12.477,.,.	0/0:21:21,0:-29.112,.,.	0/0:4:4,0:-5.545,.,.	0/0:9:9,0:-12.477,.,.	0/0:6:6,0:-8.318,.,.	0/0:15:15,0:-20.794,.,.	0/0:15:15,0:-20.794,.,.	0/0:9:9,0:-12.477,.,.	0/0:12:12,0:-16.636,.,.	./.:0:.,.:.,.,.	0/0:7:7,0:-9.704,.,.	0/0:19:19,0:-26.34,.,.	0/0:19:19,0:-26.34,.,.	0/0:17:17,0:-23.567,.,.	0/0:8:8,0:-11.09,.,.	0/0:4:4,0:-5.545,.,.	0/0:27:27,0:-37.43,.,.	0/0:21:21,0:-29.112,.,.	0/0:14:14,0:-19.408,.,.	0/0:13:13,0:-18.022,.,.	0/0:4:4,0:-5.545,.,.	0/0:6:6,0:-8.318,.,.	0/0:15:15,0:-20.794,.,.	0/0:5:5,0:-6.931,.,.	0/0:23:23,0:-31.885,.,.	0/0:16:16,0:-22.181,.,.	0/0:6:6,0:-8.318,.,.	0/0:7:7,0:-9.704,.,.	0/0:29:29,0:-40.203,.,.	0/0:9:9,0:-12.477,.,.	0/0:10:10,0:-13.863,.,.	0/0:3:3,0:-4.159,.,.	0/0:6:6,0:-8.318,.,.	0/0:4:4,0:-5.545,.,.	0/0:29:29,0:-40.203,.,.	0/0:7:7,0:-9.704,.,.	./.:0:.,.:.,.,.	0/0:8:8,0:-11.09,.,.	0/0:9:9,0:-12.477,.,.	0/0:20:20,0:-27.726,.,.	0/0:23:23,0:-31.885,.,.	0/0:8:8,0:-11.09,.,.	0/0:7:7,0:-9.704,.,.	0/0:6:6,0:-8.318,.,.	0/0:6:6,0:-8.318,.,.	0/0:7:7,0:-9.704,.,.	./.:0:.,.:.,.,.	0/0:14:14,0:-19.408,.,.	0/0:4:4,0:-5.545,.,.	0/0:4:4,0:-5.545,.,.	0/0:7:7,0:-9.704,.,.	0/0:4:4,0:-5.545,.,.	0/0:9:9,0:-12.477,.,.	./.:0:.,.:.,.,.	1/1:16:0,16:.,.,-22.181	1/1:12:0,12:.,.,-16.636	1/1:14:0,14:.,.,-19.408	1/1:6:0,6:.,.,-8.318	0/1:17:5,12:.,8.02,.	0/1:5:3,2:.,4.19,.	1/1:11:0,11:.,.,-15.249	1/1:16:0,16:.,.,-22.181	1/1:8:0,8:.,.,-11.09	0/0:26:26,0:-36.044,.,.	0/0:23:23,0:-31.885,.,.	./.:0:.,.:.,.,.	0/0:10:10,0:-13.863,.,.	0/0:9:9,0:-12.477,.,.	0/0:13:13,0:-18.022,.,.	0/0:28:28,0:-38.816,.,.	./.:0:.,.:.,.,.	./.:0:.,.:.,.,.	0/0:22:22,0:-30.498,.,.	0/0:23:23,0:-31.885,.,.	0/0:68:68,0:-94.268,.,.	0/0:4:4,0:-5.545,.,.	0/0:9:9,0:-12.477,.,.	0/0:11:11,0:-15.249,.,.	0/0:25:25,0:-34.657,.,.	0/0:6:6,0:-8.318,.,.	0/0:21:21,0:-29.112,.,.	0/0:7:7,0:-9.704,.,.	0/0:12:12,0:-16.636,.,.	0/0:40:40,0:-55.452,.,.	./.:0:.,.:.,.,.	0/0:29:29,0:-40.203,.,.	./.:0:.,.:.,.,.	0/0:12:12,0:-16.636,.,.	0/0:5:5,0:-6.931,.,.	0/0:17:17,0:-23.567,.,.	0/0:9:9,0:-12.477,.,.	0/0:14:14,0:-19.408,.,.	0/0:6:6,0:-8.318,.,.	0/0:14:14,0:-19.408,.,.	0/0:3:3,0:-4.159,.,.	0/0:29:29,0:-40.203,.,.	0/0:9:9,0:-12.477,.,.	0/0:17:17,0:-23.567,.,.	0/0:14:14,0:-19.408,.,.	./.:0:.,.:.,.,.	0/0:7:7,0:-9.704,.,.	0/0:4:4,0:-5.545,.,.	0/0:9:9,0:-12.477,.,.	0/0:8:8,0:-11.09,.,.	0/0:11:11,0:-15.249,.,.	0/0:16:16,0:-22.181,.,.	0/0:4:4,0:-5.545,.,.	0/0:7:7,0:-9.704,.,.
un	1657760	20722_78	C	T	.	PASS	NS=121;AF=0.033	GT:DP:AD:GL	0/0:10:10,0:-13.863,.,.	0/0:8:8,0:-11.09,.,.	0/0:18:18,0:-24.953,.,.	0/0:13:13,0:-18.022,.,.	0/0:11:11,0:-15.249,.,.	0/0:5:5,0:-6.931,.,.	0/0:5:5,0:-6.931,.,.	0/0:5:5,0:-6.931,.,.	0/0:48:48,0:-66.542,.,.	0/0:10:10,0:-13.863,.,.	0/0:20:20,0:-27.726,.,.	0/0:34:34,0:-47.134,.,.	0/0:4:4,0:-5.545,.,.	0/0:16:16,0:-22.181,.,.	0/0:6:6,0:-8.318,.,.	0/0:19:19,0:-26.34,.,.	./.:0:.,.:.,.,.	0/0:7:7,0:-9.704,.,.	0/0:4:4,0:-5.545,.,.	0/0:40:40,0:-55.452,.,.	0/0:17:17,0:-23.567,.,.	0/0:13:13,0:-18.022,.,.	0/0:9:9,0:-12.477,.,.	0/0:3:3,0:-4.159,.,.	0/0:15:15,0:-20.794,.,.	0/0:29:29,0:-40.203,.,.	0/0:22:22,0:-30.498,.,.	0/0:6:6,0:-8.318,.,.	./.:0:.,.:.,.,.	0/0:16:16,0:-22.181,.,.	0/0:23:23,0:-31.885,.,.	0/1:13:6,7:.,13.11,.	0/0:19:19,0:-26.34,.,.	./.:0:.,.:.,.,.	1/1:3:0,3:.,.,-4.159	0/0:5:5,0:-6.931,.,.	1/1:14:0,14:.,.,-10.006	0/0:14:14,0:-19.408,.,.	0/0:3:3,0:-4.159,.,.	0/0:6:6,0:-8.318,.,.	0/0:3:3,0:-4.159,.,.	./.:4:.,.:.,.,.	0/0:39:39,0:-54.065,.,.	0/0:16:16,0:-22.181,.,.	0/1:15:6,9:.,12.58,.	0/0:9:9,0:-12.477,.,.	0/0:3:3,0:-4.159,.,.	0/0:37:37,0:-51.293,.,.	0/0:17:17,0:-23.567,.,.	0/0:13:13,0:-18.022,.,.	./.:0:.,.:.,.,.	0/1:4:1,3:.,4.19,.	0/0:5:5,0:-6.931,.,.	0/0:24:24,0:-33.271,.,.	0/0:9:9,0:-12.477,.,.	0/0:14:14,0:-19.408,.,.	0/0:12:12,0:-16.636,.,.	./.:0:.,.:.,.,.	0/0:12:12,0:-16.636,.,.	0/0:34:34,0:-47.134,.,.	0/0:15:15,0:-20.794,.,.	0/0:8:8,0:-11.09,.,.	./.:0:.,.:.,.,.	0/0:4:4,0:-5.545,.,.	0/0:3:3,0:-4.159,.,.	0/0:22:22,0:-30.498,.,.	0/0:15:15,0:-20.794,.,.	./.:0:.,.:.,.,.	0/0:10:10,0:-13.863,.,.	0/0:10:10,0:-13.863,.,.	0/0:35:35,0:-48.52,.,.	0/0:5:5,0:-6.931,.,.	0/0:4:4,0:-5.545,.,.	0/0:4:4,0:-5.545,.,.	0/0:10:10,0:-13.863,.,.	0/0:9:9,0:-12.477,.,.	0/0:8:8,0:-11.09,.,.	0/0:4:4,0:-5.545,.,.	0/0:14:14,0:-19.408,.,.	0/0:5:5,0:-6.931,.,.	0/0:13:13,0:-18.022,.,.	0/0:8:8,0:-11.09,.,.	0/0:5:5,0:-6.931,.,.	0/0:7:7,0:-9.704,.,.	0/0:7:7,0:-9.704,.,.	0/0:10:10,0:-13.863,.,.	0/0:6:6,0:-8.318,.,.	0/0:16:16,0:-22.181,.,.	./.:0:.,.:.,.,.	0/0:8:8,0:-11.09,.,.	./.:0:.,.:.,.,.	0/0:12:12,0:-16.636,.,.	0/0:10:10,0:-13.863,.,.	0/0:4:4,0:-5.545,.,.	0/0:35:35,0:-48.52,.,.	0/0:22:22,0:-30.498,.,.	./.:0:.,.:.,.,.	0/0:4:4,0:-5.545,.,.	0/0:7:7,0:-9.704,.,.	0/0:14:14,0:-19.408,.,.	0/0:13:13,0:-18.022,.,.	0/0:3:3,0:-4.159,.,.	0/0:9:9,0:-12.477,.,.	0/0:19:19,0:-26.34,.,.	0/0:16:16,0:-22.181,.,.	0/0:48:48,0:-66.542,.,.	./.:0:.,.:.,.,.	0/0:8:8,0:-11.09,.,.	0/0:13:13,0:-18.022,.,.	0/0:14:14,0:-19.408,.,.	0/0:5:5,0:-6.931,.,.	0/0:16:16,0:-22.181,.,.	./.:0:.,.:.,.,.	0/0:12:12,0:-16.636,.,.	0/0:20:20,0:-27.726,.,.	0/1:6:4,2:.,3.715,.	0/0:20:20,0:-27.726,.,.	./.:0:.,.:.,.,.	0/0:6:6,0:-8.318,.,.	0/0:5:5,0:-6.931,.,.	0/0:16:16,0:-22.181,.,.	./.:0:.,.:.,.,.	0/0:11:11,0:-15.249,.,.	0/0:5:5,0:-6.931,.,.	0/0:6:6,0:-8.318,.,.	./.:0:.,.:.,.,.	0/0:12:12,0:-16.636,.,.	0/0:6:6,0:-8.318,.,.	0/0:16:16,0:-22.181,.,.	0/0:25:25,0:-34.657,.,.	0/0:4:4,0:-5.545,.,.	0/0:7:7,0:-9.704,.,.	0/0:3:3,0:-4.159,.,.	./.:0:.,.:.,.,.	0/0:6:6,0:-8.318,.,.	0/0:9:9,0:-12.477,.,.	0/0:11:11,0:-15.249,.,.	0/0:3:3,0:-4.159,.,.	./.:0:.,.:.,.,.
un	1660009	20751_7	T	C	.	PASS	NS=120;AF=0.267	GT:DP:AD:GL	1/1:17:0,17:.,.,-23.567	1/1:6:0,6:.,.,-8.318	1/1:15:0,15:.,.,-20.794	1/1:10:0,10:.,.,-13.863	1/1:6:0,6:.,.,-8.318	./.:0:.,.:.,.,.	1/1:6:0,6:.,.,-8.318	1/1:11:0,11:.,.,-15.249	1/1:30:0,30:.,.,-41.589	1/1:10:0,10:.,.,-13.863	1/1:14:0,14:.,.,-19.408	1/1:26:0,26:.,.,-36.044	1/1:6:0,6:.,.,-8.318	1/1:14:0,14:.,.,-19.408	1/1:3:0,3:.,.,-4.159	1/1:16:0,16:.,.,-22.181	1/1:4:0,4:.,.,-5.545	1/1:4:0,4:.,.,-5.545	1/1:5:0,5:.,.,-6.931	1/1:23:0,23:.,.,-31.885	1/1:10:0,10:.,.,-13.863	1/1:11:0,11:.,.,-15.249	1/1:6:0,6:.,.,-8.318	./.:0:.,.:.,.,.	0/0:26:26,0:-36.044,.,.	0/0:31:31,0:-42.975,.,.	0/0:17:17,0:-23.567,.,.	0/0:5:5,0:-6.931,.,.	0/0:4:4,0:-5.545,.,.	0/0:15:15,0:-20.794,.,.	0/0:27:27,0:-37.43,.,.	0/0:11:11,0:-15.249,.,.	0/0:24:24,0:-33.271,.,.	0/0:4:4,0:-5.545,.,.	0/0:6:6,0:-8.318,.,.	0/0:8:8,0:-11.09,.,.	0/0:19:19,0:-26.34,.,.	0/0:10:10,0:-13.863,.,.	0/0:5:5,0:-6.931,.,.	0/0:5:5,0:-6.931,.,.	0/0:5:5,0:-6.931,.,.	./.:0:.,.:.,.,.	0/0:23:23,0:-31.885,.,.	0/0:20:20,0:-27.726,.,.	0/0:20:20,0:-27.726,.,.	./.:0:.,.:.,.,.	./.:0:.,.:.,.,.	0/0:26:26,0:-36.044,.,.	0/0:23:23,0:-31.885,.,.	0/0:18:18,0:-24.953,.,.	0/0:7:7,0:-9.704,.,.	0/0:5:5,0:-6.931,.,.	0/0:7:7,0:-9.704,.,.	0/0:21:21,0:-29.112,.,.	0/0:8:8,0:-11.09,.,.	0/0:18:18,0:-24.953,.,.	0/0:15:15,0:-20.794,.,.	./.:0:.,.:.,.,.	./.:0:.,.:.,.,.	0/0:26:26,0:-36.044,.,.	0/0:17:17,0:-23.567,.,.	0/0:10:10,0:-13.863,.,.	0/0:3:3,0:-4.159,.,.	0/0:3:3,0:-4.159,.,.	0/0:3:3,0:-4.159,.,.	0/0:20:20,0:-27.726,.,.	0/0:12:12,0:-16.636,.,.	./.:0:.,.:.,.,.	0/0:18:18,0:-24.953,.,.	0/0:5:5,0:-6.931,.,.	0/0:21:21,0:-29.112,.,.	0/0:10:10,0:-13.863,.,.	0/0:6:6,0:-8.318,.,.	0/0:11:11,0:-15.249,.,.	./.:0:.,.:.,.,.	./.:0:.,.:.,.,.	0/0:12:12,0:-16.636,.,.	0/0:8:8,0:-11.09,.,.	0/0:14:14,0:-19.408,.,.	0/0:6:6,0:-8.318,.,.	0/0:7:7,0:-9.704,.,.	0/0:7:7,0:-9.704,.,.	./.:0:.,.:.,.,.	0/0:11:11,0:-15.249,.,.	0/0:11:11,0:-15.249,.,.	1/1:18:0,18:.,.,-24.953	1/1:6:0,6:.,.,-8.318	1/1:15:0,15:.,.,-20.794	./.:0:.,.:.,.,.	1/1:8:0,8:.,.,-11.09	1/1:4:0,4:.,.,-5.545	1/1:10:0,10:.,.,-13.863	1/1:10:0,10:.,.,-13.863	./.:0:.,.:.,.,.	1/1:30:0,30:.,.,-41.589	1/1:18:0,18:.,.,-24.953	./.:0:.,.:.,.,.	1/1:5:0,5:.,.,-6.931	0/0:10:10,0:-5.164,.,.	0/0:5:5,0:-6.931,.,.	0/0:20:20,0:-27.726,.,.	0/0:5:5,0:-6.931,.,.	0/0:9:9,0:-12.477,.,.	0/0:20:20,0:-27.726,.,.	0/0:24:24,0:-33.271,.,.	0/0:41:41,0:-56.838,.,.	0/0:3:3,0:-4.159,.,.	0/0:10:10,0:-13.863,.,.	0/0:22:22,0:-30.498,.,.	0/0:24:24,0:-33.271,.,.	0/0:6:6,0:-8.318,.,.	0/0:19:19,0:-26.34,.,.	0/0:10:10,0:-13.863,.,.	0/0:11:11,0:-15.249,.,.	0/0:44:44,0:-60.997,.,.	0/0:7:7,0:-9.704,.,.	0/0:36:36,0:-49.907,.,.	./.:0:.,.:.,.,.	0/0:12:12,0:-16.636,.,.	0/0:7:7,0:-9.704,.,.	0/0:11:11,0:-15.249,.,.	0/0:4:4,0:-5.545,.,.	0/0:20:20,0:-27.726,.,.	0/0:9:9,0:-12.477,.,.	0/0:10:10,0:-13.863,.,.	0/0:4:4,0:-5.545,.,.	0/0:12:12,0:-16.636,.,.	0/0:5:5,0:-6.931,.,.	0/0:8:8,0:-11.09,.,.	0/0:15:15,0:-20.794,.,.	./.:0:.,.:.,.,.	0/0:13:13,0:-18.022,.,.	./.:0:.,.:.,.,.	0/0:8:8,0:-11.09,.,.	0/0:5:5,0:-6.931,.,.	0/0:6:6,0:-8.318,.,.	0/0:14:14,0:-19.408,.,.	./.:0:.,.:.,.,.	./.:0:.,.:.,.,.
un	1662525	20782_43	A	C	.	PASS	NS=122;AF=0.033	GT:DP:AD:GL	0/1:27:20,7:.,8.85,.	0/0:11:11,0:-15.249,.,.	0/0:33:33,0:-19.05,.,.	0/1:14:10,4:.,6.13,.	./.:17:.,.:.,.,.	0/1:9:3,6:.,5.57,.	0/0:9:9,0:-4,.,.	0/0:10:10,0:-5.164,.,.	./.:0:.,.:.,.,.	0/1:18:13,5:.,19.34,.	./.:33:.,.:.,.,.	./.:43:.,.:.,.,.	./.:8:.,.:.,.,.	./.:22:.,.:.,.,.	./.:7:.,.:.,.,.	./.:19:.,.:.,.,.	./.:14:.,.:.,.,.	./.:12:.,.:.,.,.	./.:6:.,.:.,.,.	./.:4:.,.:.,.,.	./.:0:.,.:.,.,.	./.:17:.,.:.,.,.	./.:19:.,.:.,.,.	0/0:8:8,0:-11.09,.,.	0/0:61:61,0:-84.564,.,.	0/0:49:49,0:-67.928,.,.	0/0:31:31,0:-42.975,.,.	0/0:19:19,0:-26.34,.,.	0/0:10:10,0:-13.863,.,.	0/0:32:32,0:-44.361,.,.	0/0:60:60,0:-83.178,.,.	0/0:30:30,0:-41.589,.,.	0/0:41:41,0:-56.838,.,.	0/0:3:3,0:-4.159,.,.	0/0:11:11,0:-15.249,.,.	0/0:4:4,0:-5.545,.,.	0/0:46:46,0:-63.77,.,.	0/0:31:31,0:-42.975,.,.	0/0:10:10,0:-13.863,.,.	0/0:16:16,0:-22.181,.,.	0/0:10:10,0:-13.863,.,.	0/0:12:12,0:-16.636,.,.	0/0:50:50,0:-69.315,.,.	0/0:46:46,0:-63.77,.,.	0/0:23:23,0:-31.885,.,.	0/0:29:29,0:-40.203,.,.	0/0:8:8,0:-11.09,.,.	0/0:51:51,0:-70.701,.,.	0/0:28:28,0:-38.816,.,.	0/0:21:21,0:-29.112,.,.	0/0:16:16,0:-22.181,.,.	0/0:14:14,0:-19.408,.,.	0/0:8:8,0:-11.09,.,.	0/0:51:51,0:-70.701,.,.	0/0:5:5,0:-6.931,.,.	0/0:33:33,0:-45.748,.,.	0/0:23:23,0:-31.885,.,.	0/0:5:5,0:-6.931,.,.	0/0:19:19,0:-26.34,.,.	0/0:67:67,0:-92.882,.,.	0/0:29:29,0:-40.203,.,.	0/0:25:25,0:-34.657,.,.	0/0:5:5,0:-6.931,.,.	0/0:19:19,0:-26.34,.,.	0/0:19:19,0:-26.34,.,.	0/0:51:51,0:-70.701,.,.	0/0:21:21,0:-29.112,.,.	0/0:4:4,0:-5.545,.,.	0/0:30:30,0:-41.589,.,.	0/0:19:19,0:-26.34,.,.	0/0:44:44,0:-60.997,.,.	0/0:39:39,0:-54.065,.,.	0/0:14:14,0:-19.408,.,.	0/0:25:25,0:-34.657,.,.	0/0:14:14,0:-19.408,.,.	0/0:11:11,0:-15.249,.,.	0/0:13:13,0:-18.022,.,.	0/0:12:12,0:-16.636,.,.	0/0:30:30,0:-41.589,.,.	0/0:16:16,0:-22.181,.,.	0/0:8:8,0:-11.09,.,.	0/0:13:13,0:-18.022,.,.	0/0:16:16,0:-22.181,.,.	0/0:14:14,0:-19.408,.,.	0/0:20:20,0:-27.726,.,.	0/1:28:22,6:.,3.464,.	./.:16:.,.:.,.,.	0/0:42:42,0:-10.591,.,.	0/0:8:8,0:-11.09,.,.	0/1:19:12,7:.,14.05,.	./.:10:.,.:.,.,.	0/0:30:30,0:-3.569,.,.	0/0:16:16,0:-12.502,.,.	0/0:11:11,0:-6.35,.,.	0/0:67:67,0:-20.239,.,.	0/1:34:24,10:.,16.03,.	0/0:5:5,0:-6.931,.,.	0/1:13:7,6:.,13.11,.	0/0:16:16,0:-22.181,.,.	0/0:30:30,0:-41.589,.,.	0/0:28:28,0:-38.816,.,.	0/0:19:19,0:-26.34,.,.	0/0:41:41,0:-56.838,.,.	0/0:63:63,0:-87.337,.,.	0/0:36:36,0:-49.907,.,.	0/0:104:104,0:-144.175,.,.	0/0:5:5,0:-6.931,.,.	0/0:22:22,0:-30.498,.,.	0/0:32:32,0:-44.361,.,.	0/0:26:26,0:-36.044,.,.	0/0:12:12,0:-16.636,.,.	0/0:24:24,0:-33.271,.,.	0/0:25:25,0:-34.657,.,.	0/0:19:19,0:-26.34,.,.	0/0:58:58,0:-80.405,.,.	0/0:13:13,0:-18.022,.,.	0/0:72:72,0:-99.813,.,.	0/0:10:10,0:-13.863,.,.	0/0:17:17,0:-23.567,.,.	0/0:7:7,0:-9.704,.,.	0/0:40:40,0:-55.452,.,.	0/0:6:6,0:-8.318,.,.	0/0:22:22,0:-30.498,.,.	0/0:20:20,0:-27.726,.,.	0/0:12:12,0:-16.636,.,.	0/0:5:5,0:-6.931,.,.	0/0:19:19,0:-26.34,.,.	0/0:5:5,0:-6.931,.,.	0/0:22:22,0:-30.498,.,.	0/0:29:29,0:-40.203,.,.	0/0:9:9,0:-12.477,.,.	0/0:26:26,0:-36.044,.,.	0/0:3:3,0:-4.159,.,.	0/0:26:26,0:-36.044,.,.	0/0:10:10,0:-13.863,.,.	0/0:20:20,0:-27.726,.,.	0/0:28:28,0:-38.816,.,.	0/0:4:4,0:-5.545,.,.	0/0:4:4,0:-5.545,.,.
un	1662591	20783_29	G	A	.	PASS	NS=129;AF=0.081	GT:DP:AD:GL	0/1:20:14,6:.,9.89,.	0/0:11:11,0:-15.249,.,.	0/1:36:26,10:.,14.61,.	0/1:29:11,18:.,22.46,.	0/0:31:31,0:-10.345,.,.	0/1:10:6,4:.,8.39,.	0/1:17:8,9:.,17.52,.	0/1:24:18,6:.,6.9,.	0/1:89:52,37:.,78.76,.	0/1:18:11,7:.,14.48,.	0/0:35:35,0:-48.52,.,.	0/0:39:39,0:-54.065,.,.	0/0:14:14,0:-19.408,.,.	0/1:25:18,7:.,10.37,.	0/1:5:3,2:.,4.19,.	0/1:33:19,14:.,30,.	./.:11:.,.:.,.,.	0/0:15:15,0:-20.794,.,.	0/0:11:11,0:-15.249,.,.	0/0:48:48,0:-66.542,.,.	0/0:43:43,0:-59.611,.,.	0/0:24:24,0:-33.271,.,.	0/1:15:10,5:.,9.29,.	0/0:9:9,0:-12.477,.,.	0/0:29:29,0:-40.203,.,.	0/0:29:29,0:-40.203,.,.	0/0:21:21,0:-29.112,.,.	./.:0:.,.:.,.,.	0/0:6:6,0:-8.318,.,.	0/0:17:17,0:-23.567,.,.	0/0:22:22,0:-30.498,.,.	0/0:6:6,0:-8.318,.,.	0/0:16:16,0:-22.181,.,.	0/0:7:7,0:-9.704,.,.	0/0:8:8,0:-11.09,.,.	./.:0:.,.:.,.,.	0/0:14:14,0:-19.408,.,.	0/0:19:19,0:-26.34,.,.	0/0:7:7,0:-9.704,.,.	0/0:18:18,0:-24.953,.,.	0/0:14:14,0:-19.408,.,.	0/0:8:8,0:-11.09,.,.	0/0:41:41,0:-56.838,.,.	0/0:22:22,0:-30.498,.,.	0/0:14:14,0:-19.408,.,.	0/0:16:16,0:-22.181,.,.	./.:0:.,.:.,.,.	0/0:29:29,0:-40.203,.,.	0/0:17:17,0:-23.567,.,.	0/0:12:12,0:-16.636,.,.	0/0:8:8,0:-11.09,.,.	0/0:5:5,0:-6.931,.,.	0/0:9:9,0:-12.477,.,.	0/0:32:32,0:-42.975,.,.	0/0:6:6,0:-8.318,.,.	0/0:25:25,0:-34.657,.,.	0/0:14:14,0:-19.408,.,.	0/0:7:7,0:-9.704,.,.	0/0:17:17,0:-23.567,.,.	0/0:22:22,0:-30.498,.,.	0/0:18:18,0:-24.953,.,.	0/0:9:9,0:-12.477,.,.	0/0:8:8,0:-11.09,.,.	0/0:7:7,0:-9.704,.,.	0/0:5:5,0:-6.931,.,.	0/0:22:22,0:-30.498,.,.	0/0:20:20,0:-27.726,.,.	0/0:3:3,0:-4.159,.,.	0/0:24:24,0:-33.271,.,.	0/0:12:12,0:-16.636,.,.	0/0:31:31,0:-42.975,.,.	0/0:19:19,0:-26.34,.,.	0/0:13:13,0:-18.022,.,.	0/0:15:15,0:-20.794,.,.	0/0:11:11,0:-15.249,.,.	0/0:4:4,0:-5.545,.,.	0/0:8:8,0:-11.09,.,.	0/0:4:4,0:-5.545,.,.	0/0:16:16,0:-22.181,.,.	0/0:8:8,0:-11.09,.,.	0/0:12:12,0:-16.636,.,.	0/0:6:6,0:-8.318,.,.	0/0:8:8,0:-11.09,.,.	0/0:21:21,0:-29.112,.,.	0/0:13:13,0:-18.022,.,.	0/0:31:31,0:-4.597,.,.	./.:21:.,.:.,.,.	0/0:43:43,0:-59.611,.,.	0/1:10:4,6:.,8.39,.	0/1:13:9,4:.,4.6,.	0/1:7:3,4:.,8.68,.	0/0:41:41,0:-56.838,.,.	0/1:32:18,14:.,30.26,.	0/1:17:7,10:.,14.85,.	0/1:66:41,25:.,51.01,.	0/1:34:14,20:.,29.7,.	0/1:8:5,3:.,6.09,.	0/1:15:9,6:.,12.58,.	0/0:15:15,0:-20.794,.,.	0/0:18:18,0:-24.953,.,.	0/0:19:19,0:-26.34,.,.	0/0:9:9,0:-12.477,.,.	0/0:7:7,0:-9.704,.,.	0/0:38:38,0:-52.679,.,.	0/0:37:37,0:-51.293,.,.	0/0:74:74,0:-102.586,.,.	./.:0:.,.:.,.,.	0/0:8:8,0:-11.09,.,.	0/0:13:13,0:-18.022,.,.	0/0:22:22,0:-30.498,.,.	0/0:4:4,0:-5.545,.,.	0/0:14:14,0:-19.408,.,.	./.:0:.,.:.,.,.	0/0:7:7,0:-9.704,.,.	0/0:43:43,0:-59.611,.,.	0/0:7:7,0:-9.704,.,.	0/0:16:16,0:-22.181,.,.	0/0:5:5,0:-6.931,.,.	0/0:9:9,0:-12.477,.,.	0/0:11:11,0:-15.249,.,.	0/0:20:20,0:-27.726,.,.	./.:0:.,.:.,.,.	0/0:13:13,0:-18.022,.,.	0/0:13:13,0:-18.022,.,.	0/0:6:6,0:-8.318,.,.	0/0:6:6,0:-8.318,.,.	0/0:9:9,0:-12.477,.,.	./.:0:.,.:.,.,.	0/0:10:10,0:-13.863,.,.	0/0:12:12,0:-16.636,.,.	0/0:3:3,0:-4.159,.,.	0/0:9:9,0:-12.477,.,.	0/0:5:5,0:-6.931,.,.	0/0:9:9,0:-12.477,.,.	0/0:11:11,0:-15.249,.,.	0/0:13:13,0:-18.022,.,.	0/0:9:9,0:-12.477,.,.	./.:0:.,.:.,.,.	0/0:3:3,0:-4.159,.,.
[truncated: 10,125,802 more chars]
